# Supplementary material for: Operational Load Monitoring of a Composite Panel Using Artificial Neural Networks
Source: Sensors (Basel). 2020 Apr 29;20(9):2534. doi: 10.3390/s20092534 (PMC7273206; doi:10.3390/s20092534)
Supplement: Supplementary file 1 [file sensors-20-02534-s001.zip]

Archive with 15 entries (14 files):
- supplementary/
- supplementary/Figure1_panel.jpg
- supplementary/Figure2_HBM.jpg
- supplementary/Figure3_software.jpg
- supplementary/Figure4_catman.png
- supplementary/File1_ANN.m
- supplementary/Spreadsheet1_stiffness_LC1.txt
- supplementary/Spreadsheet2_stiffness_LC2.txt
- supplementary/Spreadsheet3_stiffness_LC3.txt
- supplementary/Spreadsheet4_strain_measurement_LC1.txt
- supplementary/Spreadsheet5_strain_measurement_LC2.txt
- supplementary/Spreadsheet6_strain_measurement_LC3.txt
- supplementary/Spreadsheet7_ANN_training_data.txt
- supplementary/Spreadsheet8_RT_experiment_data.txt
- supplementary/Video1_experiment_real_time_ANN_testing.mp4
