# Supplementary material for: Operational Load Monitoring of a Composite Panel Using Artificial Neural Networks
Source: Sensors (Basel). 2020 Apr 29;20(9):2534. doi: 10.3390/s20092534 (PMC7273206; doi:10.3390/s20092534)
Supplement: Supplementary file 1 [file sensors-20-02534-s001.zip › supplementary/File1_ANN.m]

function [Y,Xf,Af] = nn8(X,~,~)
%NN8 neural network simulation function.
%
% Auto-generated by MATLAB, 20-Feb-2020 19:44:42.
% 
% [Y] = nn8(X,~,~) takes these arguments:
% 
%   X = 1xTS cell, 1 inputs over TS timesteps
%   Each X{1,ts} = 6xQ matrix, input #1 at timestep ts.
% 
% and returns:
%   Y = 1xTS cell of 1 outputs over TS timesteps.
%   Each Y{1,ts} = 1xQ matrix, output #1 at timestep ts.
% 
% where Q is number of samples (or series) and TS is the number of timesteps.

%#ok<*RPMT0>

% ===== NEURAL NETWORK CONSTANTS =====

% Input 1
x1_step1.xoffset = [-301.335218113584;-570.708413579268;-202.93314571641;0;-63.741919311924;0];
x1_step1.gain = [0.00663712662768189;0.00350441653287842;0.00985546246247476;0.0149297552779789;0.0313765261791523;0.0134301233151513];
x1_step1.ymin = -1;

% Layer 1
b1 = [2.9088734881079272299;14.982685180134920344;2.6057978615850672099;15.716308748990867272;2.417008410104020566;0.5836875339418627906;-3.6165271783147630025;-4.8127271364086334771;-2.2372462344639072462];
IW1_1 = [0.39005651930366358471 -2.7544472144299074756 -0.096709787215849329911 -1.895579770701766531 1.5613865054232900498 3.5935336480679485049;6.9379305142897766956 -21.065179937099948404 6.5423764599375751061 0.81994280707063615932 -0.55252200072875512493 4.88180935413428152;-2.8299051047833243544 1.4052342327793096999 4.7066414833001548601 2.0511863778195920105 -1.4331404035991088808 2.4276570300651756362;7.4870450105201911128 -22.77744976111514319 7.014497937280256501 -0.36644403053641083634 -2.3481552489453760835 4.828840319919267543;-4.1961060480159355635 4.0304909343011248168 5.9103129757378800591 4.5238335193191918648 -0.99115815394581752162 2.4745709607533723506;0.114720143203654798 0.13258693204641738839 0.18159672744630223074 0.22530871367641772118 0.089704457548258328958 -0.033018445613933300464;-5.1623825836529730893 10.000144683817548952 -7.8554258884488001868 -0.033837337325264921217 1.3498092880541689986 -4.8654811357480998169;10.531556422243530946 -15.715378720628464748 3.4910725171973369108 3.4119759299740173297 -0.83233114607971658838 -10.613676314816499868;-2.8766439713521045896 0.043679197112949222359 -0.32514673987774500574 -2.3850576149986584262 0.5808952377592931926 -1.3148628189128186428];

% Layer 2
b2 = 9.1443795774278644473;
LW2_1 = [1.1457914969700369046 -13.299743678627708121 -1.1585318406512807865 5.4973579367679388241 1.1465328103597607345 -4.0158784036562771291 0.30724809988963419638 0.20868950444111875053 -0.14725347566219815221];

% Output 1
y1_step1.ymin = -1;
y1_step1.gain = 4.78750584868908;
y1_step1.xoffset = 0;

% ===== SIMULATION ========

% Format Input Arguments
isCellX = iscell(X);
if ~isCellX
  X = {X};
end

% Dimensions
TS = size(X,2); % timesteps
if ~isempty(X)
  Q = size(X{1},2); % samples/series
else
  Q = 0;
end

% Allocate Outputs
Y = cell(1,TS);

% Time loop
for ts=1:TS

    % Input 1
    Xp1 = mapminmax_apply(X{1,ts},x1_step1);
    
    % Layer 1
    a1 = tansig_apply(repmat(b1,1,Q) + IW1_1*Xp1);
    
    % Layer 2
    a2 = repmat(b2,1,Q) + LW2_1*a1;
    
    % Output 1
    Y{1,ts} = mapminmax_reverse(a2,y1_step1);
end

% Final Delay States
Xf = cell(1,0);
Af = cell(2,0);

% Format Output Arguments
if ~isCellX
  Y = cell2mat(Y);
end
end

% ===== MODULE FUNCTIONS ========

% Map Minimum and Maximum Input Processing Function
function y = mapminmax_apply(x,settings)
  y = bsxfun(@minus,x,settings.xoffset);
  y = bsxfun(@times,y,settings.gain);
  y = bsxfun(@plus,y,settings.ymin);
end

% Sigmoid Symmetric Transfer Function
function a = tansig_apply(n,~)
  a = 2 ./ (1 + exp(-2*n)) - 1;
end

% Map Minimum and Maximum Output Reverse-Processing Function
function x = mapminmax_reverse(y,settings)
  x = bsxfun(@minus,y,settings.ymin);
  x = bsxfun(@rdivide,x,settings.gain);
  x = bsxfun(@plus,x,settings.xoffset);
end
