# Supplementary material for: Operational Load Monitoring of a Composite Panel Using Artificial Neural Networks
Source: Sensors (Basel). 2020 Apr 29;20(9):2534. doi: 10.3390/s20092534 (PMC7273206; doi:10.3390/s20092534)
Supplement: Supplementary file 1 [file sensors-20-02534-s001.zip › supplementary/Spreadsheet1_stiffness_LC1.txt]

""
"Test Method","WKWM_skrzydlo.msm"
"Sample I. D.","wkwm_skrzydlo1.mss"
"Specimen Number","2"

"Load (N)","Time (s)","Extension (mm)","Stress (MPa)","Strain (mm/mm)"

0.005,0.700,-0.164,0.002,-0.000
0.027,1.340,-0.159,0.012,-0.000
0.007,1.980,-0.153,0.003,-0.000
0.030,2.620,-0.148,0.014,-0.000
0.024,3.260,-0.142,0.011,-0.000
0.023,3.900,-0.137,0.010,-0.000
0.014,4.540,-0.132,0.006,-0.000
0.002,5.180,-0.126,0.001,-0.000
0.019,5.820,-0.121,0.008,-0.000
0.019,6.460,-0.116,0.008,-0.000
0.012,7.100,-0.110,0.005,-0.000
0.003,7.740,-0.105,0.001,-0.000
0.020,8.380,-0.100,0.009,-0.000
0.012,9.020,-0.094,0.005,-0.000
0.007,9.660,-0.089,0.003,-0.000
0.013,10.300,-0.084,0.006,-0.000
0.012,10.940,-0.078,0.006,-0.000
0.011,11.580,-0.073,0.005,-0.000
0.012,12.220,-0.068,0.006,-0.000
0.008,12.860,-0.063,0.003,-0.000
0.023,13.500,-0.057,0.010,-0.000
0.000,14.140,-0.052,0.000,-0.000
0.020,14.780,-0.046,0.009,-0.000
0.012,15.420,-0.041,0.005,-0.000
0.018,16.060,-0.036,0.008,-0.000
0.008,16.700,-0.030,0.004,-0.000
0.014,17.340,-0.025,0.006,-0.000
0.010,17.980,-0.020,0.004,-0.000
0.014,18.620,-0.014,0.006,-0.000
0.027,19.260,-0.009,0.012,-0.000
0.023,19.900,-0.004,0.010,-0.000
0.018,20.540,0.002,0.008,0.000
0.091,21.180,0.007,0.041,0.000
0.174,21.820,0.012,0.078,0.000
0.249,22.460,0.018,0.112,0.000
0.318,23.100,0.023,0.143,0.000
0.379,23.740,0.028,0.171,0.000
0.451,24.380,0.034,0.203,0.000
0.503,25.020,0.039,0.226,0.000
0.573,25.660,0.044,0.258,0.000
0.608,26.300,0.050,0.274,0.000
0.647,26.940,0.055,0.291,0.000
0.699,27.580,0.060,0.314,0.000
0.729,28.220,0.066,0.328,0.000
0.783,28.860,0.071,0.352,0.000
0.822,29.500,0.076,0.370,0.000
0.859,30.140,0.081,0.386,0.000
0.908,30.780,0.087,0.409,0.000
0.945,31.420,0.092,0.425,0.000
0.980,32.060,0.097,0.441,0.000
1.016,32.700,0.103,0.457,0.000
1.053,33.340,0.108,0.474,0.000
1.102,33.980,0.113,0.496,0.000
1.140,34.620,0.119,0.513,0.000
1.164,35.260,0.124,0.524,0.000
1.208,35.900,0.129,0.544,0.000
1.242,36.540,0.135,0.559,0.000
1.282,37.180,0.140,0.577,0.000
1.311,37.820,0.145,0.590,0.000
1.352,38.460,0.151,0.608,0.000
1.386,39.100,0.156,0.624,0.000
1.428,39.740,0.161,0.643,0.000
1.444,40.380,0.167,0.650,0.000
1.483,41.020,0.172,0.667,0.000
1.527,41.660,0.177,0.687,0.000
1.550,42.300,0.183,0.697,0.000
1.601,42.940,0.188,0.720,0.000
1.621,43.580,0.194,0.729,0.000
1.658,44.220,0.199,0.746,0.000
1.696,44.860,0.204,0.763,0.000
1.737,45.500,0.210,0.782,0.000
1.764,46.140,0.215,0.794,0.000
1.783,46.780,0.220,0.802,0.000
1.831,47.420,0.226,0.824,0.000
1.865,48.060,0.231,0.839,0.000
1.901,48.700,0.236,0.856,0.000
1.936,49.340,0.242,0.871,0.000
1.962,49.980,0.247,0.883,0.000
1.998,50.620,0.252,0.899,0.000
2.031,51.260,0.258,0.914,0.000
2.064,51.900,0.263,0.929,0.000
2.104,52.540,0.268,0.947,0.000
2.135,53.180,0.274,0.961,0.000
2.159,53.820,0.279,0.971,0.000
2.209,54.460,0.284,0.994,0.000
2.236,55.100,0.290,1.006,0.000
2.265,55.740,0.295,1.019,0.000
2.307,56.380,0.300,1.038,0.000
2.342,57.020,0.306,1.054,0.000
2.382,57.660,0.311,1.072,0.000
2.405,58.300,0.316,1.082,0.000
2.433,58.940,0.322,1.095,0.000
2.484,59.580,0.327,1.118,0.000
2.498,60.220,0.332,1.124,0.000
2.536,60.860,0.338,1.141,0.000
2.577,61.500,0.343,1.160,0.000
2.619,62.140,0.348,1.179,0.000
2.651,62.780,0.354,1.193,0.000
2.682,63.420,0.359,1.207,0.000
2.705,64.060,0.364,1.217,0.000
2.741,64.700,0.370,1.233,0.000
2.791,65.340,0.375,1.256,0.000
2.811,65.980,0.380,1.265,0.000
2.852,66.620,0.386,1.283,0.000
2.895,67.260,0.391,1.303,0.000
2.919,67.900,0.396,1.314,0.000
2.953,68.540,0.402,1.329,0.000
2.987,69.180,0.407,1.344,0.000
3.026,69.820,0.412,1.362,0.000
3.062,70.460,0.418,1.378,0.000
3.105,71.100,0.423,1.397,0.000
3.127,71.740,0.428,1.407,0.000
3.166,72.380,0.434,1.425,0.000
3.202,73.020,0.439,1.441,0.000
3.240,73.660,0.444,1.458,0.000
3.276,74.300,0.450,1.474,0.000
3.320,74.940,0.455,1.494,0.000
3.344,75.580,0.460,1.505,0.000
3.382,76.220,0.466,1.522,0.000
3.427,76.860,0.471,1.542,0.000
3.448,77.500,0.476,1.552,0.000
3.488,78.140,0.482,1.570,0.000
3.515,78.780,0.487,1.582,0.000
3.551,79.420,0.492,1.598,0.000
3.603,80.060,0.498,1.622,0.000
3.636,80.700,0.503,1.636,0.000
3.672,81.340,0.508,1.652,0.000
3.706,81.980,0.514,1.667,0.000
3.747,82.620,0.519,1.686,0.000
3.772,83.260,0.524,1.698,0.000
3.810,83.900,0.530,1.715,0.000
3.845,84.540,0.535,1.730,0.000
3.883,85.180,0.540,1.747,0.000
3.925,85.820,0.546,1.766,0.000
3.958,86.460,0.551,1.781,0.000
3.994,87.100,0.556,1.797,0.000
4.031,87.740,0.562,1.814,0.000
4.070,88.380,0.567,1.832,0.000
4.110,89.020,0.572,1.849,0.000
4.142,89.660,0.578,1.864,0.000
4.171,90.300,0.583,1.877,0.000
4.199,90.940,0.588,1.890,0.000
4.257,91.580,0.594,1.915,0.000
4.283,92.220,0.599,1.927,0.000
4.314,92.860,0.604,1.941,0.001
4.356,93.500,0.610,1.960,0.001
4.381,94.140,0.615,1.971,0.001
4.435,94.780,0.620,1.996,0.001
4.457,95.420,0.626,2.006,0.001
4.501,96.060,0.631,2.025,0.001
4.526,96.700,0.636,2.037,0.001
4.549,97.340,0.642,2.047,0.001
4.597,97.980,0.647,2.068,0.001
4.631,98.620,0.652,2.084,0.001
4.682,99.260,0.658,2.107,0.001
4.714,99.900,0.663,2.121,0.001
4.737,100.540,0.668,2.131,0.001
4.789,101.180,0.674,2.155,0.001
4.815,101.820,0.679,2.167,0.001
4.848,102.460,0.684,2.181,0.001
4.879,103.100,0.690,2.196,0.001
4.926,103.740,0.695,2.217,0.001
4.959,104.380,0.700,2.232,0.001
4.989,105.020,0.706,2.245,0.001
5.021,105.660,0.711,2.260,0.001
5.064,106.300,0.716,2.279,0.001
5.093,106.940,0.722,2.292,0.001
5.127,107.580,0.727,2.307,0.001
5.154,108.220,0.732,2.319,0.001
5.200,108.860,0.738,2.340,0.001
5.230,109.500,0.743,2.353,0.001
5.258,110.140,0.748,2.366,0.001
5.310,110.780,0.754,2.390,0.001
5.333,111.420,0.759,2.400,0.001
5.370,112.060,0.764,2.416,0.001
5.404,112.700,0.770,2.432,0.001
5.440,113.340,0.775,2.448,0.001
5.461,113.980,0.780,2.458,0.001
5.510,114.620,0.786,2.480,0.001
5.569,115.260,0.791,2.506,0.001
5.574,115.900,0.796,2.508,0.001
5.622,116.540,0.802,2.530,0.001
5.658,117.180,0.807,2.546,0.001
5.692,117.820,0.812,2.561,0.001
5.713,118.460,0.818,2.571,0.001
5.757,119.100,0.823,2.590,0.001
5.794,119.740,0.828,2.607,0.001
5.821,120.380,0.834,2.620,0.001
5.870,121.020,0.839,2.641,0.001
5.902,121.660,0.844,2.656,0.001
5.928,122.300,0.850,2.668,0.001
5.965,122.940,0.855,2.684,0.001
5.990,123.580,0.860,2.695,0.001
6.023,124.220,0.866,2.710,0.001
6.064,124.860,0.871,2.729,0.001
6.096,125.500,0.876,2.743,0.001
6.131,126.140,0.881,2.759,0.001
6.174,126.780,0.887,2.778,0.001
6.205,127.420,0.892,2.792,0.001
6.256,128.060,0.898,2.815,0.001
6.279,128.700,0.903,2.826,0.001
6.317,129.340,0.908,2.843,0.001
6.341,129.980,0.914,2.853,0.001
6.393,130.620,0.919,2.877,0.001
6.411,131.260,0.924,2.885,0.001
6.432,131.900,0.930,2.894,0.001
6.474,132.540,0.935,2.914,0.001
6.521,133.180,0.940,2.934,0.001
6.548,133.820,0.946,2.946,0.001
6.585,134.460,0.951,2.963,0.001
6.635,135.100,0.956,2.986,0.001
6.639,135.740,0.962,2.987,0.001
6.677,136.380,0.967,3.005,0.001
6.722,137.020,0.972,3.025,0.001
6.748,137.660,0.978,3.036,0.001
6.784,138.300,0.983,3.053,0.001
6.815,138.940,0.988,3.067,0.001
6.866,139.580,0.994,3.090,0.001
6.883,140.220,0.999,3.098,0.001
6.923,140.860,1.004,3.115,0.001
6.951,141.500,1.010,3.128,0.001
6.995,142.140,1.015,3.148,0.001
7.027,142.780,1.020,3.162,0.001
7.046,143.420,1.026,3.171,0.001
7.087,144.060,1.031,3.189,0.001
7.124,144.700,1.036,3.206,0.001
7.153,145.340,1.042,3.219,0.001
7.189,145.980,1.047,3.235,0.001
7.232,146.620,1.053,3.254,0.001
7.281,147.260,1.058,3.276,0.001
7.292,147.900,1.063,3.281,0.001
7.337,148.540,1.069,3.302,0.001
7.380,149.180,1.074,3.321,0.001
7.420,149.820,1.079,3.339,0.001
7.449,150.460,1.085,3.352,0.001
7.489,151.100,1.090,3.370,0.001
7.513,151.740,1.095,3.381,0.001
7.550,152.380,1.101,3.398,0.001
7.588,153.020,1.106,3.415,0.001
7.622,153.660,1.111,3.430,0.001
7.653,154.300,1.116,3.444,0.001
7.692,154.940,1.122,3.461,0.001
7.724,155.580,1.127,3.476,0.001
7.754,156.220,1.132,3.489,0.001
7.810,156.860,1.137,3.514,0.001
7.828,157.500,1.143,3.523,0.001
7.860,158.140,1.148,3.537,0.001
7.895,158.780,1.153,3.553,0.001
7.931,159.420,1.159,3.569,0.001
7.958,160.060,1.164,3.581,0.001
7.992,160.700,1.169,3.596,0.001
8.040,161.340,1.175,3.618,0.001
8.065,161.980,1.180,3.629,0.001
8.106,162.620,1.185,3.648,0.001
8.147,163.260,1.191,3.666,0.001
8.184,163.900,1.196,3.683,0.001
8.216,164.540,1.201,3.697,0.001
8.252,165.180,1.207,3.713,0.001
8.277,165.820,1.212,3.725,0.001
8.317,166.460,1.217,3.743,0.001
8.356,167.100,1.223,3.760,0.001
8.392,167.740,1.228,3.777,0.001
8.430,168.380,1.233,3.793,0.001
8.475,169.020,1.239,3.814,0.001
8.485,169.660,1.244,3.818,0.001
8.538,170.300,1.250,3.842,0.001
8.575,170.940,1.255,3.859,0.001
8.602,171.580,1.260,3.871,0.001
8.639,172.220,1.266,3.888,0.001
8.680,172.860,1.271,3.906,0.001
8.715,173.500,1.276,3.922,0.001
8.741,174.140,1.282,3.933,0.001
8.800,174.780,1.287,3.960,0.001
8.823,175.420,1.292,3.970,0.001
8.851,176.060,1.298,3.983,0.001
8.896,176.700,1.303,4.003,0.001
8.920,177.340,1.308,4.014,0.001
8.955,177.980,1.314,4.030,0.001
8.988,178.620,1.319,4.044,0.001
9.031,179.260,1.324,4.064,0.001
9.058,179.900,1.330,4.076,0.001
9.102,180.540,1.335,4.096,0.001
9.135,181.180,1.340,4.111,0.001
9.168,181.820,1.346,4.126,0.001
9.201,182.460,1.351,4.140,0.001
9.233,183.100,1.356,4.155,0.001
9.263,183.740,1.362,4.168,0.001
9.308,184.380,1.367,4.188,0.001
9.342,185.020,1.372,4.204,0.001
9.368,185.660,1.378,4.216,0.001
9.406,186.300,1.383,4.233,0.001
9.434,186.940,1.388,4.245,0.001
9.478,187.580,1.394,4.265,0.001
9.490,188.220,1.399,4.270,0.001
9.550,188.860,1.404,4.298,0.001
9.573,189.500,1.409,4.308,0.001
9.609,190.140,1.415,4.324,0.001
9.643,190.780,1.420,4.339,0.001
9.684,191.420,1.425,4.358,0.001
9.719,192.060,1.431,4.374,0.001
9.752,192.700,1.436,4.388,0.001
9.800,193.340,1.441,4.410,0.001
9.811,193.980,1.447,4.415,0.001
9.856,194.620,1.452,4.435,0.001
9.897,195.260,1.458,4.454,0.001
9.928,195.900,1.463,4.467,0.001
9.954,196.540,1.468,4.479,0.001
9.996,197.180,1.474,4.498,0.001
10.030,197.820,1.479,4.514,0.001
10.072,198.460,1.484,4.533,0.001
10.102,199.100,1.490,4.546,0.001
10.133,199.740,1.495,4.560,0.001
10.175,200.380,1.500,4.579,0.001
10.204,201.020,1.506,4.592,0.001
10.240,201.660,1.511,4.608,0.001
10.262,202.300,1.516,4.618,0.001
10.313,202.940,1.522,4.641,0.001
10.346,203.580,1.527,4.656,0.001
10.379,204.220,1.532,4.670,0.001
10.423,204.860,1.538,4.690,0.001
10.452,205.500,1.543,4.703,0.001
10.488,206.140,1.548,4.720,0.001
10.512,206.780,1.554,4.730,0.001
10.548,207.420,1.559,4.746,0.001
10.591,208.060,1.564,4.766,0.001
10.634,208.700,1.570,4.785,0.001
10.663,209.340,1.575,4.798,0.001
10.692,209.980,1.580,4.811,0.001
10.724,210.620,1.586,4.826,0.001
10.774,211.260,1.591,4.849,0.001
10.808,211.900,1.596,4.864,0.001
10.827,212.540,1.602,4.872,0.001
10.868,213.180,1.607,4.891,0.001
10.896,213.820,1.612,4.903,0.001
10.941,214.460,1.618,4.923,0.001
10.968,215.100,1.623,4.935,0.001
10.992,215.740,1.628,4.947,0.001
11.029,216.380,1.634,4.963,0.001
11.057,217.020,1.639,4.976,0.001
11.082,217.660,1.644,4.987,0.001
11.138,218.300,1.650,5.012,0.001
11.168,218.940,1.655,5.026,0.001
11.200,219.580,1.660,5.040,0.001
11.230,220.220,1.665,5.054,0.001
11.262,220.860,1.671,5.068,0.001
11.299,221.500,1.676,5.085,0.001
11.329,222.140,1.681,5.098,0.001
11.372,222.780,1.687,5.117,0.001
11.412,223.420,1.692,5.135,0.001
11.432,224.060,1.697,5.144,0.001
11.465,224.700,1.703,5.159,0.001
11.509,225.340,1.708,5.179,0.001
11.550,225.980,1.713,5.197,0.001
11.578,226.620,1.719,5.210,0.001
11.608,227.260,1.724,5.224,0.001
11.641,227.900,1.730,5.239,0.001
11.673,228.540,1.735,5.253,0.001
11.715,229.180,1.740,5.272,0.001
11.739,229.820,1.746,5.283,0.001
11.765,230.460,1.751,5.294,0.001
11.813,231.100,1.756,5.316,0.001
11.848,231.740,1.762,5.332,0.001
11.879,232.380,1.767,5.346,0.001
11.906,233.020,1.772,5.358,0.001
11.936,233.660,1.778,5.371,0.001
11.973,234.300,1.783,5.388,0.001
12.013,234.940,1.788,5.406,0.001
12.047,235.580,1.794,5.421,0.001
12.073,236.220,1.799,5.433,0.001
12.110,236.860,1.804,5.449,0.002
12.153,237.500,1.810,5.469,0.002
12.174,238.140,1.815,5.478,0.002
12.215,238.780,1.820,5.497,0.002
12.249,239.420,1.826,5.512,0.002
12.273,240.060,1.831,5.523,0.002
12.316,240.700,1.836,5.542,0.002
12.347,241.340,1.842,5.556,0.002
12.386,241.980,1.847,5.574,0.002
12.414,242.620,1.852,5.586,0.002
12.447,243.260,1.858,5.601,0.002
12.479,243.900,1.863,5.616,0.002
12.510,244.540,1.868,5.629,0.002
12.539,245.180,1.874,5.643,0.002
12.585,245.820,1.879,5.663,0.002
12.607,246.460,1.884,5.673,0.002
12.657,247.100,1.890,5.696,0.002
12.677,247.740,1.895,5.705,0.002
12.717,248.380,1.900,5.723,0.002
12.757,249.020,1.906,5.741,0.002
12.782,249.660,1.911,5.752,0.002
12.812,250.300,1.916,5.765,0.002
12.850,250.940,1.922,5.782,0.002
12.892,251.580,1.927,5.801,0.002
12.920,252.220,1.932,5.814,0.002
12.946,252.860,1.938,5.826,0.002
12.977,253.500,1.943,5.839,0.002
13.016,254.140,1.948,5.857,0.002
13.049,254.780,1.954,5.872,0.002
13.094,255.420,1.959,5.892,0.002
13.116,256.060,1.964,5.902,0.002
13.151,256.700,1.969,5.918,0.002
13.196,257.340,1.975,5.938,0.002
13.224,257.980,1.980,5.951,0.002
13.264,258.620,1.985,5.969,0.002
13.297,259.260,1.991,5.984,0.002
13.318,259.900,1.996,5.993,0.002
13.355,260.540,2.002,6.010,0.002
13.388,261.180,2.007,6.025,0.002
13.414,261.820,2.012,6.036,0.002
13.455,262.460,2.018,6.055,0.002
13.498,263.100,2.023,6.074,0.002
13.528,263.740,2.028,6.088,0.002
13.558,264.380,2.034,6.101,0.002
13.605,265.020,2.039,6.122,0.002
13.627,265.660,2.044,6.132,0.002
13.661,266.300,2.050,6.148,0.002
13.690,266.940,2.055,6.161,0.002
13.734,267.580,2.060,6.180,0.002
13.760,268.220,2.066,6.192,0.002
13.794,268.860,2.071,6.207,0.002
13.842,269.500,2.076,6.229,0.002
13.864,270.140,2.082,6.239,0.002
13.900,270.780,2.087,6.255,0.002
13.942,271.420,2.092,6.274,0.002
13.963,272.060,2.098,6.283,0.002
13.996,272.700,2.103,6.298,0.002
14.054,273.340,2.108,6.324,0.002
14.074,273.980,2.114,6.333,0.002
14.112,274.620,2.119,6.350,0.002
14.145,275.260,2.124,6.365,0.002
14.179,275.900,2.130,6.381,0.002
14.207,276.540,2.135,6.393,0.002
14.251,277.180,2.140,6.413,0.002
14.300,277.820,2.146,6.435,0.002
14.319,278.460,2.151,6.444,0.002
14.351,279.100,2.156,6.458,0.002
14.389,279.740,2.162,6.475,0.002
14.412,280.380,2.167,6.485,0.002
14.454,281.020,2.172,6.504,0.002
14.486,281.660,2.178,6.519,0.002
14.526,282.300,2.183,6.537,0.002
14.553,282.940,2.188,6.549,0.002
14.595,283.580,2.194,6.568,0.002
14.616,284.220,2.199,6.577,0.002
14.655,284.860,2.204,6.595,0.002
14.684,285.500,2.210,6.608,0.002
14.725,286.140,2.215,6.626,0.002
14.755,286.780,2.220,6.640,0.002
14.790,287.420,2.226,6.655,0.002
14.818,288.060,2.231,6.668,0.002
14.853,288.700,2.236,6.684,0.002
14.898,289.340,2.242,6.704,0.002
14.928,289.980,2.247,6.718,0.002
14.964,290.620,2.252,6.734,0.002
14.995,291.260,2.258,6.748,0.002
15.029,291.900,2.263,6.763,0.002
15.058,292.540,2.268,6.776,0.002
15.103,293.180,2.274,6.797,0.002
15.128,293.820,2.279,6.808,0.002
15.160,294.460,2.284,6.822,0.002
15.207,295.100,2.290,6.843,0.002
15.237,295.740,2.295,6.857,0.002
15.269,296.380,2.300,6.871,0.002
15.305,297.020,2.306,6.887,0.002
15.343,297.660,2.311,6.904,0.002
15.364,298.300,2.316,6.914,0.002
15.411,298.940,2.321,6.935,0.002
15.444,299.580,2.327,6.950,0.002
15.470,300.220,2.332,6.961,0.002
15.506,300.860,2.337,6.978,0.002
15.555,301.500,2.343,7.000,0.002
15.582,302.140,2.348,7.012,0.002
15.615,302.780,2.353,7.027,0.002
15.662,303.420,2.359,7.048,0.002
15.681,304.060,2.364,7.057,0.002
15.713,304.700,2.369,7.071,0.002
15.757,305.340,2.375,7.091,0.002
15.785,305.980,2.380,7.103,0.002
15.820,306.620,2.385,7.119,0.002
15.859,307.260,2.391,7.137,0.002
15.887,307.900,2.396,7.149,0.002
15.919,308.540,2.402,7.164,0.002
15.969,309.180,2.407,7.186,0.002
15.996,309.820,2.412,7.198,0.002
16.028,310.460,2.418,7.213,0.002
16.056,311.100,2.423,7.225,0.002
16.100,311.740,2.429,7.245,0.002
16.128,312.380,2.434,7.258,0.002
16.165,313.020,2.439,7.274,0.002
16.196,313.660,2.444,7.288,0.002
16.238,314.300,2.450,7.307,0.002
16.274,314.940,2.455,7.323,0.002
16.301,315.580,2.460,7.336,0.002
16.337,316.220,2.466,7.352,0.002
16.383,316.860,2.471,7.372,0.002
16.406,317.500,2.476,7.383,0.002
16.437,318.140,2.481,7.397,0.002
16.479,318.780,2.487,7.416,0.002
16.511,319.420,2.492,7.430,0.002
16.545,320.060,2.497,7.445,0.002
16.579,320.700,2.503,7.460,0.002
16.615,321.340,2.508,7.477,0.002
16.648,321.980,2.513,7.492,0.002
16.695,322.620,2.519,7.513,0.002
16.707,323.260,2.524,7.518,0.002
16.751,323.900,2.529,7.538,0.002
16.793,324.540,2.535,7.557,0.002
16.832,325.180,2.540,7.574,0.002
16.862,325.820,2.545,7.588,0.002
16.884,326.460,2.551,7.598,0.002
16.929,327.100,2.556,7.618,0.002
16.953,327.740,2.562,7.629,0.002
16.995,328.380,2.567,7.648,0.002
17.042,329.020,2.572,7.669,0.002
17.068,329.660,2.578,7.681,0.002
17.110,330.300,2.583,7.700,0.002
17.140,330.940,2.588,7.713,0.002
17.178,331.580,2.594,7.730,0.002
17.204,332.220,2.599,7.742,0.002
17.238,332.860,2.604,7.757,0.002
17.286,333.500,2.610,7.778,0.002
17.317,334.140,2.615,7.793,0.002
17.358,334.780,2.620,7.811,0.002
17.384,335.420,2.626,7.823,0.002
17.422,336.060,2.631,7.840,0.002
17.444,336.700,2.636,7.850,0.002
17.502,337.340,2.642,7.876,0.002
17.525,337.980,2.647,7.886,0.002
17.558,338.620,2.652,7.901,0.002
17.596,339.260,2.658,7.918,0.002
17.620,339.900,2.663,7.929,0.002
17.662,340.540,2.668,7.948,0.002
17.718,341.180,2.674,7.973,0.002
17.734,341.820,2.679,7.980,0.002
17.773,342.460,2.684,7.998,0.002
17.794,343.100,2.690,8.007,0.002
17.850,343.740,2.695,8.032,0.002
17.864,344.380,2.700,8.039,0.002
17.906,345.020,2.706,8.058,0.002
17.940,345.660,2.711,8.073,0.002
17.979,346.300,2.716,8.091,0.002
18.018,346.940,2.721,8.108,0.002
18.056,347.580,2.727,8.125,0.002
18.102,348.220,2.732,8.146,0.002
18.122,348.860,2.737,8.155,0.002
18.157,349.500,2.743,8.170,0.002
18.195,350.140,2.748,8.188,0.002
18.212,350.780,2.753,8.195,0.002
18.250,351.420,2.759,8.213,0.002
18.299,352.060,2.764,8.234,0.002
18.332,352.700,2.769,8.250,0.002
18.369,353.340,2.775,8.266,0.002
18.407,353.980,2.780,8.283,0.002
18.435,354.620,2.785,8.296,0.002
18.467,355.260,2.791,8.310,0.002
18.494,355.900,2.796,8.322,0.002
18.507,356.540,2.801,8.328,0.002
18.564,357.180,2.807,8.354,0.002
18.592,357.820,2.812,8.367,0.002
18.633,358.460,2.817,8.385,0.002
18.678,359.100,2.823,8.405,0.002
18.707,359.740,2.828,8.418,0.002
18.733,360.380,2.833,8.430,0.002
18.772,361.020,2.839,8.447,0.002
18.802,361.660,2.844,8.461,0.002
18.827,362.300,2.850,8.472,0.002
18.870,362.940,2.855,8.492,0.002
18.907,363.580,2.860,8.508,0.002
18.934,364.220,2.866,8.520,0.002
18.963,364.860,2.871,8.533,0.002
19.010,365.500,2.876,8.554,0.002
19.043,366.140,2.882,8.569,0.002
19.083,366.780,2.887,8.587,0.002
19.118,367.420,2.892,8.603,0.002
19.145,368.060,2.898,8.615,0.002
19.183,368.700,2.903,8.633,0.002
19.228,369.340,2.908,8.653,0.002
19.234,369.980,2.914,8.655,0.002
19.278,370.620,2.919,8.675,0.002
19.330,371.260,2.924,8.699,0.002
19.347,371.900,2.930,8.706,0.002
19.369,372.540,2.935,8.716,0.002
19.420,373.180,2.940,8.739,0.002
19.456,373.820,2.946,8.755,0.002
19.487,374.460,2.951,8.769,0.002
19.546,375.100,2.956,8.796,0.002
19.548,375.740,2.962,8.796,0.002
19.585,376.380,2.967,8.813,0.002
19.613,377.020,2.972,8.826,0.002
19.654,377.660,2.978,8.844,0.002
19.697,378.300,2.983,8.864,0.002
19.728,378.940,2.988,8.878,0.002
19.762,379.580,2.994,8.893,0.002
19.793,380.220,2.999,8.907,0.002
19.837,380.860,3.004,8.927,0.003
19.871,381.500,3.010,8.942,0.003
19.913,382.140,3.015,8.961,0.003
19.927,382.780,3.020,8.967,0.003
19.975,383.420,3.026,8.989,0.003
19.994,384.060,3.031,8.997,0.003
20.040,384.700,3.036,9.018,0.003
20.069,385.340,3.042,9.031,0.003
20.078,385.350,3.042,9.035,0.003
