# Supplementary material for: Operational Load Monitoring of a Composite Panel Using Artificial Neural Networks
Source: Sensors (Basel). 2020 Apr 29;20(9):2534. doi: 10.3390/s20092534 (PMC7273206; doi:10.3390/s20092534)
Supplement: Supplementary file 1 [file sensors-20-02534-s001.zip › supplementary/Spreadsheet2_stiffness_LC2.txt]

""
"Test Method","WKWM_skrzydlo.msm"
"Sample I. D.","Sample4.mss"
"Specimen Number","1"

"Load (N)","Time (s)","Extension (mm)","Stress (MPa)","Strain (mm/mm)"

0.002,1.320,-0.622,0.001,-0.001
0.000,2.600,-0.611,0.000,-0.001
0.002,3.880,-0.601,0.001,-0.001
-0.001,5.160,-0.590,-0.001,-0.000
0.005,6.440,-0.579,0.002,-0.000
0.002,7.720,-0.569,0.001,-0.000
-0.000,9.000,-0.558,-0.000,-0.000
0.007,10.280,-0.547,0.003,-0.000
-0.002,11.560,-0.537,-0.001,-0.000
0.003,12.840,-0.526,0.001,-0.000
-0.001,14.120,-0.515,-0.001,-0.000
0.005,15.400,-0.505,0.002,-0.000
-0.002,16.680,-0.494,-0.001,-0.000
0.001,17.960,-0.483,0.000,-0.000
-0.005,19.240,-0.472,-0.002,-0.000
-0.003,20.520,-0.462,-0.002,-0.000
0.000,21.800,-0.451,0.000,-0.000
0.003,23.080,-0.440,0.001,-0.000
-0.000,24.360,-0.430,-0.000,-0.000
-0.001,25.640,-0.419,-0.001,-0.000
0.004,26.920,-0.408,0.002,-0.000
0.012,28.200,-0.398,0.005,-0.000
0.004,29.480,-0.387,0.002,-0.000
-0.006,30.760,-0.377,-0.002,-0.000
-0.011,32.040,-0.366,-0.005,-0.000
0.001,33.320,-0.356,0.001,-0.000
0.007,34.600,-0.345,0.003,-0.000
-0.009,35.880,-0.334,-0.004,-0.000
0.006,37.160,-0.324,0.003,-0.000
0.006,38.440,-0.313,0.003,-0.000
0.006,39.720,-0.302,0.002,-0.000
0.003,41.000,-0.291,0.001,-0.000
0.002,42.280,-0.281,0.001,-0.000
0.008,43.560,-0.270,0.003,-0.000
0.002,44.840,-0.259,0.001,-0.000
0.007,46.120,-0.249,0.003,-0.000
0.005,47.400,-0.238,0.002,-0.000
0.007,48.680,-0.227,0.003,-0.000
-0.004,49.960,-0.217,-0.002,-0.000
0.003,51.240,-0.206,0.001,-0.000
0.002,52.520,-0.195,0.001,-0.000
0.000,53.800,-0.185,0.000,-0.000
-0.001,55.080,-0.174,-0.000,-0.000
-0.003,56.360,-0.163,-0.002,-0.000
0.003,57.640,-0.153,0.001,-0.000
0.001,58.920,-0.142,0.001,-0.000
0.004,60.200,-0.131,0.002,-0.000
-0.001,61.480,-0.121,-0.001,-0.000
0.004,62.760,-0.110,0.002,-0.000
0.001,64.040,-0.099,0.001,-0.000
0.004,65.320,-0.089,0.002,-0.000
-0.003,66.600,-0.078,-0.001,-0.000
0.004,67.880,-0.067,0.002,-0.000
0.004,69.160,-0.057,0.002,-0.000
-0.004,70.440,-0.046,-0.002,-0.000
0.003,71.720,-0.035,0.001,-0.000
0.001,73.000,-0.025,0.000,-0.000
-0.004,74.280,-0.014,-0.002,-0.000
0.001,75.560,-0.003,0.000,-0.000
0.002,76.840,0.007,0.001,0.000
0.134,78.120,0.018,0.060,0.000
0.229,79.400,0.029,0.103,0.000
0.301,80.680,0.039,0.135,0.000
0.355,81.960,0.050,0.160,0.000
0.405,83.240,0.061,0.182,0.000
0.460,84.520,0.071,0.207,0.000
0.506,85.800,0.082,0.228,0.000
0.557,87.080,0.093,0.250,0.000
0.605,88.360,0.103,0.272,0.000
0.648,89.640,0.114,0.292,0.000
0.699,90.920,0.125,0.315,0.000
0.752,92.200,0.135,0.338,0.000
0.793,93.480,0.146,0.357,0.000
0.842,94.760,0.157,0.379,0.000
0.879,96.040,0.167,0.395,0.000
0.928,97.320,0.178,0.418,0.000
0.964,98.600,0.189,0.434,0.000
1.019,99.880,0.199,0.458,0.000
1.063,101.160,0.210,0.478,0.000
1.104,102.440,0.221,0.497,0.000
1.152,103.720,0.231,0.518,0.000
1.192,105.000,0.242,0.536,0.000
1.242,106.280,0.253,0.559,0.000
1.294,107.560,0.263,0.582,0.000
1.319,108.840,0.274,0.594,0.000
1.375,110.120,0.285,0.619,0.000
1.427,111.400,0.295,0.642,0.000
1.470,112.680,0.306,0.661,0.000
1.518,113.960,0.317,0.683,0.000
1.567,115.240,0.327,0.705,0.000
1.607,116.520,0.338,0.723,0.000
1.656,117.800,0.349,0.745,0.000
1.687,119.080,0.359,0.759,0.000
1.740,120.360,0.370,0.783,0.000
1.789,121.640,0.381,0.805,0.000
1.835,122.920,0.391,0.826,0.000
1.892,124.200,0.402,0.851,0.000
1.941,125.480,0.413,0.873,0.000
1.978,126.760,0.423,0.890,0.000
2.030,128.040,0.434,0.913,0.000
2.071,129.320,0.445,0.932,0.000
2.126,130.600,0.455,0.957,0.000
2.154,131.880,0.466,0.969,0.000
2.205,133.160,0.477,0.992,0.000
2.250,134.440,0.487,1.013,0.000
2.304,135.720,0.498,1.037,0.000
2.352,137.000,0.509,1.058,0.000
2.397,138.280,0.519,1.079,0.000
2.436,139.560,0.530,1.096,0.000
2.483,140.840,0.541,1.117,0.000
2.536,142.120,0.551,1.141,0.000
2.580,143.400,0.562,1.161,0.000
2.622,144.680,0.573,1.180,0.000
2.673,145.960,0.583,1.203,0.000
2.713,147.240,0.594,1.221,0.000
2.758,148.520,0.605,1.241,0.001
2.807,149.800,0.615,1.263,0.001
2.851,151.080,0.626,1.283,0.001
2.895,152.360,0.637,1.303,0.001
2.939,153.640,0.647,1.323,0.001
2.985,154.920,0.658,1.343,0.001
3.029,156.200,0.669,1.363,0.001
3.072,157.480,0.679,1.382,0.001
3.116,158.760,0.690,1.402,0.001
3.165,160.040,0.701,1.424,0.001
3.210,161.320,0.711,1.445,0.001
3.257,162.600,0.722,1.466,0.001
3.306,163.880,0.733,1.488,0.001
3.349,165.160,0.743,1.507,0.001
3.396,166.440,0.754,1.528,0.001
3.444,167.720,0.765,1.550,0.001
3.497,169.000,0.775,1.574,0.001
3.537,170.280,0.786,1.592,0.001
3.593,171.560,0.797,1.617,0.001
3.642,172.840,0.807,1.639,0.001
3.682,174.120,0.818,1.657,0.001
3.732,175.400,0.828,1.679,0.001
3.776,176.680,0.839,1.699,0.001
3.822,177.960,0.850,1.720,0.001
3.870,179.240,0.861,1.741,0.001
3.911,180.520,0.871,1.760,0.001
3.961,181.800,0.882,1.783,0.001
4.008,183.080,0.893,1.804,0.001
4.062,184.360,0.903,1.828,0.001
4.100,185.640,0.914,1.845,0.001
4.150,186.920,0.925,1.868,0.001
4.198,188.200,0.935,1.889,0.001
4.242,189.480,0.946,1.909,0.001
4.299,190.760,0.957,1.934,0.001
4.341,192.040,0.967,1.954,0.001
4.384,193.320,0.978,1.973,0.001
4.435,194.600,0.988,1.996,0.001
4.476,195.880,0.999,2.014,0.001
4.523,197.160,1.010,2.035,0.001
4.568,198.440,1.020,2.056,0.001
4.621,199.720,1.031,2.079,0.001
4.664,201.000,1.042,2.099,0.001
4.714,202.280,1.053,2.121,0.001
4.759,203.560,1.063,2.142,0.001
4.804,204.840,1.074,2.162,0.001
4.850,206.120,1.085,2.183,0.001
4.894,207.400,1.095,2.202,0.001
4.945,208.680,1.106,2.225,0.001
4.987,209.960,1.117,2.244,0.001
5.032,211.240,1.127,2.264,0.001
5.066,212.520,1.138,2.280,0.001
5.106,213.800,1.149,2.298,0.001
5.151,215.080,1.159,2.318,0.001
5.206,216.360,1.170,2.343,0.001
5.256,217.640,1.181,2.365,0.001
5.298,218.920,1.191,2.384,0.001
5.349,220.200,1.202,2.407,0.001
5.396,221.480,1.213,2.428,0.001
5.443,222.760,1.223,2.449,0.001
5.478,224.040,1.234,2.465,0.001
5.535,225.320,1.244,2.491,0.001
5.572,226.600,1.255,2.507,0.001
5.621,227.880,1.266,2.529,0.001
5.676,229.160,1.277,2.554,0.001
5.722,230.440,1.287,2.575,0.001
5.763,231.720,1.298,2.594,0.001
5.808,233.000,1.309,2.614,0.001
5.848,234.280,1.319,2.631,0.001
5.894,235.560,1.330,2.652,0.001
5.944,236.840,1.341,2.675,0.001
5.991,238.120,1.351,2.696,0.001
6.039,239.400,1.362,2.718,0.001
6.087,240.680,1.373,2.739,0.001
6.132,241.960,1.383,2.759,0.001
6.172,243.240,1.394,2.777,0.001
6.213,244.520,1.405,2.796,0.001
6.270,245.800,1.415,2.822,0.001
6.301,247.080,1.426,2.835,0.001
6.360,248.360,1.437,2.862,0.001
6.397,249.640,1.447,2.879,0.001
6.453,250.920,1.458,2.904,0.001
6.502,252.200,1.469,2.926,0.001
6.542,253.480,1.479,2.944,0.001
6.587,254.760,1.490,2.964,0.001
6.649,256.040,1.501,2.992,0.001
6.686,257.320,1.511,3.009,0.001
6.736,258.600,1.522,3.031,0.001
6.789,259.880,1.533,3.055,0.001
6.841,261.160,1.543,3.078,0.001
6.901,262.440,1.554,3.106,0.001
6.943,263.720,1.565,3.124,0.001
6.983,265.000,1.575,3.142,0.001
7.037,266.280,1.586,3.167,0.001
7.080,267.560,1.596,3.186,0.001
7.132,268.840,1.607,3.210,0.001
7.183,270.120,1.618,3.232,0.001
7.232,271.400,1.629,3.255,0.001
7.285,272.680,1.639,3.278,0.001
7.325,273.960,1.650,3.296,0.001
7.378,275.240,1.661,3.320,0.001
7.409,276.520,1.671,3.334,0.001
7.467,277.800,1.682,3.360,0.001
7.513,279.080,1.693,3.381,0.001
7.561,280.360,1.703,3.403,0.001
7.610,281.640,1.714,3.425,0.001
7.656,282.920,1.725,3.445,0.001
7.698,284.200,1.735,3.464,0.001
7.743,285.480,1.746,3.484,0.001
7.791,286.760,1.757,3.506,0.001
7.834,288.040,1.767,3.525,0.001
7.875,289.320,1.778,3.544,0.001
7.917,290.600,1.789,3.563,0.001
7.960,291.880,1.799,3.582,0.001
8.006,293.160,1.810,3.603,0.002
8.064,294.440,1.821,3.629,0.002
8.107,295.720,1.831,3.648,0.002
8.145,297.000,1.842,3.665,0.002
8.201,298.280,1.853,3.690,0.002
8.251,299.560,1.863,3.713,0.002
8.282,300.840,1.874,3.727,0.002
8.325,302.120,1.885,3.746,0.002
8.364,303.400,1.895,3.764,0.002
8.406,304.680,1.906,3.783,0.002
8.456,305.960,1.917,3.805,0.002
8.499,307.240,1.927,3.825,0.002
8.534,308.520,1.938,3.840,0.002
8.592,309.800,1.949,3.866,0.002
8.630,311.080,1.960,3.884,0.002
8.674,312.360,1.970,3.903,0.002
8.713,313.640,1.981,3.921,0.002
8.763,314.920,1.991,3.944,0.002
8.812,316.200,2.002,3.966,0.002
8.858,317.480,2.012,3.986,0.002
8.902,318.760,2.023,4.006,0.002
8.957,320.040,2.034,4.031,0.002
8.981,321.320,2.044,4.041,0.002
9.031,322.600,2.055,4.064,0.002
9.076,323.880,2.066,4.084,0.002
9.122,325.160,2.076,4.105,0.002
9.176,326.440,2.087,4.129,0.002
9.217,327.720,2.098,4.148,0.002
9.261,329.000,2.109,4.167,0.002
9.310,330.280,2.119,4.190,0.002
9.364,331.560,2.130,4.214,0.002
9.402,332.840,2.141,4.231,0.002
9.444,334.120,2.151,4.250,0.002
9.498,335.400,2.162,4.274,0.002
9.533,336.680,2.173,4.290,0.002
9.595,337.960,2.183,4.318,0.002
9.642,339.240,2.194,4.339,0.002
9.684,340.520,2.205,4.358,0.002
9.732,341.800,2.215,4.380,0.002
9.779,343.080,2.226,4.401,0.002
9.831,344.360,2.237,4.424,0.002
9.876,345.640,2.247,4.444,0.002
9.917,346.920,2.258,4.463,0.002
9.976,348.200,2.269,4.489,0.002
10.000,349.480,2.279,4.500,0.002
10.045,350.760,2.290,4.520,0.002
10.104,352.040,2.300,4.547,0.002
10.142,353.320,2.311,4.564,0.002
10.194,354.600,2.322,4.587,0.002
10.230,355.880,2.332,4.603,0.002
10.292,357.160,2.343,4.631,0.002
10.314,358.440,2.354,4.642,0.002
10.380,359.720,2.364,4.671,0.002
10.422,361.000,2.375,4.690,0.002
10.467,362.280,2.386,4.710,0.002
10.528,363.560,2.397,4.738,0.002
10.567,364.840,2.407,4.755,0.002
10.611,366.120,2.418,4.775,0.002
10.659,367.400,2.428,4.797,0.002
10.727,368.680,2.439,4.827,0.002
10.744,369.960,2.450,4.835,0.002
10.805,371.240,2.460,4.862,0.002
10.855,372.520,2.471,4.885,0.002
10.910,373.800,2.482,4.909,0.002
10.951,375.080,2.493,4.928,0.002
11.011,376.360,2.503,4.955,0.002
11.035,377.640,2.514,4.966,0.002
11.093,378.920,2.525,4.992,0.002
11.147,380.200,2.535,5.016,0.002
11.203,381.480,2.546,5.041,0.002
11.256,382.760,2.556,5.065,0.002
11.305,384.040,2.567,5.087,0.002
11.352,385.320,2.578,5.108,0.002
11.406,386.600,2.589,5.133,0.002
11.457,387.880,2.599,5.155,0.002
11.497,389.160,2.610,5.174,0.002
11.552,390.440,2.621,5.198,0.002
11.591,391.720,2.631,5.216,0.002
11.650,393.000,2.642,5.243,0.002
11.689,394.280,2.653,5.260,0.002
11.730,395.560,2.663,5.278,0.002
11.793,396.840,2.674,5.307,0.002
11.842,398.120,2.685,5.329,0.002
11.886,399.400,2.695,5.349,0.002
11.928,400.680,2.706,5.368,0.002
11.980,401.960,2.717,5.391,0.002
12.018,403.240,2.727,5.408,0.002
12.075,404.520,2.738,5.434,0.002
12.119,405.800,2.749,5.454,0.002
12.167,407.080,2.759,5.475,0.002
12.207,408.360,2.770,5.493,0.002
12.239,409.640,2.780,5.507,0.002
12.304,410.920,2.791,5.537,0.002
12.341,412.200,2.802,5.553,0.002
12.387,413.480,2.812,5.574,0.002
12.431,414.760,2.823,5.594,0.002
12.485,416.040,2.834,5.618,0.002
12.530,417.320,2.845,5.638,0.002
12.575,418.600,2.855,5.659,0.002
12.617,419.880,2.866,5.678,0.002
12.679,421.160,2.877,5.706,0.002
12.727,422.440,2.887,5.727,0.002
12.761,423.720,2.898,5.743,0.002
12.806,425.000,2.909,5.763,0.002
12.847,426.280,2.919,5.781,0.002
12.892,427.560,2.930,5.802,0.002
12.957,428.840,2.941,5.831,0.002
12.994,430.120,2.951,5.847,0.002
13.042,431.400,2.962,5.869,0.002
13.093,432.680,2.973,5.892,0.002
13.143,433.960,2.983,5.915,0.002
13.179,435.240,2.994,5.930,0.002
13.224,436.520,3.005,5.951,0.003
13.272,437.800,3.015,5.973,0.003
13.302,439.080,3.026,5.986,0.003
13.369,440.360,3.037,6.016,0.003
13.401,441.640,3.047,6.030,0.003
13.445,442.920,3.058,6.050,0.003
13.494,444.200,3.069,6.072,0.003
13.537,445.480,3.079,6.091,0.003
13.579,446.760,3.090,6.111,0.003
13.631,448.040,3.101,6.134,0.003
13.671,449.320,3.111,6.152,0.003
13.737,450.600,3.122,6.182,0.003
13.773,451.880,3.133,6.198,0.003
13.827,453.160,3.143,6.222,0.003
13.868,454.440,3.154,6.241,0.003
13.895,455.720,3.165,6.253,0.003
13.935,457.000,3.175,6.271,0.003
13.991,458.280,3.186,6.296,0.003
14.035,459.560,3.197,6.316,0.003
14.079,460.840,3.207,6.336,0.003
14.135,462.120,3.218,6.361,0.003
14.176,463.400,3.228,6.379,0.003
14.215,464.680,3.239,6.397,0.003
14.269,465.960,3.250,6.421,0.003
14.313,467.240,3.260,6.441,0.003
14.363,468.520,3.271,6.464,0.003
14.406,469.800,3.282,6.483,0.003
14.456,471.080,3.293,6.505,0.003
14.498,472.360,3.303,6.524,0.003
14.532,473.640,3.314,6.539,0.003
14.593,474.920,3.325,6.567,0.003
14.622,476.200,3.335,6.580,0.003
14.675,477.480,3.346,6.604,0.003
14.723,478.760,3.357,6.625,0.003
14.763,480.040,3.367,6.644,0.003
14.818,481.320,3.378,6.668,0.003
14.863,482.600,3.389,6.688,0.003
14.908,483.880,3.399,6.708,0.003
14.945,485.160,3.410,6.725,0.003
14.993,486.440,3.421,6.747,0.003
15.048,487.720,3.431,6.772,0.003
15.095,489.000,3.442,6.793,0.003
15.137,490.280,3.453,6.812,0.003
15.179,491.560,3.463,6.831,0.003
15.238,492.840,3.474,6.857,0.003
15.275,494.120,3.485,6.874,0.003
15.313,495.400,3.495,6.891,0.003
15.347,496.680,3.506,6.906,0.003
15.393,497.960,3.517,6.927,0.003
15.433,499.240,3.527,6.945,0.003
15.479,500.520,3.538,6.965,0.003
15.544,501.800,3.549,6.995,0.003
15.573,503.080,3.559,7.008,0.003
15.603,504.360,3.570,7.021,0.003
15.659,505.640,3.581,7.046,0.003
15.702,506.920,3.591,7.066,0.003
15.751,508.200,3.602,7.088,0.003
15.804,509.480,3.613,7.112,0.003
15.838,510.760,3.623,7.127,0.003
15.890,512.040,3.634,7.151,0.003
15.926,513.320,3.645,7.167,0.003
15.980,514.600,3.655,7.191,0.003
16.022,515.880,3.666,7.210,0.003
16.071,517.160,3.677,7.232,0.003
16.117,518.440,3.687,7.253,0.003
16.152,519.720,3.698,7.268,0.003
16.200,521.000,3.709,7.290,0.003
16.252,522.280,3.719,7.313,0.003
16.277,523.560,3.730,7.325,0.003
16.322,524.840,3.741,7.345,0.003
16.363,526.120,3.751,7.363,0.003
16.405,527.400,3.762,7.382,0.003
16.443,528.680,3.773,7.399,0.003
16.500,529.960,3.783,7.425,0.003
16.530,531.240,3.794,7.439,0.003
16.586,532.520,3.805,7.464,0.003
16.628,533.800,3.815,7.483,0.003
16.672,535.080,3.826,7.502,0.003
16.733,536.360,3.837,7.530,0.003
16.764,537.640,3.847,7.544,0.003
16.802,538.920,3.858,7.561,0.003
16.848,540.200,3.869,7.581,0.003
16.903,541.480,3.879,7.606,0.003
16.951,542.760,3.890,7.628,0.003
16.994,544.040,3.901,7.647,0.003
17.035,545.320,3.911,7.666,0.003
17.087,546.600,3.922,7.689,0.003
17.129,547.880,3.933,7.708,0.003
17.181,549.160,3.943,7.731,0.003
17.236,550.440,3.954,7.756,0.003
17.269,551.720,3.965,7.771,0.003
17.329,553.000,3.975,7.798,0.003
17.365,554.280,3.986,7.814,0.003
17.405,555.560,3.997,7.832,0.003
17.465,556.840,4.007,7.859,0.003
17.514,558.120,4.018,7.881,0.003
17.547,559.400,4.029,7.896,0.003
17.607,560.680,4.039,7.923,0.003
17.643,561.960,4.050,7.939,0.003
17.687,563.240,4.061,7.959,0.003
17.748,564.520,4.071,7.987,0.003
17.784,565.800,4.082,8.003,0.003
17.821,567.080,4.093,8.019,0.003
17.881,568.360,4.103,8.047,0.003
17.914,569.640,4.114,8.061,0.003
17.969,570.920,4.125,8.086,0.003
18.010,572.200,4.135,8.105,0.003
18.060,573.480,4.146,8.127,0.003
18.105,574.760,4.157,8.147,0.003
18.153,576.040,4.167,8.169,0.003
18.184,577.320,4.178,8.183,0.003
18.228,578.600,4.189,8.203,0.003
18.282,579.880,4.199,8.227,0.003
18.338,581.160,4.210,8.252,0.004
18.384,582.440,4.221,8.273,0.004
18.427,583.720,4.231,8.292,0.004
18.471,585.000,4.242,8.312,0.004
18.504,586.280,4.253,8.327,0.004
18.548,587.560,4.263,8.347,0.004
18.593,588.840,4.274,8.367,0.004
18.652,590.120,4.285,8.393,0.004
18.694,591.400,4.295,8.412,0.004
18.737,592.680,4.306,8.432,0.004
18.785,593.960,4.317,8.453,0.004
18.835,595.240,4.328,8.476,0.004
18.876,596.520,4.338,8.494,0.004
18.919,597.800,4.349,8.513,0.004
18.977,599.080,4.360,8.540,0.004
19.010,600.360,4.370,8.554,0.004
19.058,601.640,4.381,8.576,0.004
19.103,602.920,4.392,8.596,0.004
19.159,604.200,4.402,8.622,0.004
19.209,605.480,4.413,8.644,0.004
19.255,606.760,4.423,8.665,0.004
19.293,608.040,4.434,8.682,0.004
19.334,609.320,4.444,8.700,0.004
19.373,610.600,4.455,8.718,0.004
19.438,611.880,4.466,8.747,0.004
19.475,613.160,4.476,8.764,0.004
19.514,614.440,4.487,8.781,0.004
19.569,615.720,4.498,8.806,0.004
19.611,617.000,4.509,8.825,0.004
19.650,618.280,4.519,8.842,0.004
19.693,619.560,4.530,8.862,0.004
19.750,620.840,4.541,8.887,0.004
19.778,622.120,4.551,8.900,0.004
19.834,623.400,4.562,8.925,0.004
19.878,624.680,4.573,8.945,0.004
19.938,625.960,4.583,8.972,0.004
19.968,627.240,4.594,8.985,0.004
20.019,628.520,4.605,9.008,0.004
20.065,629.800,4.615,9.029,0.004
20.111,631.080,4.626,9.050,0.004
20.145,632.360,4.637,9.065,0.004
20.195,633.640,4.647,9.088,0.004
20.251,634.920,4.658,9.113,0.004
20.291,636.200,4.668,9.131,0.004
20.335,637.480,4.679,9.151,0.004
20.383,638.760,4.690,9.172,0.004
20.427,640.040,4.700,9.192,0.004
20.472,641.320,4.711,9.212,0.004
20.517,642.600,4.722,9.233,0.004
20.564,643.880,4.732,9.254,0.004
20.604,645.160,4.743,9.272,0.004
20.649,646.440,4.754,9.292,0.004
20.697,647.720,4.765,9.314,0.004
20.751,649.000,4.775,9.338,0.004
20.790,650.280,4.786,9.356,0.004
20.836,651.560,4.797,9.376,0.004
20.886,652.840,4.807,9.399,0.004
20.924,654.120,4.818,9.416,0.004
20.982,655.400,4.829,9.442,0.004
21.020,656.680,4.839,9.459,0.004
21.068,657.960,4.850,9.481,0.004
21.126,659.240,4.861,9.507,0.004
21.176,660.520,4.871,9.529,0.004
21.210,661.800,4.882,9.545,0.004
21.263,663.080,4.893,9.568,0.004
21.307,664.360,4.903,9.588,0.004
21.345,665.640,4.914,9.605,0.004
21.395,666.920,4.925,9.628,0.004
21.441,668.200,4.935,9.649,0.004
21.477,669.480,4.946,9.665,0.004
21.541,670.760,4.957,9.693,0.004
21.588,672.040,4.967,9.714,0.004
21.633,673.320,4.978,9.735,0.004
21.686,674.600,4.989,9.759,0.004
21.725,675.880,4.999,9.776,0.004
21.778,677.160,5.010,9.800,0.004
21.829,678.440,5.021,9.823,0.004
21.878,679.720,5.031,9.845,0.004
21.925,681.000,5.042,9.866,0.004
21.959,682.280,5.053,9.881,0.004
22.011,683.560,5.063,9.905,0.004
22.045,684.840,5.074,9.920,0.004
22.070,685.330,5.078,9.932,0.004
