# Supplementary material for: Operational Load Monitoring of a Composite Panel Using Artificial Neural Networks
Source: Sensors (Basel). 2020 Apr 29;20(9):2534. doi: 10.3390/s20092534 (PMC7273206; doi:10.3390/s20092534)
Supplement: Supplementary file 1 [file sensors-20-02534-s001.zip › supplementary/Spreadsheet4_strain_measurement_LC1.txt]

Force	SG1	SG2	SG3	SG4	SG5	SG6
N	�m/m	�m/m	�m/m	�m/m	�m/m	�m/m
-0,0013	1,08	0,4751208	0,5422571	-0,071204	0,93897	0,449925
0,00355	1,035	0,2272336	0,1084468	-0,005481	0,62598	0,039125
0,0081	1,0278	0,3993704	0,3434277	0,010955	0,78247	0,43035
0,0171	1,08	0,59906	0,6687758	0	0,98592	0,782475
0,02775	1,0053	0,612832	0,7169778	0,032858	1,00939	0,7238
0,03585	0,9297	0,2960848	0,2711247	0,027384	0,64163	0,23475
0,04325	0,9225	0,3924888	0,4338026	0,005474	0,6651	0,5086
0,0555	0,945	0,5646344	0,7109564	-0,016436	0,82942	0,84115
0,06265	0,9225	0,4544584	0,5964805	0,010955	0,84507	0,64555
0,07345	0,7947	0,110176	0,1626779	0,005474	0,61815	0,117375
0,0848	0,7272	0,2960848	0,4277812	-0,04382	0,7903	0,547725
0,0908	0,6903	0,4131424	0,656733	-0,06573	1,00157	1,036775
0,0982	0,6597	0,3924888	0,6266029	-0,04382	0,94679	0,958525
0,10665	0,6228	0,110176	0,2289518	-0,016436	0,56338	0,215175
0,11175	0,675	0,2616592	0,3976511	-0,027391	0,7277	0,48905
0,1228	0,675	0,4338048	0,6386534	-0,04382	0,98592	0,9194
0,13335	0,63	0,3718352	0,608531	-0,08764	0,86072	0,7629
0,14285	0,63	0,055088	0,2289518	-0,076685	0,49296	0,0978
0,15225	0,4878	0,1927992	0,4338026	-0,04382	0,64945	0,371675
0,1599	0,3825	0,3855984	0,6507039	-0,032865	0,89202	0,782475
0,16955	0,3753	0,2960848	0,58443	-0,049301	0,84507	0,74335
0,1779	0,3978	-0,055088	0,1867789	-0,082159	0,41471	0,058675
0,18595	0,3753	-0,0206536	0,3193267	-0,060256	0,46166	0,215175
0,1952	0,3375	0,1927992	0,6627544	-0,032865	0,76682	0,704225
0,20055	0,2853	0,2341152	0,7350574	0,027384	0,84507	0,74335
0,2056	0,21753	-0,06886	0,3193267	0,065723	0,55556	0,33255
0,21475	0,21753	-0,055088	0,3253558	0,02191	0,64945	0,48905
0,2224	0,15003	0,1652552	0,5964805	-0,054775	0,86072	0,704225
0,2314	0,23247	0,2134616	0,5964805	-0,010955	0,86072	0,802025
0,23855	0,2925	-0,0068816	0,2349732	0,032858	0,61815	0,313
0,2461	0,3375	0,1308296	0,4518745	-0,02191	0,83725	0,528175
0,25495	0,18	0,2547776	0,6748049	-0,054775	1,00157	1,193275
0,2641	0,045	0,2547776	0,6386534	0,010955	0,93897	1,447575
0,2711	-0,01503	-0,096404	0,2289518	0,032858	0,53991	0,33255
0,27945	0,0225	-0,082632	0,3554782	-0,005481	0,54773	0,449925
0,28855	0,09	0,1652552	0,7410788	-0,02191	0,82942	1,05635
0,2965	-0,01503	0,1446016	0,7410788	-0,054775	0,78247	0,9781
0,3046	-0,11997	-0,1790272	0,3072762	-0,02191	0,44601	0,293425
0,31045	-0,11997	-0,06886	0,512127	0	0,58685	0,802025
0,31475	-0,045	0,110176	0,8977276	-0,027391	0,86854	1,193275
0,32425	-0,11997	0,0206536	0,8676052	0,060249	0,89984	1,036775
0,33155	-0,2025	-0,2823128	0,3735501	0,076678	0,57121	0,352125
0,33845	-0,17253	-0,2203432	0,4458531	0,02191	0,6338	0,43035
0,34275	-0,15003	-0,027544	0,7712012	0,038339	0,91549	0,938975
0,34755	-0,18	-0,06886	0,7350574	0	0,87637	0,860725
0,35665	-0,19503	-0,3924888	0,3313772	-0,010955	0,42254	0,136925
0,36385	-0,21753	-0,2203432	0,5061056	-0,027391	0,62598	0,195625
0,3753	-0,26253	-0,096404	0,7471079	-0,054775	0,8529	0,547725
0,3822	-0,24003	-0,1446016	0,7712012	-0,027391	0,84507	0,684675
0,38855	-0,30753	-0,5095464	0,3614996	-0,02191	0,45383	0,1565
0,39325	-0,32247	-0,4888928	0,4157307	-0,005481	0,50078	0,215175
0,3999	-0,32247	-0,3236288	0,7109564	0	0,75117	0,625975
0,4043	-0,4275	-0,4682304	0,6507039	-0,04382	0,70423	0,33255
0,4103	-0,577503	-0,73678	0,2410023	0	0,46166	-0,23475
0,4188	-0,6075	-0,7023456	0,3976511	0	0,61815	-0,058675
0,4249	-0,6075	-0,4888928	0,7651798	-0,02191	0,83725	0,5086
0,4326	-0,577503	-0,5646344	0,6748049	-0,027391	0,7277	0,5673
0,43895	-0,614997	-0,9158072	0,3313772	-0,054775	0,36776	-0,0978
0,44675	-0,585	-0,9089168	0,4217521	-0,06573	0,35994	0,058675
0,452	-0,659997	-0,73678	0,6687758	-0,10955	0,62598	0,704225
0,45875	-0,6975	-0,7918592	0,5964805	-0,071204	0,6964	0,469475
0,46605	-0,765	-0,9984392	0,2410023	-0,071204	0,41471	-0,17605
0,47475	-0,88497	-0,8813728	0,4217521	-0,038346	0,57121	0,039125
0,48205	-0,86247	-0,640376	0,7230069	0,010955	0,84507	0,43035
0,48375	-0,81747	-0,6472576	0,7169778	-0,04382	0,81377	0,5086
0,48935	-0,89253	-1,0604088	0,2169013	-0,038346	0,42254	-0,293425
0,49575	-0,9	-0,9708952	0,3614996	-0,049301	0,42254	-0,2543
0,50135	-0,88497	-0,7505432	0,6627544	-0,06573	0,67293	0,313
0,50795	-0,95247	-0,7643152	0,632632	-0,04382	0,61033	0,352125
0,5159	-1,01997	-1,1154968	0,2349732	0,005474	0,32081	-0,33255
0,52465	-1,01997	-1,0190928	0,439824	0,016429	0,49296	0
0,5344	-0,93753	-0,8194032	0,6868554	0,027384	0,71205	0,4108
0,53985	-0,89253	-0,8262936	0,6446825	0,005474	0,759	0,704225
0,54705	-0,86247	-1,1086064	0,2169013	0,043813	0,39124	0,039125
0,5507	-0,91503	-1,0672904	0,3675287	0,02191	0,44601	0,039125
0,5564	-0,92997	-0,8813728	0,6266029	0,049294	0,6651	0,313
0,5603	-0,92997	-0,9226888	0,6507039	0,147882	0,7277	0,469475
0,565	-1,0125	-1,294524	0,2289518	0,208138	0,39124	-0,117375
0,5693	-1,07253	-1,12926	0,4458531	0,153363	0,53991	0,136925
0,5753	-1,035	-0,9295792	0,6868554	0,131453	0,71205	0,547725
0,5784	-0,9675	-0,9708952	0,656733	0,136927	0,6964	0,802025
0,58725	-1,05003	-1,4184632	0,1747284	0,175273	0,29734	0,1565
0,5922	-1,08	-1,3978096	0,2048508	0,060249	0,32864	0,0978
0,5977	-1,08	-1,184348	0,4518745	0,065723	0,59468	0,43035
0,60495	-1,15497	-1,225664	0,4277812	0,049294	0,6025	0,5673
0,60745	-1,19997	-1,5974992	0	0,104069	0,28952	0,01955
0,61225	-1,1925	-1,4460072	0,2048508	0,120498	0,29734	0,313
0,62085	-1,1925	-1,308296	0,4940551	0,038339	0,49296	0,880275
0,6266	-1,23003	-1,363384	0,4759755	0,02191	0,53208	0,7238
0,6297	-1,27503	-1,7214384	0	0,076678	0,17214	-0,273875
0,6365	-1,33497	-1,6594688	0,096404	0,087633	0,30516	-0,117375
0,6404	-1,46997	-1,5079768	0,3494491	0,076678	0,55556	0,48905
0,6486	-1,41003	-1,5492928	0,3494491	0,049294	0,54773	0,313
0,6551	-1,41003	-1,810952	-0,0120505	0,098588	0,17214	-0,1565
0,662	-1,41003	-1,769636	-0,0060214	0,049294	0,20344	0,1565
0,6676	-1,41003	-1,5630648	0,2771538	-0,027391	0,53991	0,58685
0,67085	-1,4175	-1,5837272	0,3976511	-0,038346	0,51643	0,58685
0,67725	-1,40247	-1,989988	0,0361515	0,02191	0,16432	-0,1565
0,68295	-1,45503	-1,9417816	0,0783244	0,032858	0,19562	0,0978
0,6882	-1,5075	-1,6456968	0,4097016	-0,02191	0,38341	0,449925
0,69415	-1,4625	-1,6525784	0,4579036	0,02191	0,40689	0,352125
0,70105	-1,53	-2,0312952	-0,0120505	0,038339	0,08607	-0,17605
0,7034	-1,6497	-1,9280096	0,072303	0,043813	0,19562	0,1565
0,70485	-1,6722	-1,7007848	0,3976511	0,049294	0,40689	0,7238
0,7111	-1,7253	-1,6870128	0,3735501	0,071204	0,51643	0,625975
0,71775	-1,7847	-2,0726112	0,0060214	0,087633	0,21127	0,1565
0,72295	-1,8297	-1,9830976	0,1385769	0,109543	0,33646	0,782475
0,72815	-1,8747	-1,7421008	0,3976511	0,109543	0,6338	1,291075
0,7314	-1,9053	-1,7283288	0,3856006	0,054768	0,53991	1,09545
0,73595	-1,9278	-2,0795016	-0,0180719	0,049294	0,11737	0,469475
0,7438	-1,9422	-2,0657296	0,0542234	0,120498	0,25822	0,64555
0,746	-1,9422	-2,0244136	0,3012548	0,071204	0,45383	0,802025
0,7491	-1,9728	-2,1276992	0,2530528	0,016429	0,41471	0,6651
0,75095	-2,0178	-2,437556	-0,2289518	0,049294	-0,04695	0,01955
0,753	-1,98	-2,2585288	-0,0180719	0,054768	0,19562	0,313
0,76175	-2,0547	-2,0863832	0,2470237	0,054768	0,49296	0,74335
0,76995	-2,1375	-2,1690152	0,2169013	0,131453	0,46948	1,036775
0,7732	-2,1375	-2,437556	-0,1807498	0,142408	0,08607	0,33255
0,77645	-2,16	-2,3824768	-0,0180719	0,120498	0,19562	0,313
0,7796	-2,1897	-2,1483528	0,2771538	0,098588	0,45383	0,89985
0,78685	-2,1303	-2,1414712	0,3072762	0,098588	0,49296	1,115025
0,7918	-2,1447	-2,410012	-0,0662739	0,147882	0,14867	0,48905
0,7951	-2,2122	-2,3824768	0,048202	0,164318	0,26604	0,7238
0,79805	-2,2428	-2,1896688	0,4036802	0,202657	0,61033	1,349775
0,7999	-2,2725	-2,2103312	0,3012548	0,208138	0,59468	1,3302
0,80445	-2,2572	-2,506416	-0,2108799	0,213612	0,23474	0,449925
0,8085	-2,3553	-2,3824768	-0,0301224	0,169792	0,43036	0,5673
0,81085	-2,3625	-2,2241032	0,2530528	0,158837	0,64163	1,0759
0,8124	-2,3697	-2,3067264	0,2410023	0,164318	0,6651	1,212825
0,8172	-2,3625	-2,6441272	-0,1385769	0,191702	0,31299	0,43035
0,8236	-2,3625	-2,53396	-0,024101	0,235522	0,35211	0,528175
0,82765	-2,385	-2,3204984	0,2771538	0,240996	0,56338	1,05635
0,8323	-2,3922	-2,410012	0,2289518	0,136927	0,43818	0,89985
0,83855	-2,5272	-2,8162728	-0,2289518	0,147882	0,19562	0,352125
0,84065	-2,4678	-2,6647896	-0,048202	0,186228	0,35994	0,64555
0,8451	-2,4147	-2,423784	0,2711247	0,235522	0,57121	1,2324
0,84805	-2,4372	-2,5132976	0,2169013	0,295771	0,57903	1,212825
0,85355	-2,5497	-2,8575888	-0,1928003	0,410795	0,30516	0,547725
0,85785	-2,5272	-2,7336496	-0,0602525	0,37793	0,39124	0,606425
0,8624	-2,5353	-2,5132976	0,1566488	0,323162	0,6651	0,9194
0,8701	-2,6172	-2,60282	0,1204973	0,224567	0,62598	0,880275
0,8736	-2,7	-2,9471024	-0,2530528	0,273861	0,32081	0,6651
0,87475	-2,6775	-2,8644792	-0,0662739	0,262906	0,41471	0,860725
0,8775	-2,6703	-2,630364	0,1807498	0,240996	0,67293	1,115025
0,8823	-2,6622	-2,6923336	0,1807498	0,251951	0,71988	1,09545
0,8865	-2,7072	-3,0435064	-0,2831752	0,284816	0,43036	0,195625
0,89065	-2,7972	-2,9608744	-0,1747284	0,230048	0,48513	0,449925
0,8969	-2,7747	-2,7956192	0,1686993	0,219093	0,67293	1,017225
0,90265	-2,8053	-2,8851328	0,1144759	0,279342	0,57903	0,6651
0,9034	-2,79	-3,1261384	-0,3133053	0,268387	0,22692	0,058675
0,9047	-2,88	-3,0435064	-0,1265264	0,224567	0,34429	0,48905
0,9111	-2,9178	-2,8713608	0,1686993	0,197183	0,61815	1,115025
0,91735	-2,8647	-2,8851328	0,1747284	0,262906	0,68075	1,2324
0,91955	-2,9772	-3,2363056	-0,2289518	0,284816	0,32081	0,33255
0,92075	-3,0303	-3,229424	-0,1385769	0,246477	0,39124	0,391225
0,92465	-3,0303	-3,022844	0,1626779	0,235522	0,68858	0,84115
0,92725	-2,925	-3,036616	0,1686993	0,246477	0,61033	0,8216
0,93295	-2,9322	-3,3671352	-0,2108799	0,246477	0,29734	0,195625
0,9366	-3,0078	-3,3051656	-0,1385769	0,230048	0,40689	0,273875
0,93885	-3,0825	-3,1261384	0,0542234	0,213612	0,50861	0,74335
0,9422	-3,0897	-3,188108	0,024101	0,235522	0,41471	0,74335
0,9478	-3,1428	-3,5599344	-0,3494491	0,219093	0,11737	0,117375
0,9517	-3,195	-3,6150224	-0,3072762	0,191702	0,10955	0,195625
0,95445	-3,2553	-3,3671352	-0,096404	0,235522	0,46166	0,860725
0,95655	-3,24	-3,3809072	-0,0602525	0,273861	0,42254	0,7238
0,9585	-3,2553	-3,7251984	-0,4518745	0,301252	0,00783	0
0,9586	-3,2103	-3,6219128	-0,2048508	0,273861	0,17997	0,1565
0,9628	-3,2022	-3,3946792	0,1566488	0,230048	0,45383	0,684675
0,968	-3,2328	-3,4153328	0,0783244	0,230048	0,50861	0,625975
0,97125	-3,2697	-3,7940496	-0,3916297	0,268387	0,13302	-0,058675
0,9749	-3,2553	-3,6701104	-0,3012548	0,268387	0,17214	0
0,98025	-3,2472	-3,5530528	-0,0542234	0,323162	0,39124	0,58685
0,9853	-3,2778	-3,6150224	-0,024101	0,323162	0,39906	0,782475
0,98935	-3,3003	-3,9317696	-0,3675287	0,284816	0,0626	0,07825
0,9952	-3,3075	-3,8698	-0,2470237	0,224567	0,15649	0,117375
0,9986	-3,3003	-3,759624	-0,1144759	0,251951	0,40689	0,606425
0,9999	-3,3975	-3,814712	-0,1265264	0,273861	0,35994	0,547725
1,0056	-3,4722	-4,1934288	-0,512127	0,345065	-0,03912	0,058675
1,01085	-3,4353	-4,1039152	-0,4217521	0,366975	0,11737	0,48905
1,0124	-3,42	-3,9111072	-0,1506274	0,323162	0,30516	0,938975
1,01435	-3,5028	-3,9111072	-0,2169013	0,37793	0,35994	1,017225
1,0163	-3,5172	-4,2072008	-0,6205815	0,410795	0,03912	0,313
1,024	-3,5172	-4,2003104	-0,488026	0,432705	0,00783	0,5086
1,0293	-3,5703	-3,9524232	-0,1024254	0,449134	0,25039	0,958525
1,0306	-3,69	-4,0488272	-0,1988294	0,432705	0,16432	0,860725
1,03195	-3,7278	-4,441316	-0,6989059	0,432705	-0,21127	0,195625
1,0344	-3,7647	-4,33114	-0,5482785	0,361501	-0,07825	0,23475
1,0408	-3,7647	-4,1521128	-0,2892043	0,405321	0,07042	0,684675
1,0461	-3,7728	-4,2622888	-0,2590742	0,410795	0,03912	0,782475
1,04805	-3,8025	-4,5583736	-0,6868554	0,350546	-0,25039	0
1,0499	-3,7872	-4,4344256	-0,536228	0,328636	-0,10955	0,352125
1,05265	-3,7422	-4,2072008	-0,2229304	0,405321	0,18779	0,880275
1,05665	-3,8097	-4,2278544	-0,2169013	0,427231	0,14867	0,8216
1,06045	-3,8772	-4,5170576	-0,512127	0,481999	-0,17214	0,352125
1,06185	-3,9528	-4,5308296	-0,4759755	0,471044	-0,14084	0,449925
1,06345	-4,0203	-4,344912	-0,1566488	0,449134	0,16432	0,9194
1,068	-4,1175	-4,3931184	-0,1867789	0,405321	0,17997	0,99765
1,0728	-4,1553	-4,7029752	-0,6386534	0,449134	-0,0626	0,58685
1,0762	-4,2147	-4,7098568	-0,7049273	0,44366	-0,20344	0,352125
1,0771	-4,2003	-4,386228	-0,2530528	0,39984	0,14085	0,89985
1,07865	-4,1922	-4,33114	-0,2289518	0,410795	0,14085	1,036775
1,08295	-4,2075	-4,6754312	-0,5663504	0,438179	-0,11737	0,48905
1,0891	-4,2372	-4,7236288	-0,5422571	0,432705	-0,0939	0,625975
1,0896	-4,185	-4,4757416	-0,2590742	0,454615	0,21127	1,25195
1,0918	-4,1553	-4,5446016	-0,2530528	0,503909	0,17997	1,291075
1,0943	-4,1697	-4,8751208	-0,6145524	0,525819	-0,20344	0,528175
1,09845	-4,1697	-4,8544584	-0,5542999	0,514864	-0,07825	0,43035
1,1029	-4,1697	-4,5721456	-0,2530528	0,492954	0,17214	0,880275
1,1073	-4,1328	-4,6341152	-0,2831752	0,514864	0,17214	1,1737
1,1098	-4,1553	-4,99906	-0,6748049	0,50939	-0,17214	0,625975
1,11515	-4,2003	-4,9233184	-0,5663504	0,48748	-0,00782	0,8216
1,1211	-4,1778	-4,7167472	-0,3554782	0,492954	0,18779	1,05635
1,1227	-4,2372	-4,7442912	-0,3494491	0,547729	0,26604	1,271525
1,1241	-4,2822	-5,0748016	-0,7230069	0,624414	-0,07825	0,606425
1,1257	-4,2678	-4,9784064	-0,58443	0,624414	-0,00782	0,704225
1,1313	-4,2975	-4,8062608	-0,3554782	0,607978	0,13302	1,134575
1,1378	-4,3803	-4,902656	-0,3313772	0,597023	0,21127	1,25195
1,14015	-4,4172	-5,1643152	-0,7651798	0,607978	-0,07825	0,6651
1,1434	-4,3947	-4,957744	-0,5241775	0,673708	0,07042	0,9194
1,1443	-4,3875	-4,7305192	-0,1566488	0,684663	0,34429	1,428025
1,14965	-4,455	-4,8131424	-0,1144759	0,668227	0,29734	1,40845
1,1547	-4,5297	-5,1849776	-0,5302066	0,706573	-0,03912	0,58685
1,1585	-4,5972	-5,081692	-0,4458531	0,717528	0,11737	0,84115
1,1654	-4,5297	-4,8475768	-0,1686993	0,690137	0,41471	1,15415
1,16615	-4,59	-4,9302	-0,2108799	0,673708	0,39906	1,193275
1,1693	-4,6053	-5,2882632	-0,6868554	0,739431	0,03912	0,6651
1,17125	-4,6278	-5,2469472	-0,5663504	0,755867	0,14085	1,036775
1,1775	-4,6647	-5,0334856	-0,2410023	0,728483	0,37559	1,56495
1,17775	-4,68	-5,012832	-0,2289518	0,733957	0,42254	1,682325
1,18075	-4,815	-5,4328648	-0,6868554	0,761341	0,10955	0,938975
1,1848	-4,8222	-5,4810624	-0,632632	0,788732	0,13302	1,115025
1,1878	-4,7772	-5,2331752	-0,3012548	0,788732	0,35994	1,604075
1,18895	-4,725	-5,2469472	-0,1626779	0,788732	0,39906	1,545375
1,1913	-4,7025	-5,59812	-0,5663504	0,744912	0,0939	0,958525
1,193	-4,7628	-5,584348	-0,5302066	0,733957	0,19562	1,09545
1,1974	-4,7925	-5,3502328	-0,3313772	0,723002	0,34429	1,604075
1,20095	-4,8978	-5,3846672	-0,3916297	0,777777	0,25822	1,4867
1,20445	-4,8375	-5,7289496	-0,7531293	0,799687	-0,1252	0,8216
1,20925	-4,86	-5,7151776	-0,6205815	0,794206	0,0313	0,99765
1,21085	-4,9428	-5,6325544	-0,4458531	0,766822	0,28169	1,50625
1,2154	-4,9878	-5,6738616	-0,4458531	0,744912	0,20344	1,25195
1,2193	-4,9653	-6,0181528	-0,8254323	0,827071	-0,21909	0,6651
1,2215	-4,995	-6,0181528	-0,7832517	0,838026	-0,10955	0,64555
1,2262	-4,9797	-5,8942136	-0,4940551	0,832545	0,1252	1,25195
1,22635	-5,085	-5,8735512	-0,560329	0,821597	0,13302	1,05635
1,23115	-5,0922	-6,1076664	-0,9881102	0,832545	-0,17214	0,313
1,23425	-5,0247	-6,0732408	-0,8856771	0,821597	-0,11737	0,606425
1,23685	-5,0697	-5,9768368	-0,5904514	0,777777	0,0939	1,017225
1,23845	-5,0625	-6,0181528	-0,58443	0,794206	0,08607	0,782475
1,24245	-5,0472	-6,376216	-0,9941316	0,821597	-0,22692	0,293425
1,24715	-5,1003	-6,40376	-0,8495333	0,805161	-0,05477	0,58685
1,2495	-5,1525	-6,1765264	-0,536228	0,821597	0,17997	1,1737
1,2503	-5,1678	-6,1421008	-0,4940551	0,810642	0,20344	1,115025
1,25665	-5,1975	-6,4932736	-0,9700306	0,821597	-0,15649	0,43035
1,2594	-5,1678	-6,4726112	-0,8435042	0,761341	-0,0939	0,5673
1,2615	-5,1975	-6,2453864	-0,4036802	0,766822	0,24257	0,9781
1,26475	-5,2425	-6,19718	-0,3554782	0,838026	0,26604	1,1737
1,2689	-5,31	-6,5070456	-0,7832517	0,898275	-0,1252	0,606425
1,27345	-5,3397	-6,3417816	-0,6989059	0,936614	-0,03912	0,74335
1,27895	-5,3478	-6,1627544	-0,4820046	0,903756	0,1252	1,0759
1,28075	-5,4153	-6,2040704	-0,536228	0,881846	0,05477	1,134575
1,28335	-5,3928	-6,5690152	-0,9037567	0,903756	-0,26604	0,625975
1,2905	-5,4153	-6,5896688	-0,8917062	0,88732	-0,13302	0,6651
1,2931	-5,4747	-6,3830976	-0,6687758	0,90923	0,14867	0,9781
1,2952	-5,4828	-6,3830976	-0,6205815	0,881846	0,07825	0,9781
1,29585	-5,5197	-6,6585288	-1,0845065	0,90923	-0,25039	0,625975
1,29625	-5,5197	-6,5965592	-0,9519587	0,947569	-0,21127	0,89985
1,30135	-5,625	-6,4106416	-0,7290283	0,947569	0,03912	1,40845
1,3081	-5,625	-6,389988	-0,6989059	0,93114	0,0939	1,349775
1,3099	-5,5953	-6,7480424	-1,0664346	0,95305	-0,31299	0,704225
1,31175	-5,6475	-6,851328	-1,2050115	0,93114	-0,34429	0,84115
1,31475	-5,7303	-6,7136168	-0,8736343	0,881846	-0,10172	1,271525
1,32205	-5,7753	-6,7411608	-0,8977276	0,914711	-0,14084	1,291075
1,3253	-5,7825	-6,9959296	-1,2893573	0,947569	-0,42253	0,74335
1,32605	-5,8347	-6,906416	-1,120658	0,991389	-0,25822	0,9781
1,32855	-5,7672	-6,6791824	-0,8013313	0,991389	0,07042	1,467125
1,32945	-5,7447	-6,7549328	-0,8736343	0,964005	0,07825	1,428025
1,33075	-5,8203	-7,1474216	-1,2532058	0,95305	-0,19562	0,880275
1,33635	-5,7978	-7,0716712	-1,1568095	1,002344	-0,17997	1,036775
1,34155	-5,8203	-6,851328	-0,8133818	0,95305	0,11737	1,50625
1,3448	-5,9103	-6,961504	-0,8314537	0,925666	0,13302	1,428025
1,34705	-5,9175	-7,3057864	-1,2712854	0,969479	-0,18779	0,9194
1,3512	-5,9103	-7,2300448	-1,2471844	0,942095	-0,19562	1,291075
1,35445	-5,9103	-6,9683856	-0,9399082	0,920185	0,10172	1,623625
1,35835	-5,9175	-7,0716712	-0,9097781	0,903756	0,0626	1,428025
1,35925	-5,9922	-7,3402208	-1,2592349	0,936614	-0,28951	0,958525
1,3616	-6,0453	-7,3264488	-1,2230834	0,958524	-0,21127	0,9781
1,3612	-6,03	-7,0647896	-0,8977276	0,969479	0,21909	1,447575
1,36605	-6,0903	-7,1198776	-0,9640092	1,013299	0,20344	1,604075
1,37045	-6,1947	-7,3746464	-1,3134583	1,007825	-0,07825	0,958525
1,3727	-6,2325	-7,3677648	-1,1748814	1,040683	0	0,938975
1,3723	-6,1947	-7,1749568	-0,9459296	1,089984	0,21909	1,682325
1,3737	-6,21	-7,2438168	-1,0543841	1,084503	0,26604	1,66275
1,37465	-6,3072	-7,629424	-1,3978118	1,062593	-0,03912	0,9781
1,37635	-6,345	-7,60188	-1,2773068	1,051638	0,01565	1,212825
1,3852	-6,4053	-7,4159624	-0,9579801	1,013299	0,26604	1,604075
1,3895	-6,39	-7,4572784	-0,9700306	1,040683	0,32081	1,72145
1,3904	-6,4125	-7,7946792	-1,3616603	1,068074	-0,07825	1,05635
1,3948	-6,4278	-7,7327096	-1,2110329	1,046164	-0,00782	1,1737
1,399	-6,5322	-7,60188	-1,0604055	1,046164	0,20344	1,4867
1,4016	-6,5403	-7,560564	-0,9881102	1,073548	0,33646	1,56495
1,4047	-6,5772	-7,8015608	-1,2893573	1,057119	-0,02347	0,9781
1,4055	-6,615	-7,8497672	-1,2351339	1,035209	-0,08607	0,860725
1,40955	-6,5997	-7,656968	-0,8736343	1,024254	0,21127	1,428025
1,41775	-6,6375	-7,588108	-0,8435042	1,029735	0,21909	1,5845
1,4185	-6,6753	-7,8979648	-1,2532058	1,007825	-0,1252	0,958525
1,42075	-6,7275	-7,8635392	-1,1266794	0,947569	-0,05477	1,3889
1,4215	-6,7122	-7,6707312	-0,8314537	0,90923	0,1252	1,799675
1,42335	-6,6375	-7,7051656	-0,7471079	0,920185	0,14867	1,877925
1,42475	-6,6978	-8,0287944	-1,1327085	1,002344	-0,16432	1,291075
1,4279	-6,7725	-8,0356848	-1,16886	1,062593	-0,00782	1,5845
1,43205	-6,6978	-7,8497672	-0,8555547	1,046164	0,22692	1,97575
1,43545	-6,7725	-7,8566488	-0,7892808	1,062593	0,1252	1,760575
1,4366	-6,8472	-8,2629096	-1,192961	1,106413	-0,21909	1,25195
1,437	-6,8697	-8,06322	-1,0905356	1,051638	-0,08607	1,467125
1,4405	-6,8103	-7,8635392	-0,7892808	1,013299	0,17214	1,877925
1,44845	-6,84	-7,8773112	-0,7410788	1,040683	0,25822	1,91705
1,45185	-6,9075	-8,2215936	-1,1387299	1,079029	-0,10955	1,193275
1,4521	-6,9525	-8,2491376	-1,1025861	1,073548	-0,13302	1,3889
1,4525	-6,9597	-8,0701104	-0,8013313	1,062593	0,13302	1,799675
1,4551	-6,9903	-8,104536	-0,8013313	1,057119	0,17214	1,858375
1,4559	-7,0578	-8,4075112	-1,2893573	1,068074	-0,20344	1,271525
1,46045	-7,1028	-8,2904536	-1,16886	1,057119	-0,04695	1,40845
1,4659	-7,0722	-8,13208	-0,7953022	1,051638	0,23474	1,81925
1,4672	-7,0947	-8,1389704	-0,8435042	1,073548	0,28169	1,760575
1,46905	-7,065	-8,3661952	-1,2652563	1,144752	-0,07825	0,958525
1,4723	-7,0353	-8,4488272	-1,2592349	1,188572	-0,0939	0,7629
1,47555	-7,0353	-8,3042256	-0,9579801	1,194053	0,17214	1,291075
1,47765	-7,1172	-8,3386512	-0,9278577	1,205008	0,23474	1,447575
1,48115	-7,2297	-8,6347448	-1,3917827	1,205008	-0,13302	0,938975
1,48325	-7,1622	-8,5934288	-1,3435807	1,166662	-0,14084	1,017225
1,4853	-7,0875	-8,4144016	-1,0423336	1,150233	0,08607	1,604075
1,48715	-7,1397	-8,4970248	-1,0122035	1,106413	0,08607	1,623625
1,4909	-7,155	-8,882632	-1,4640857	1,139278	-0,28951	0,802025
1,4964	-7,2603	-8,910176	-1,5183091	1,188572	-0,32864	0,782475
1,499	-7,3503	-8,86886	-1,4098623	1,144752	-0,24257	1,017225
1,50185	-7,3125	-8,9514832	-1,3797322	1,106413	-0,27387	0,9781
1,50525	-7,29	-9,2820024	-1,7653328	1,122849	-0,7277	0,2543
1,50915	-7,3053	-9,1511728	-1,632785	1,133797	-0,64945	0,58685
1,5129	-7,2972	-8,9514832	-1,3496098	1,128323	-0,24257	1,15415
1,5141	-7,3278	-8,9377112	-1,3435807	1,122849	-0,10955	1,271525
1,5141	-7,3953	-9,2200328	-1,6749579	1,221437	-0,51643	0,6651
1,518	-7,3872	-9,0960848	-1,5363887	1,254302	-0,48513	0,9194
1,52425	-7,4178	-8,841316	-1,1507804	1,243347	-0,28951	1,545375
1,52635	-7,4997	-8,7931184	-1,1266794	1,226918	-0,16432	1,858375
1,5313	-7,5078	-9,1098568	-1,608684	1,254302	-0,45383	1,25195
1,5318	-7,4853	-9,0547688	-1,4399847	1,281686	-0,31299	1,447575
1,5322	-7,4772	-8,896404	-1,1568095	1,248821	-0,14867	1,858375
1,5353	-7,5753	-8,9377112	-1,16886	1,237866	-0,0939	1,682325
1,5374	-7,695	-9,2682304	-1,5665111	1,276212	-0,39124	1,1737
1,54015	-7,6122	-9,2200328	-1,4339633	1,259776	-0,35994	1,271525
1,54455	-7,65	-8,9859176	-1,048355	1,205008	-0,04695	1,780125
1,5477	-7,6725	-8,9927992	-1,0122035	1,221437	-0,0313	1,877925
1,55135	-7,7328	-9,3095464	-1,4339633	1,303596	-0,29734	1,369325
1,553	-7,74	-9,2544584	-1,3676817	1,320032	-0,26604	1,525825
1,5551	-7,8147	-8,9790272	-1,0604055	1,320032	-0,03912	1,799675
1,5594	-7,7328	-9,0272336	-1,1025861	1,336461	-0,08607	1,623625
1,56215	-7,7625	-9,343972	-1,5243382	1,320032	-0,32081	1,2324
1,56395	-7,8147	-9,3026648	-1,3315302	1,309077	-0,20344	1,467125
1,5646	-7,9425	-9,0960848	-0,9881102	1,358371	0,0313	1,936625
1,56735	-7,9047	-9,1924888	-1,0122035	1,456959	0	1,877925
1,57215	-7,9272	-9,5298896	-1,4761362	1,451485	-0,25822	1,369325
1,5758	-7,965	-9,5574336	-1,4399847	1,456959	-0,24257	1,4867
1,577	-7,965	-9,3370904	-1,1025861	1,467914	0,02347	2,014875
1,5792	-8,01	-9,3921784	-1,1568095	1,424101	-0,04695	1,799675
1,57815	-8,0325	-9,7226888	-1,5363887	1,451485	-0,34429	1,115025
1,58075	-7,9722	-9,6676096	-1,3917827	1,489824	-0,20344	1,271525
1,5861	-8,0703	-9,5023456	-1,16886	1,473395	0,02347	1,623625
1,58885	-8,0703	-9,495464	-1,2110329	1,44053	-0,0313	1,701875
1,59145	-8,1225	-9,7846672	-1,5122877	1,41862	-0,26604	1,15415
1,59275	-8,1225	-9,8053208	-1,5062586	1,407665	-0,26604	1,271525
1,59545	-8,2125	-9,5712056	-1,2291048	1,391236	0,0939	1,799675
1,60005	-8,2728	-9,5574336	-1,2532058	1,369326	0,15649	1,81925
1,6059	-8,3628	-9,8672904	-1,7111094	1,358371	-0,22692	1,0759
1,60785	-8,3772	-9,8741808	-1,5424101	1,391236	-0,16432	1,291075
1,60825	-8,3475	-9,7571232	-1,2592349	1,413146	0,08607	1,780125
1,6098	-8,3547	-9,6951448	-1,2652563	1,413146	0,0939	1,760575
1,6155	-8,325	-9,9912384	-1,6508646	1,429575	-0,29734	1,25195
1,6219	-8,3547	-10,011892	-1,6147131	1,435049	-0,28169	1,291075
1,62345	-8,4375	-9,7777768	-1,2893573	1,451485	-0,07042	1,623625
1,6258	-8,415	-9,7915488	-1,192961	1,48435	-0,07042	1,66275
1,63325	-8,4672	-10,1014056	-1,632785	1,48435	-0,48513	1,271525
1,6383	-8,4753	-10,1151776	-1,6026626	1,46244	-0,38341	1,682325
1,6383	-8,4528	-9,8948344	-1,3496098	1,500779	-0,02347	2,347425
1,64145	-8,4753	-9,8328648	-1,3255088	1,511734	0,0313	2,17135
1,6443	-8,5275	-10,2322352	-1,6749579	1,533644	-0,35211	1,349775
1,64835	-8,55	-10,1427216	-1,5002372	1,561028	-0,25822	1,291075
1,65225	-8,505	-9,8259744	-1,2110329	1,544599	0,0313	1,936625
1,6542	-8,5347	-9,8328648	-1,2291048	1,511734	0,08607	1,8975
1,65615	-8,5428	-10,2735512	-1,6267636	1,522689	-0,25822	1,428025
1,6572	-8,5653	-10,3079856	-1,560482	1,555554	-0,25822	1,369325
1,65955	-8,5347	-10,080752	-1,2652563	1,550073	-0,02347	1,780125
1,66385	-8,5428	-10,13584	-1,2712854	1,561028	-0,01565	1,81925
1,66735	-8,6247	-10,5283288	-1,7653328	1,593893	-0,43036	1,25195
1,6689	-8,6922	-10,4594688	-1,6870084	1,571983	-0,33646	1,193275
1,67035	-8,7678	-10,3355208	-1,4158837	1,495305	-0,16432	1,525825
1,6737	-8,8047	-10,3768368	-1,3616603	1,571983	-0,05477	1,936625
1,67775	-8,82	-10,6867024	-1,7773833	1,577464	-0,40689	1,25195
1,68295	-8,8047	-10,7142376	-1,8557154	1,50626	-0,50078	1,017225
1,6844	-8,7372	-10,4112712	-1,4701071	1,489824	-0,15649	1,428025
1,68595	-8,7453	-10,4181528	-1,3737108	1,522689	-0,01565	1,6432
1,69115	-8,8128	-10,748672	-1,7653328	1,522689	-0,46166	1,115025
1,69715	-8,8128	-10,6591584	-1,6508646	1,550073	-0,37559	1,4867
1,69845	-8,8047	-10,4732408	-1,3737108	1,577464	-0,14084	2,190925
1,699	-8,7453	-10,4181528	-1,2833359	1,550073	-0,1252	2,288725
1,70015	-8,8353	-10,707356	-1,6026626	1,550073	-0,43818	1,604075
1,7034	-8,8875	-10,6867024	-1,5966335	1,621284	-0,43036	1,760575
1,70705	-8,91	-10,5352104	-1,4098623	1,561028	-0,17997	2,445225
1,71185	-8,8947	-10,5352104	-1,3255088	1,533644	-0,0939	2,679975
1,7154	-8,9775	-10,8175232	-1,6689365	1,539118	-0,39124	2,054
1,71825	-9,0072	-10,9001552	-1,7111094	1,544599	-0,48513	1,8388
1,71865	-9,0153	-10,721128	-1,3797322	1,566509	-0,18779	2,190925
1,71955	-9,0072	-10,583408	-1,2773068	1,561028	-0,17214	2,503925
1,72255	-8,9703	-10,8657296	-1,7472609	1,566509	-0,53991	1,682325
1,7262	-9,0153	-10,8381856	-1,6508646	1,593893	-0,38341	1,760575
1,731	-9,0522	-10,624724	-1,3375593	1,577464	-0,08607	2,4061
1,73685	-9,0378	-10,693584	-1,4098623	1,522689	-0,16432	2,3083
1,73975	-9,0225	-10,9965592	-1,7593114	1,539118	-0,51643	1,447575
1,74495	-9,0972	-11,0309848	-1,6870084	1,539118	-0,46166	1,467125
1,74965	-9,1647	-10,8932736	-1,3857613	1,52817	-0,14084	2,093125
1,749	-9,2628	-10,9621248	-1,4158837	1,610329	-0,02347	2,07355
1,7512	-9,27	-11,210012	-1,7171385	1,599374	-0,35211	1,545375
1,75265	-9,225	-11,2169024	-1,7352104	1,533644	-0,44601	1,760575
1,7577	-9,1503	-10,9965592	-1,4279342	1,539118	-0,24257	2,2496
1,76265	-9,1872	-11,0723008	-1,4399847	1,577464	-0,21909	2,288725
1,7642	-9,2475	-11,3821576	-1,7412395	1,582938	-0,58685	1,760575
1,7689	-9,2403	-11,2995344	-1,584583	1,588419	-0,58685	1,8388
1,7727	-9,27	-11,1204984	-1,2471844	1,588419	-0,25039	2,425675
1,77475	-9,3672	-11,237556	-1,3917827	1,599374	-0,24257	2,288725
1,7767	-9,4653	-11,5818472	-1,8617368	1,626758	-0,61815	1,525825
1,7792	-9,405	-11,4923336	-1,6689365	1,599374	-0,58685	1,467125
1,78205	-9,4653	-11,223784	-1,3676817	1,52817	-0,32081	2,13225
1,78805	-9,54	-11,1687048	-1,3556312	1,539118	-0,26604	2,2496
1,79275	-9,6003	-11,4785616	-1,8135348	1,643187	-0,61033	1,682325
1,7938	-9,5625	-11,4923336	-1,8135348	1,714398	-0,50078	1,858375
1,79495	-9,6003	-11,3821576	-1,6026626	1,714398	-0,30516	2,093125
1,7982	-9,702	-11,4647896	-1,5665111	1,730827	-0,31299	2,17135
1,8003	-9,72	-11,86416	-1,9822418	1,730827	-0,71205	1,31065
1,8029	-9,657	-11,6507072	-1,9219893	1,681533	-0,61033	1,525825
1,8081	-9,5778	-11,40282	-1,6870084	1,637713	-0,37559	1,9953
1,80915	-9,657	-11,4647896	-1,6267636	1,687007	-0,36776	2,014875
1,8102	-9,702	-11,8090808	-1,8978883	1,670578	-0,68858	1,212825
1,81085	-9,738	-11,850388	-1,8195639	1,654142	-0,64945	1,291075
1,8124	-9,765	-11,6025008	-1,5424101	1,648668	-0,32864	1,877925
1,8188	-9,837	-11,5818472	-1,5363887	1,659623	-0,35994	2,07355
1,8237	-9,882	-11,8848224	-1,9400612	1,670578	-0,73552	1,50625
1,82595	-9,927	-11,836616	-1,8798087	1,610329	-0,5712	1,72145
1,827	-9,945	-11,7884184	-1,6147131	1,550073	-0,29734	2,23005
1,8293	-9,945	-11,8297344	-1,5484315	1,582938	-0,28169	2,32785
1,8331	-9,972	-12,1395912	-1,9099388	1,654142	-0,61815	1,6432
1,83725	-10,062	-12,0913936	-1,8316144	1,654142	-0,64163	1,701875
1,8421	-10,08	-11,836616	-1,5363887	1,665097	-0,37559	2,2496
1,84245	-10,116	-11,7884184	-1,4942081	1,681533	-0,25822	2,347425
1,8421	-10,188	-12,1395912	-1,9099388	1,697962	-0,61815	1,91705
1,84715	-10,233	-12,0913936	-1,7653328	1,708917	-0,52426	2,112675
1,8495	-10,179	-11,9949896	-1,5183091	1,659623	-0,31299	2,4648
1,8556	-10,17	-12,0225336	-1,5544606	1,632239	-0,35211	2,4061
1,85785	-10,179	-12,3255088	-1,9942846	1,632239	-0,71205	1,799675
1,8603	-10,17	-12,3461624	-1,9219893	1,610329	-0,71205	2,014875
1,862	-10,17	-12,1327096	-1,6689365	1,654142	-0,42253	2,543025
1,86905	-10,197	-12,1051656	-1,608684	1,643187	-0,34429	2,621275
1,8724	-10,206	-12,4494568	-1,9942846	1,637713	-0,759	1,956175
1,8745	-10,233	-12,4219128	-1,9099388	1,665097	-0,70423	2,23005
1,8775	-10,224	-12,2428768	-1,5665111	1,643187	-0,43818	2,58215
1,88285	-10,287	-12,3186272	-1,5544606	1,621284	-0,36776	2,425675
1,88415	-10,332	-12,6766816	-1,9219893	1,643187	-0,73552	1,72145
1,88725	-10,323	-12,6766816	-1,8798087	1,730827	-0,759	1,72145
1,8891	-10,467	-12,4494568	-1,5544606	1,681533	-0,41471	2,1518
1,88895	-10,422	-12,4494568	-1,6267636	1,659623	-0,33646	2,4648
1,8951	-10,368	-12,7524232	-2,0846672	1,714398	-0,64945	2,034425
1,9016	-10,332	-12,656028	-2,0123642	1,687007	-0,58685	2,07355
1,90485	-10,341	-12,3943688	-1,6508646	1,632239	-0,34429	2,48435
1,9081	-10,377	-12,4425664	-1,632785	1,676052	-0,35211	2,5626
1,90795	-10,512	-12,8075112	-2,0364652	1,692488	-0,6651	2,288725
1,91395	-10,512	-12,8763712	-2,1147896	1,719872	-0,6964	2,17135
1,9189	-10,458	-12,628484	-1,7834124	1,747256	-0,39906	2,73865
1,9201	-10,548	-12,7042256	-1,7472609	1,769166	-0,39124	2,758225
1,92215	-10,566	-13,0829424	-2,1569625	1,708917	-0,71987	2,014875
1,92685	-10,602	-13,0140824	-2,1147896	1,758211	-0,67293	2,093125
1,9318	-10,584	-12,7386512	-1,7773833	1,812986	-0,44601	2,5626
1,93245	-10,53	-12,7730856	-1,8135348	1,818467	-0,49296	2,347425
1,9344	-10,557	-13,089824	-2,2051645	1,829422	-0,76682	1,780125
1,9352	-10,674	-13,0003104	-2,1147896	1,807512	-0,78247	2,13225
1,93755	-10,782	-12,8006296	-1,8617368	1,807512	-0,51643	2,601725
1,9418	-10,782	-12,9176872	-1,8978883	1,769166	-0,57903	2,366975
1,9447	-10,764	-13,227544	-2,2111859	1,802031	-0,89202	2,034425
1,94795	-10,8	-13,144912	-2,193114	1,758211	-0,85289	1,956175
1,9503	-10,872	-12,9796568	-1,8677659	1,752737	-0,58685	2,679975
1,953	-10,863	-13,0140824	-1,8316144	1,752737	-0,55556	2,8169
1,9599	-10,944	-13,310176	-2,1569625	1,752737	-0,76682	2,3083
1,96355	-11,007	-13,4065712	-2,2955394	1,763692	-0,75117	1,936625
1,965	-10,98	-13,117368	-2,0123642	1,703443	-0,56338	2,347425
1,9681	-10,89	-13,144912	-1,9219893	1,692488	-0,48513	2,543025
1,96945	-10,98	-13,4341152	-2,289518	1,741782	-0,73552	1,877925
1,971	-11,025	-13,3514832	-2,2473374	1,752737	-0,71205	1,81925
1,97815	-11,061	-13,158684	-1,8858378	1,802031	-0,40689	2,48435
1,98195	-11,088	-13,186228	-1,8075134	1,812986	-0,39124	2,621275
1,98325	-11,079	-13,4547776	-2,1870926	1,867761	-0,75117	2,17135
1,9852	-11,115	-13,4685408	-2,1147896	1,856806	-0,73552	2,210475
1,9878	-11,169	-13,310176	-1,8798087	1,785602	-0,52426	2,38655
1,99445	-11,169	-13,2757416	-1,7653328	1,752737	-0,46166	2,621275
1,9977	-11,205	-13,5787168	-2,1991431	1,802031	-0,86854	2,1518
1,99805	-11,25	-13,5649448	-2,2473374	1,807512	-0,7277	2,112675
1,9987	-11,349	-13,4272336	-1,9581408	1,780121	-0,47731	2,523475
2,0042	-11,376	-13,4272336	-1,9039097	1,774647	-0,41471	2,6604
2,0094	-11,376	-13,757744	-2,3256618	1,834896	-0,80595	1,91705
2,01305	-11,412	-13,7026648	-2,2714384	1,92801	-0,64945	2,112675
2,01355	-11,457	-13,4685408	-2,0605662	1,944439	-0,47731	2,523475
2,0137	-11,43	-13,4203432	-1,9400612	1,895145	-0,39906	2,58215
2,0159	-11,43	-13,7508624	-2,2955394	1,895145	-0,68858	1,9953
2,0214	-11,43	-13,8197224	-2,313619	1,878716	-0,80595	2,093125
2,02605	-11,457	-13,743972	-2,0605662	1,856806	-0,68075	2,48435
2,02895	-11,43	-13,6957744	-2,0545371	1,895145	-0,56338	2,73865
2,0309	-11,457	-13,9161176	-2,3618133	1,94992	-0,81377	2,269175
2,03455	-11,403	-13,812832	-2,2232364	1,97183	-0,74335	2,48435
2,0392	-11,475	-13,6406864	-2,0003137	2,01565	-0,46166	3,05165
2,0422	-11,574	-13,6475768	-1,9822418	1,988259	-0,37559	3,1299
2,04365	-11,592	-13,9023456	-2,3256618	1,99374	-0,68858	2,32785
2,0448	-11,601	-13,812832	-2,2292655	1,982785	-0,61815	2,445225
2,0482	-11,655	-13,6751208	-2,0063351	2,010169	-0,35211	2,875575
2,05575	-11,682	-13,6888928	-1,8617368	2,010169	-0,35211	3,266825
2,05705	-11,691	-13,923008	-2,217215	2,021124	-0,62598	2,875575
2,0585	-11,691	-13,9574336	-2,2533665	2,021124	-0,61033	2,777775
2,05835	-11,727	-13,7233184	-1,9159602	2,01565	-0,33646	3,423325
2,06085	-11,727	-13,785288	-1,9219893	2,053989	-0,33646	3,40375
2,0667	-11,862	-14,1915488	-2,3557919	2,125193	-0,75117	2,621275
2,0728	-11,871	-14,1020352	-2,241316	2,125193	-0,6338	2,523475
2,07555	-11,934	-13,9161176	-2,0003137	2,108764	-0,29734	3,110325
2,0766	-11,907	-13,895464	-2,0003137	2,119719	-0,28169	3,1299
2,07765	-11,943	-14,2879528	-2,4702678	2,125193	-0,6338	2,4648
2,0852	-11,907	-14,1984392	-2,313619	2,097809	-0,57903	2,73865
2,08765	-11,862	-14,0056312	-1,9701913	2,070418	-0,32081	3,110325
2,09105	-11,862	-14,0400656	-1,9039097	2,037553	-0,28951	3,286375
2,09245	-12,015	-14,3636944	-2,3557919	2,010169	-0,57903	2,73865
2,09405	-12,069	-14,2948344	-2,3798929	2,043034	-0,58685	2,758225
2,1012	-11,97	-14,0607192	-2,09671	2,026605	-0,32864	3,090775
2,10365	-11,997	-14,1226888	-2,1087605	2,032079	-0,36776	3,012525
2,1056	-12,024	-14,5427216	-2,5184698	2,01565	-0,77465	2,32785
2,10795	-12,042	-14,4876336	-2,3738638	2,037553	-0,68075	2,38655
2,1081	-12,042	-14,3086064	-2,0846672	2,01565	-0,45383	2,777775
2,11135	-12,042	-14,2397464	-2,0364652	2,026605	-0,39906	3,032075
2,1159	-12,114	-14,6253536	-2,5244912	2,043034	-0,85289	2,38655
2,11735	-12,087	-14,5840376	-2,4160444	2,032079	-0,83725	2,58215
2,12085	-12,132	-14,3499224	-2,0846672	2,010169	-0,59468	3,188575
2,1228	-12,186	-14,343032	-2,0183856	2,010169	-0,53991	3,2277
2,12685	-12,177	-14,6597792	-2,4461668	2,086854	-0,82942	2,425675
2,1266	-12,177	-14,6253536	-2,4582173	2,092328	-0,83725	2,503925
2,1326	-12,195	-14,411892	-2,1328615	2,081373	-0,57903	3,188575
2,13675	-12,258	-14,46698	-2,1388906	2,114238	-0,46948	3,2277
2,13895	-12,258	-14,7768368	-2,5726932	2,136148	-0,759	2,503925
2,1395	-12,312	-14,8319248	-2,6690895	2,169013	-0,78247	2,4648
2,1439	-12,375	-14,6666696	-2,3738638	2,163532	-0,43818	2,99295
2,14715	-12,393	-14,6735512	-2,3678424	2,152577	-0,43818	3,24725
2,1486	-12,393	-14,9902984	-2,729342	2,108764	-0,82942	2,856025
2,14935	-12,411	-15,0729304	-2,7474216	2,152577	-0,91549	2,856025
2,15235	-12,438	-14,8250432	-2,4401377	2,179968	-0,55556	3,24725
2,15485	-12,402	-14,7217488	-2,2714384	2,130674	-0,33646	3,345075
2,15965	-12,438	-14,983408	-2,6269166	2,136148	-0,70423	2,7191
2,16225	-12,492	-15,052268	-2,6269166	2,163532	-0,7277	2,699525
2,1646	-12,492	-14,8663504	-2,3859143	2,169013	-0,45383	3,1299
2,1688	-12,555	-14,8732408	-2,3919434	2,201878	-0,41471	3,20815
2,17165	-12,6	-15,20376	-2,8076664	2,251172	-0,759	2,601725
2,1719	-12,663	-15,148672	-2,705241	2,273082	-0,68858	2,73865
2,17635	-12,582	-15,0178424	-2,4401377	2,278556	-0,28169	3,3842
2,1805	-12,609	-15,0040704	-2,4401377	2,289511	-0,29734	3,482
2,1809	-12,672	-15,3208176	-2,7956159	2,234736	-0,61815	3,012525
2,1831	-12,78	-15,3896688	-2,7895945	2,201878	-0,55556	3,20815
2,1857	-12,78	-15,2106416	-2,5124407	2,218307	-0,29734	3,5407
2,1883	-12,771	-15,148672	-2,4160444	2,229262	-0,34429	3,5407
2,1892	-12,897	-15,3827872	-2,657039	2,273082	-0,57903	2,953825
2,19415	-12,924	-15,3896688	-2,7654935	2,251172	-0,6964	2,875575
2,19845	-12,861	-15,176216	-2,4762892	2,251172	-0,44601	3,482
2,20055	-12,807	-15,107356	-2,3618133	2,284037	-0,32864	3,697175
2,20275	-12,843	-15,4172128	-2,6751186	2,245691	-0,68075	3,0712
2,2043	-12,924	-15,5824768	-2,7353711	2,223788	-0,74335	2,875575
2,21135	-12,96	-15,3690152	-2,4461668	2,201878	-0,53991	3,5407
2,2159	-12,933	-15,3001552	-2,3859143	2,234736	-0,46166	3,5407
2,21695	-12,933	-15,623784	-2,7594644	2,278556	-0,78247	2,9147
2,22035	-13,005	-15,623784	-2,657039	2,256646	-0,6964	3,012525
2,22515	-13,05	-15,3827872	-2,313619	2,229262	-0,53991	3,442875
2,23075	-13,041	-15,3552432	-2,3497628	2,201878	-0,53208	3,3842
2,2318	-13,068	-15,789048	-2,8197169	2,212833	-0,88419	2,699525
2,23285	-13,023	-15,7683856	-2,777544	2,223788	-0,8216	2,9147
2,23545	-13,005	-15,5893584	-2,5305203	2,185442	-0,6338	3,30595
2,24405	-13,032	-15,6169024	-2,5064193	2,185442	-0,54773	3,286375
2,2474	-13,095	-15,9474216	-2,849847	2,223788	-0,86854	2,79735
2,24805	-13,077	-15,7821576	-2,7835654	2,212833	-0,79812	2,9147
2,25005	-13,077	-15,5618144	-2,4883397	2,245691	-0,53208	3,2277
2,25055	-13,194	-15,6582184	-2,4762892	2,245691	-0,50861	3,30595
2,25485	-13,302	-15,9611936	-2,9040704	2,240217	-0,87637	2,523475
2,25665	-13,329	-15,8510176	-2,8317674	2,262127	-0,89202	2,621275
2,2607	-13,257	-15,6719904	-2,4823183	2,278556	-0,58685	3,188575
2,26345	-13,329	-15,7546136	-2,4582173	2,278556	-0,57903	2,9734
2,26615	-13,374	-16,0231632	-2,8317674	2,234736	-0,95462	2,269175
2,26645	-13,401	-16,0575888	-2,7835654	2,245691	-0,95462	2,503925
2,26655	-13,392	-15,8097016	-2,4461668	2,267601	-0,74335	3,266825
2,27205	-13,428	-15,8234736	-2,4883397	2,289511	-0,68858	3,442875
2,2783	-13,536	-16,1677648	-2,8799694	2,278556	-0,94679	2,856025
2,2801	-13,5	-16,1884184	-2,8859908	2,273082	-1,01721	2,777775
2,27985	-13,473	-15,8854432	-2,4521882	2,278556	-0,7277	3,442875
2,28375	-13,518	-15,8647896	-2,3497628	2,273082	-0,6964	3,677625
2,29065	-13,509	-16,2435064	-2,7835654	2,316902	-0,97027	3,012525
2,2917	-13,527	-16,2228528	-2,825746	2,322376	-0,98592	2,99295
2,2947	-13,572	-15,9061056	-2,4943688	2,262127	-0,61033	3,423325
2,29495	-13,626	-15,8923336	-2,4883397	2,245691	-0,62598	3,423325
2,2991	-13,653	-16,26416	-2,7594644	2,316902	-0,89202	3,20815
2,30135	-13,662	-16,2090808	-2,6871691	2,305947	-0,84507	3,482
2,3025	-13,752	-16,0575888	-2,5305203	2,311421	-0,56338	3,755875
2,30825	-13,734	-16,1539928	-2,5305203	2,338805	-0,52426	3,618925
2,3099	-13,77	-16,47074	-2,9040704	2,41549	-0,83725	2,934275
2,31005	-13,698	-16,4913936	-2,8558684	2,404535	-0,73552	2,836475
2,31485	-13,779	-16,2848224	-2,5305203	2,399061	-0,50078	3,56025
2,32165	-13,842	-16,26416	-2,4943688	2,4374	-0,39124	3,81455
2,32425	-13,932	-16,5395912	-2,8377965	2,410016	-0,6651	3,24725
2,32425	-13,95	-16,5533632	-2,9643229	2,382625	-0,81377	3,090775
2,3253	-13,923	-16,346792	-2,5967942	2,431926	-0,58685	3,775425
2,3305	-13,986	-16,374336	-2,5546136	2,448355	-0,48513	3,81455
2,33505	-14,067	-16,6291048	-2,8980413	2,4374	-0,81377	3,188575
2,3396	-14,094	-16,6291048	-3,0125172	2,514085	-0,94679	3,20815
2,34145	-14,067	-16,4638496	-2,68114	2,552424	-0,68075	3,755875
2,3422	-14,031	-16,5120472	-2,6028156	2,475739	-0,64945	3,931925
2,34795	-14,103	-16,8287944	-2,9763657	2,475739	-0,95462	3,3842
2,3517	-14,094	-16,904536	-2,9341928	2,442874	-0,99374	3,442875
2,35525	-14,067	-16,6979648	-2,6329457	2,426445	-0,8216	3,775425
2,3564	-14,139	-16,7117368	-2,5726932	2,426445	-0,68075	3,97105
2,3602	-14,22	-17,0215936	-2,9161209	2,448355	-1,00156	3,20815
2,36305	-14,22	-16,9251984	-2,8197169	2,453829	-0,89984	3,3255
2,36745	-14,202	-16,7255088	-2,4642387	2,431926	-0,6025	3,65805
2,3698	-14,157	-16,7461624	-2,3377123	2,464784	-0,5712	3,775425
2,3719	-14,157	-16,9940496	-2,6871691	2,431926	-0,92332	3,169025
2,3736	-14,22	-17,1386512	-2,8317674	2,4374	-0,97809	2,9734
2,37865	-14,301	-16,93208	-2,5425631	2,464784	-0,74335	3,3842
2,3827	-14,337	-16,918308	-2,4521882	2,426445	-0,6964	3,579825
2,38685	-14,346	-17,2694808	-2,849847	2,37167	-1,03286	2,934275
2,3895	-14,337	-17,1799672	-2,8076664	2,410016	-0,97027	2,953825
2,3892	-14,355	-16,9665144	-2,5305203	2,448355	-0,68075	3,521125
2,3904	-14,382	-17,0491376	-2,4943688	2,486694	-0,7277	3,521125
2,39365	-14,391	-17,4072008	-2,8558684	2,530514	-1,14241	2,758225
2,4003	-14,409	-17,2832528	-2,7474216	2,552424	-1,07199	3,090775
2,4033	-14,472	-17,1111072	-2,4582173	2,612673	-0,71205	3,618925
2,40395	-14,454	-17,0698	-2,4521882	2,601718	-0,7277	3,677625
2,40835	-14,544	-17,4278544	-2,9703443	2,607199	-1,07981	3,30595
2,41055	-14,652	-17,3658848	-2,8859908	2,552424	-1,00939	3,3842
2,41515	-14,634	-17,1661952	-2,5485922	2,541469	-0,80595	3,65805
2,4176	-14,706	-17,2557088	-2,4943688	2,530514	-0,79812	3,697175
2,4197	-14,769	-17,586228	-2,8799694	2,48122	-1,22066	3,169025
2,4201	-14,733	-17,6	-2,9281714	2,497649	-1,15806	3,14945
2,42295	-14,733	-17,3934288	-2,5967942	2,492175	-0,95462	3,775425
2,4271	-14,769	-17,3314592	-2,4762892	2,453829	-0,88419	3,8928
2,43155	-14,787	-17,696404	-2,825746	2,410016	-1,23631	3,14945
2,43425	-14,715	-17,7721456	-2,9221423	2,448355	-1,31455	2,934275
2,43425	-14,742	-17,558684	-2,5485922	2,470265	-1,02504	3,423325
2,43465	-14,742	-17,5104864	-2,5064193	2,519559	-0,96244	3,5407
2,4366	-14,85	-17,8754312	-2,9281714	2,514085	-1,21283	2,8169
2,4447	-14,976	-18,0475768	-3,0185463	2,475739	-1,25978	2,621275
2,44925	-14,94	-17,7927992	-2,7233206	2,464784	-1,00939	3,05165
2,4495	-14,94	-17,8478872	-2,753443	2,50313	-0,96244	2,9734
2,4507	-14,967	-18,1921784	-3,1571232	2,535988	-1,3302	2,347425
2,456	-15,03	-18,1508624	-3,1149426	2,574334	-1,18936	2,543025
2,46055	-15,03	-17,9167472	-2,7594644	2,557898	-0,8216	3,2277
2,4645	-15,048	-17,8892032	-2,6992196	2,552424	-0,79812	3,286375
2,46565	-15,093	-18,226604	-3,1872456	2,601718	-1,15806	2,58215
2,46775	-15,156	-18,19906	-3,1992961	2,563379	-1,11894	2,8169
2,4732	-15,129	-18,0062608	-2,8920199	2,557898	-0,87637	3,3255
2,4767	-15,147	-18,0269144	-2,777544	2,585289	-0,81377	3,3255
2,47765	-15,237	-18,3023456	-3,1028921	2,623628	-1,23631	2,699525
2,48115	-15,246	-18,2334944	-3,0848202	2,623628	-1,2989	2,8169
2,4818	-15,219	-18,0544584	-2,7715149	2,623628	-1,03286	3,345075
2,48595	-15,183	-18,0544584	-2,6992196	2,640057	-0,89202	3,6385
2,48975	-15,219	-18,2610296	-3,0366182	2,629109	-1,24413	3,05165
2,4952	-15,264	-18,3918592	-3,1089212	2,667448	-1,34585	2,79735
2,4995	-15,273	-18,2472576	-2,7956159	2,661967	-0,97027	3,442875
2,50145	-15,183	-18,2059504	-2,801645	2,651012	-0,82942	3,677625
2,5051	-15,174	-18,5226888	-3,2113466	2,683877	-1,18936	3,012525
2,5073	-15,174	-18,5846672	-3,26557	2,694832	-1,26761	2,8169
2,50795	-15,21	-18,3780872	-3,0486687	2,689358	-0,96244	3,1299
2,51085	-15,282	-18,3712056	-2,9944453	2,727697	-0,83725	3,423325
2,51215	-15,282	-18,6466368	-3,1992961	2,700313	-1,22848	2,934275
2,5137	-15,318	-18,770576	-3,313772	2,672922	-1,47105	2,699525
2,5146	-15,327	-18,4538376	-2,8980413	2,766036	-1,15023	3,2277
2,5171	-15,444	-18,4262936	-2,801645	2,815337	-1,06416	3,30595
2,5227	-15,417	-18,756804	-3,1932747	2,793427	-1,3302	2,601725
2,527	-15,345	-18,811892	-3,26557	2,716742	-1,37715	2,48435
2,528	-15,39	-18,5571232	-2,9823948	2,683877	-1,17371	3,2277
2,53075	-15,507	-18,5984392	-2,9522724	2,705787	-1,14241	3,169025
2,5331	-15,534	-18,9427216	-3,3258225	2,787946	-1,47887	2,679975
2,5352	-15,534	-18,839436	-3,3318439	2,804382	-1,41628	2,9147
2,53895	-15,525	-18,6948344	-3,0667483	2,853676	-1,20501	3,482
2,5392	-15,498	-18,7154968	-2,9643229	2,826292	-1,20501	3,364625
2,543	-15,543	-19,0528976	-3,2957001	2,842721	-1,5493	2,621275
2,5464	-15,642	-18,977156	-3,2776205	2,820811	-1,49452	2,679975
2,5533	-15,588	-18,756804	-2,8920199	2,831766	-1,16588	3,3255
2,55785	-15,597	-18,7154968	-2,7956159	2,848195	-1,12676	3,482
2,5585	-15,624	-18,963384	-3,1812242	2,870105	-1,40845	2,758225
2,5568	-15,669	-19,0666696	-3,2474981	2,83724	-1,4867	2,543025
2,56005	-15,669	-18,908296	-2,9884162	2,842721	-1,15023	2,953825
2,56355	-15,651	-18,9427216	-2,9161209	2,848195	-1,04069	3,169025
2,5697	-15,732	-19,2525784	-3,3318439	2,864631	-1,40063	2,64085
2,5736	-15,795	-19,2870128	-3,4222188	2,848195	-1,4554	2,503925
2,57465	-15,777	-19,0804416	-3,1269931	2,771517	-1,16588	2,953825
2,57865	-15,768	-19,0391256	-2,9643229	2,722223	-1,07981	3,24725
2,5813	-15,777	-19,3007848	-3,289671	2,727697	-1,36933	2,699525
2,5813	-15,813	-19,3489824	-3,4161974	2,749607	-1,44757	2,6604
2,5857	-15,822	-19,1492928	-3,0727697	2,689358	-1,22848	3,169025
2,5892	-15,858	-19,0528976	-2,8920199	2,700313	-1,08764	3,40375
2,59115	-15,867	-19,3558728	-3,241469	2,744126	-1,36933	2,856025
2,59115	-15,867	-19,410952	-3,2294185	2,749607	-1,41628	2,836475
2,5926	-15,813	-19,1630648	-2,9161209	2,722223	-1,22066	3,266825
2,60005	-15,804	-19,1768368	-2,9100918	2,711268	-1,22848	3,442875
2,6042	-15,912	-19,5142376	-3,3559449	2,771517	-1,58842	2,934275
2,6007	-15,984	-19,548672	-3,4523489	2,815337	-1,57277	3,110325
2,59975	-15,966	-19,3145568	-3,1571232	2,787946	-1,25196	3,3255
2,60275	-15,894	-19,3489824	-3,0968707	2,722223	-1,17371	3,266825
2,6056	-15,903	-19,7070456	-3,4885004	2,727697	-1,58059	2,679975
2,60785	-15,867	-19,7690152	-3,5126014	2,749607	-1,58059	2,8169
2,61225	-15,723	-19,5142376	-3,1028921	2,793427	-1,20501	3,46245
2,6188	-15,435	-19,46604	-2,9823948	2,831766	-1,10329	3,697175
2,62175	-15,426	-19,7483616	-3,337873	2,941309	-1,47887	3,169025
2,62345	-15,507	-19,6795016	-3,3017215	2,963219	-1,40063	2,9734
2,6288	-15,561	-19,4729304	-2,9823948	2,908451	-1,01721	3,5407
2,6292	-15,57	-19,521128	-2,9643229	2,892015	-0,98592	3,46245
2,63325	-15,624	-19,8378752	-3,3438944	2,913925	-1,29108	2,9734
2,6352	-15,642	-19,8998448	-3,4282479	2,930361	-1,30673	3,0712
2,6361	-15,633	-19,6863832	-3,1149426	2,90297	-1,03286	3,579825
2,63685	-15,732	-19,6932736	-3,1149426	2,88106	-1,07981	3,521125
2,63855	-15,651	-19,9962488	-3,5186228	2,913925	-1,47887	2,73865
2,6417	-15,597	-20,010012	-3,4463198	2,92488	-1,41628	2,856025
2,6439	-15,705	-19,8654192	-3,1510941	2,974174	-1,12676	3,364625
2,64925	-15,84	-19,8929544	-3,1751951	3,001565	-1,10329	3,364625
2,65185	-15,966	-20,1408416	-3,4945218	2,979655	-1,4554	2,875575
2,65365	-16,002	-20,1959296	-3,5186228	2,952264	-1,4554	2,836475
2,65365	-16,047	-19,9893584	-3,1691737	2,908451	-1,18936	3,24725
2,65915	-16,119	-20,023784	-3,2233971	2,941309	-1,15023	3,188575
2,66435	-16,2	-20,2097016	-3,5186228	2,99061	-1,44757	2,758225
2,66655	-16,344	-20,3956192	-3,6451492	2,9687	-1,58842	2,6604
2,6672	-16,29	-20,161504	-3,289671	2,935835	-1,3302	3,188575
2,66785	-16,227	-20,051328	-3,1450727	2,952264	-1,19718	3,46245
2,67345	-16,227	-20,2372456	-3,4885004	2,979655	-1,52582	2,875575
2,68025	-16,191	-20,1959296	-3,4342693	2,963219	-1,51017	2,89515
2,68295	-16,245	-19,9618144	-3,1571232	2,979655	-1,26761	3,345075
2,68545	-16,371	-19,9549328	-3,2535195	2,985129	-1,23631	3,5407
2,68465	-16,425	-20,2854432	-3,6571997	2,957745	-1,62754	3,0712
2,68895	-16,452	-20,20282	-3,6692502	3,01252	-1,58059	3,090775
2,6951	-16,488	-19,9480424	-3,3920964	3,034423	-1,25978	3,65805
2,69755	-16,605	-19,9204984	-3,3077429	3,01252	-1,22848	3,834125
2,6982	-16,623	-20,244136	-3,7114231	3,061814	-1,4867	3,2277
2,69845	-16,668	-20,3405312	-3,8921729	3,034423	-1,58059	3,090775
2,6986	-16,668	-20,106416	-3,5366947	3,034423	-1,22848	3,56025
2,70615	-16,614	-19,9962488	-3,3318439	3,078243	-1,11894	3,795
2,70965	-16,623	-20,3474216	-3,6692502	3,122063	-1,41628	3,30595
2,71215	-16,641	-20,4093912	-3,6873221	3,111108	-1,41628	3,0712
2,7133	-16,659	-20,175276	-3,2957001	3,133018	-1,04851	3,697175
2,7141	-16,704	-20,1408416	-3,1390436	3,215177	-0,89202	4,029725
2,7141	-16,767	-20,3887288	-3,4824713	3,187793	-1,2989	3,286375
2,71775	-16,767	-20,3129872	-3,4222188	3,176838	-1,22848	3,286375
2,72595	-16,812	-20,0306744	-3,1450727	3,198748	-0,96244	3,951475
2,7293	-16,758	-19,9273888	-3,0607192	3,204222	-0,95462	4,244925
2,7297	-16,731	-20,216592	-3,4161974	3,237087	-1,17371	3,755875
2,73115	-16,713	-20,3198776	-3,4885004	3,248042	-1,26761	3,599375
2,73025	-16,722	-20,1408416	-3,1571232	3,215177	-1,00156	4,029725
2,7327	-16,821	-20,106416	-3,1028921	3,160402	-0,90767	4,12755
2,73845	-16,785	-20,4300448	-3,5126014	3,231613	-1,25196	3,834125
2,74235	-16,704	-20,4025008	-3,5126014	3,253516	-1,23631	3,912375
2,7452	-16,758	-20,216592	-3,1751951	3,264471	-0,91549	4,420975
2,74585	-16,74	-20,0651	-3,0064958	3,198748	-0,73552	4,63615
2,7464	-16,74	-20,3061056	-3,386075	3,231613	-1,11894	4,107975
2,74805	-16,803	-20,4369352	-3,5186228	3,258997	-1,17371	4,06885
2,74965	-16,785	-20,175276	-3,2113466	3,269952	-0,90767	4,6166
2,7556	-16,83	-20,13396	-3,1812242	3,291862	-0,7903	4,79265
2,75955	-16,902	-20,4575888	-3,5848967	3,313772	-1,05634	4,244925
2,7607	-16,983	-20,4644792	-3,5427238	3,286381	-1,11111	4,244925
2,7612	-17,091	-20,1959296	-3,2053175	3,319246	-0,79812	4,929575
2,7658	-17,235	-20,106416	-3,1028921	3,302817	-0,71987	4,94915
2,7701	-17,262	-20,4025008	-3,4463198	3,363066	-0,99374	4,518775
2,77475	-17,262	-20,5746464	-3,5909258	3,357585	-1,03286	4,4014
2,77635	-17,307	-20,3956192	-3,2294185	3,341156	-0,74335	4,988275
2,77905	-17,406	-20,3749656	-3,1330222	3,302817	-0,65728	5,027375
2,7836	-17,451	-20,6985944	-3,5969472	3,286381	-1,07981	4,264475
2,78725	-17,487	-20,760564	-3,6150268	3,269952	-1,10329	4,244925
2,78845	-17,496	-20,5746464	-3,313772	3,324727	-0,87637	4,675275
2,7917	-17,568	-20,5953088	-3,2474981	3,379495	-0,86854	4,8709
2,79245	-17,667	-20,8913936	-3,6511706	3,43427	-1,22848	4,362275
2,79365	-17,631	-21,0359952	-3,8319281	3,41236	-1,31455	4,264475
2,7978	-17,559	-20,9120472	-3,5547743	3,357585	-1,12676	4,577475
2,80485	-17,604	-20,9671352	-3,4523489	3,39045	-1,05634	4,73395
2,80875	-17,505	-21,1530528	-3,825899	3,395931	-1,3302	4,244925
2,8115	-17,532	-21,1323992	-3,8379495	3,384976	-1,3928	3,97105
2,8146	-17,622	-20,856968	-3,4764499	3,395931	-1,11894	4,38185
2,81745	-17,658	-20,8638496	-3,337873	3,39045	-0,95462	4,73395
2,82035	-17,622	-21,0979648	-3,7174522	3,417841	-1,22848	4,029725
2,8219	-17,649	-21,0359952	-3,6451492	3,379495	-1,22066	4,107975
2,82385	-17,667	-20,788108	-3,3920964	3,363066	-0,96244	4,6166
2,8266	-17,757	-20,788108	-3,3740245	3,406886	-0,88419	5,007825
2,8327	-17,82	-21,1461624	-3,7415532	3,461654	-1,18936	4,342725
2,83765	-17,802	-21,3251984	-3,8078271	3,467135	-1,20501	3,87325
2,83935	-17,802	-21,0704208	-3,4523489	3,47809	-0,89984	4,4014
2,83985	-17,802	-21,0084512	-3,3499235	3,5	-0,73552	4,577475
2,843	-17,883	-21,3802864	-3,7475746	3,489045	-1,07199	4,0493
2,846	-17,955	-21,3940496	-3,7234736	3,483564	-1,06416	4,1471
2,84975	-17,982	-21,1874784	-3,4222188	3,467135	-0,77465	4,518775
2,85275	-18,009	-21,1805968	-3,3499235	3,401405	-0,70423	4,6166
2,85445	-17,955	-21,4078216	-3,7054017	3,428796	-1,01721	4,06885
2,85495	-17,937	-21,5317696	-3,7716756	3,450699	-1,04851	4,264475
2,8555	-17,991	-21,414712	-3,4885004	3,450699	-0,75117	4,8709
2,8603	-18,036	-21,359624	-3,3559449	3,467135	-0,6338	4,929575
2,8654	-18,054	-21,6488272	-3,6993726	3,505474	-0,95462	4,06885
2,8681	-18,045	-21,7039152	-3,7174522	3,489045	-1,07981	3,853675
2,8711	-18,009	-21,3802864	-3,4402984	3,45618	-0,88419	4,32315
2,87085	-18,045	-21,3527424	-3,5065723	3,445225	-0,79812	4,4014
2,87335	-18,117	-21,7039152	-3,898202	3,467135	-1,25196	3,9906
2,8783	-18,099	-21,8072008	-3,8801224	3,445225	-1,29108	3,951475
2,8797	-18,126	-21,7452312	-3,6089977	3,47809	-1,02504	4,4014
2,88155	-18,117	-21,6901432	-3,5487452	3,483564	-0,97809	4,264475
2,88555	-18,081	-21,9104864	-3,9162739	3,428796	-1,25978	3,482
2,89105	-18,135	-21,9931184	-3,9704973	3,43427	-1,35368	3,3842
2,89445	-18,153	-21,8209728	-3,6270773	3,472609	-1,00939	4,22535
2,89845	-18,198	-21,889824	-3,6210482	3,45618	-0,94679	4,32315
2,89975	-18,225	-22,2134616	-4,0669013	3,439744	-1,40063	3,501575
2,90135	-18,252	-22,2410056	-4,0608799	3,406886	-1,40845	3,442875
2,90705	-18,306	-22,1032856	-3,7716756	3,417841	-1,09546	3,931925
2,9142	-18,351	-22,055088	-3,6571997	3,423315	-1,08764	4,1471
2,91645	-18,369	-22,4269144	-4,0729304	3,384976	-1,4554	3,579825
2,9167	-18,45	-22,3718352	-4,1151033	3,395931	-1,40845	3,775425
2,91825	-18,486	-22,0895136	-3,8680719	3,34663	-1,18153	4,32315
2,9201	-18,522	-22,041316	-3,801798	3,319246	-1,17371	4,499225
2,9271	-18,486	-22,2478872	-4,0307498	3,352111	-1,44757	3,9906
2,93115	-18,45	-22,2547776	-4,1271538	3,384976	-1,43975	3,853675
2,93295	-18,414	-22,0344256	-3,8078271	3,39045	-1,10329	4,38185
2,93335	-18,432	-22,0481976	-3,6873221	3,395931	-1,09546	4,4601
2,9357	-18,36	-22,3167472	-4,0428003	3,406886	-1,4867	3,6385
2,9379	-18,306	-22,4269144	-4,0910023	3,439744	-1,44757	3,7363
2,94285	-18,36	-22,2272336	-3,6993726	3,445225	-1,16588	4,107975
2,94715	-18,387	-22,1583736	-3,6391201	3,395931	-1,15023	4,010175
2,94795	-18,423	-22,4544584	-4,1090742	3,41236	-1,4241	3,3842
2,94965	-18,432	-22,4475768	-4,1090742	3,445225	-1,38498	3,364625
2,95525	-18,441	-22,2685408	-3,7837261	3,417841	-1,11894	3,755875
2,96055	-18,585	-22,3924888	-3,7596251	3,39045	-1,16588	4,010175
2,96225	-18,612	-22,7023456	-4,1452257	3,43427	-1,5493	3,442875
2,96435	-18,585	-22,7987496	-4,2114996	3,428796	-1,518	3,442875
2,9663	-18,603	-22,5026648	-3,8921729	3,374021	-1,14241	3,87325
2,96735	-18,612	-22,4338048	-3,8620505	3,319246	-1,15806	3,755875
2,9727	-18,702	-22,723008	-4,1211247	3,341156	-1,47105	3,169025
2,9779	-18,765	-22,8607192	-4,2054782	3,352111	-1,58059	2,934275
2,9805	-18,783	-22,585288	-3,8680719	3,313772	-1,24413	3,65805
2,9793	-18,828	-22,612832	-3,8319281	3,330201	-1,18153	3,87325
2,9835	-18,882	-22,9295792	-4,1934277	3,39045	-1,47887	3,423325
2,98765	-18,855	-22,9777768	-4,2476511	3,41236	-1,63537	3,188575
2,98975	-18,882	-22,7712056	-3,9042234	3,379495	-1,36933	3,56025
2,99445	-18,927	-22,8813816	-3,9584545	3,439744	-1,32238	3,56025
2,9964	-18,999	-23,1636944	-4,3440551	3,439744	-1,65884	2,934275
3,00005	-18,99	-23,1086064	-4,2597016	3,445225	-1,69014	2,875575
3,00275	-19,008	-22,8469472	-3,8560291	3,483564	-1,38498	3,5407
3,0056	-18,981	-22,8744912	-3,8319281	3,52191	-1,30673	3,521125
3,00925	-19,08	-23,253208	-4,2717521	3,554768	-1,64319	2,9147
3,0103	-19,116	-23,2738616	-4,2777812	3,516429	-1,60407	2,9734
3,01255	-19,125	-23,0328648	-3,9283244	3,516429	-1,18936	3,618925
3,0168	-19,188	-23,0604088	-3,8801224	3,505474	-1,08764	3,71675
3,02175	-19,197	-23,377156	-4,2114996	3,510955	-1,41628	3,30595
3,02515	-19,206	-23,5010952	-4,338026	3,461654	-1,62754	3,2277
3,02605	-19,242	-23,2187824	-3,9644759	3,439744	-1,25978	3,81455
3,02685	-19,296	-23,1292688	-3,8078271	3,439744	-1,15023	4,010175
3,0283	-19,287	-23,4460072	-4,1994491	3,516429	-1,518	3,46245
3,03465	-19,377	-23,4804416	-4,2416297	3,483564	-1,60407	3,521125
3,0379	-19,377	-23,253208	-3,9283244	3,47809	-1,35368	3,697175
3,03975	-19,458	-23,2187824	-3,8680719	3,5	-1,29108	3,6385
3,0413	-19,539	-23,5630648	-4,2476511	3,472609	-1,65102	3,012525
3,04405	-19,503	-23,5630648	-4,1633053	3,483564	-1,57277	3,3255
3,04755	-19,467	-23,349612	-3,8560291	3,505474	-1,3928	3,87325
3,05015	-19,503	-23,377156	-3,7656465	3,43427	-1,29108	4,06885
3,05355	-19,584	-23,7145568	-4,2175287	3,450699	-1,54147	3,501575
3,056	-19,692	-23,7421008	-4,338026	3,505474	-1,53365	3,482
3,0577	-19,737	-23,4804416	-4,0548508	3,467135	-1,28325	3,9906
3,05835	-19,71	-23,4253536	-3,8801224	3,467135	-1,15806	4,3036
3,06345	-19,737	-23,7145568	-4,1813772	3,461654	-1,41628	3,951475
3,0702	-19,71	-23,86604	-4,2777812	3,472609	-1,52582	3,65805
3,0719	-19,647	-23,6250432	-3,9704973	3,494519	-1,15806	4,06885
3,07215	-19,656	-23,5837272	-3,85	3,52191	-1,07981	4,244925
3,07295	-19,8	-23,838496	-4,1934277	3,516429	-1,41628	3,599375
3,0758	-19,755	-23,907356	-4,3199541	3,532865	-1,54147	3,364625
3,08285	-19,746	-23,6388152	-3,9283244	3,494519	-1,26761	3,81455
3,08675	-19,746	-23,6250432	-3,8801224	3,510955	-1,18936	3,9906
3,08725	-19,809	-23,8867024	-4,1994491	3,516429	-1,46322	3,521125
3,08855	-19,827	-23,921128	-4,2536802	3,489045	-1,57277	3,56025
3,09325	-19,854	-23,6732408	-3,8921729	3,483564	-1,28325	3,8928
3,09325	-19,818	-23,7283288	-3,8198776	3,538339	-1,19718	3,97105
3,09705	-19,926	-24,017532	-4,1392043	3,620498	-1,4554	3,618925
3,1021	-19,908	-24,1070456	-4,2777812	3,669792	-1,55712	3,501575
3,10145	-19,8	-23,8591584	-3,8379495	3,631453	-1,17371	4,2058
3,10275	-19,863	-23,824724	-3,7716756	3,615024	-0,98592	4,53835
3,106	-19,962	-24,1965592	-4,2536802	3,664318	-1,36933	3,834125
3,10745	-20,007	-24,3549328	-4,386228	3,636927	-1,54147	3,482
3,11085	-19,962	-24,0932736	-3,922303	3,658837	-1,22848	3,853675
3,1159	-20,097	-24,1139272	-3,874101	3,713612	-1,21283	3,853675
3,1176	-20,214	-24,4857624	-4,3259755	3,773861	-1,57277	3,188575
3,1193	-20,133	-24,5821576	-4,3802066	3,713612	-1,52582	3,169025
3,1211	-20,061	-24,3549328	-4,0066488	3,691702	-1,15806	3,97105
3,1267	-20,097	-24,3755864	-3,9644759	3,680747	-1,22848	4,22535
3,12905	-20,142	-24,6647896	-4,338026	3,691702	-1,55712	3,81455
3,1339	-20,178	-24,8300448	-4,4946825	3,713612	-1,65102	3,7363
3,13635	-20,25	-24,53396	-4,1030528	3,691702	-1,30673	4,3036
3,1365	-20,322	-24,492644	-4,0789518	3,620498	-1,20501	4,4014
3,1379	-20,385	-24,7336496	-4,3681561	3,636927	-1,46322	3,931925
3,1396	-20,313	-24,8231632	-4,4404514	3,719093	-1,63537	3,755875
3,1451	-20,277	-24,5133064	-4,0307498	3,730048	-1,31455	4,440525
3,14975	-20,412	-24,4719904	-3,9644759	3,686228	-1,14241	4,655725
3,15105	-20,61	-24,8300448	-4,3561056	3,713612	-1,38498	3,9906
3,15365	-20,628	-24,9333304	-4,4163504	3,790297	-1,4241	3,87325
3,15615	-20,574	-24,7956192	-4,1030528	3,834117	-1,22066	4,499225
3,16175	-20,637	-24,7474216	-4,0970237	3,762906	-1,16588	4,694825
3,16605	-20,691	-24,9471024	-4,313925	3,784816	-1,36933	4,107975
3,16745	-20,655	-25,091704	-4,4886534	3,790297	-1,51017	3,951475
3,1667	-20,628	-24,8507072	-4,1693267	3,708138	-1,17371	4,32315
3,1706	-20,637	-24,8162728	-4,0789518	3,746477	-1,00939	4,5579
3,1775	-20,709	-25,188108	-4,4284009	3,806726	-1,3615	4,264475
3,1805	-20,745	-25,243196	-4,4284009	3,812207	-1,4554	4,440525
3,1813	-20,727	-25,0021904	-4,0488294	3,757432	-1,3302	4,9687
3,18505	-20,772	-25,0159624	-4,0367789	3,680747	-1,35368	4,8122
3,1896	-20,763	-25,229424	-4,4705815	3,686228	-1,55712	4,38185
3,1931	-20,799	-25,3464816	-4,6272303	3,691702	-1,63537	4,362275
3,1965	-20,817	-25,1123664	-4,2657307	3,757432	-1,26761	5,14475
3,1974	-20,844	-25,077932	-4,1211247	3,713612	-1,15806	5,242575
3,1977	-20,916	-25,4910832	-4,5790283	3,708138	-1,47887	4,4014
3,20135	-20,943	-25,5874784	-4,6453022	3,730048	-1,4554	4,088425
3,209	-20,952	-25,4153328	-4,362127	3,686228	-1,24413	4,420975
3,2128	-21,006	-25,3051656	-4,3079036	3,675273	-1,22848	4,597025
3,2141	-20,997	-25,5599344	-4,6151798	3,751951	-1,58059	4,107975
3,21615	-20,952	-25,7802864	-4,7477276	3,740996	-1,70579	3,931925
3,21655	-20,925	-25,6425664	-4,4705815	3,762906	-1,49452	4,597025
3,22475	-20,988	-25,5530528	-4,3681561	3,779342	-1,3928	4,831775
3,228	-21,06	-25,828484	-4,7718286	3,784816	-1,65102	4,264475
3,2305	-21,042	-25,814712	-4,7296557	3,817681	-1,61972	4,166675
3,23195	-21,006	-25,5599344	-4,3741775	3,762906	-1,30673	4,63615
3,2362	-21,087	-25,5117368	-4,3199541	3,735522	-1,20501	4,929575
3,24155	-21,051	-25,814712	-4,6995333	3,751951	-1,56494	4,440525
3,24245	-21,069	-25,7665144	-4,6212089	3,757432	-1,518	4,577475
3,2434	-21,123	-25,5186272	-4,2536802	3,790297	-1,15806	5,20345
3,24755	-21,105	-25,4773112	-4,1211247	3,773861	-1,02504	5,35995
3,2546	-21,177	-25,8353656	-4,458531	3,735522	-1,41628	4,694825
3,259	-21,267	-26,0144016	-4,6633818	3,686228	-1,61189	4,63615
3,2599	-21,168	-25,773396	-4,386228	3,713612	-1,2989	5,262125
3,2603	-21,222	-25,718308	-4,3922571	3,757432	-1,11111	5,183875
3,26485	-21,267	-26,0419368	-4,8200306	3,724567	-1,50235	4,518775
3,27175	-21,312	-26,0832528	-4,8079801	3,713612	-1,43975	4,53835
3,27475	-21,285	-25,8491376	-4,4043076	3,735522	-1,17371	4,8709
3,27555	-21,249	-25,80094	-4,2235501	3,757432	-1,14241	5,1252
3,2757	-21,285	-26,0488272	-4,5910788	3,817681	-1,47105	4,63615
3,2801	-21,348	-26,1383408	-4,7236343	3,768387	-1,53365	4,186225
3,28155	-21,375	-25,9937392	-4,4705815	3,735522	-1,33803	4,4014
3,28465	-21,447	-25,9248792	-4,3320046	3,751951	-1,2989	4,63615
3,28895	-21,456	-26,2691704	-4,6995333	3,779342	-1,57277	4,3036
3,29065	-21,492	-26,3104864	-4,7236343	3,790297	-1,47105	4,186225
3,293	-21,51	-26,0832528	-4,3500765	3,773861	-1,28325	4,675275
3,2982	-21,582	-25,9593136	-4,2597016	3,757432	-1,28325	4,7144
3,3007	-21,672	-26,1727664	-4,6151798	3,801252	-1,61972	4,12755
3,30535	-21,69	-26,344912	-4,7597781	3,823162	-1,73709	4,010175
3,3072	-21,726	-26,0763712	-4,4404514	3,839591	-1,47105	4,518775
3,3107	-21,672	-26,0281736	-4,3440551	3,790297	-1,3615	4,6166
3,3115	-21,744	-26,46886	-4,7176052	3,768387	-1,61189	4,0493
3,3128	-21,753	-26,482632	-4,7055547	3,762906	-1,62754	3,951475
3,3176	-21,69	-26,2553984	-4,3500765	3,768387	-1,37715	4,440525
3,32045	-21,762	-26,1590032	-4,2597016	3,757432	-1,20501	4,63615
3,3219	-21,762	-26,3518024	-4,5910788	3,795771	-1,51017	4,28405
3,32335	-21,807	-26,4481976	-4,6935042	3,839591	-1,56494	4,2058
3,3253	-21,888	-26,2829424	-4,4284009	3,85602	-1,20501	4,851325
3,33075	-21,987	-26,2209728	-4,362127	3,894366	-1,11894	4,929575
3,3349	-22,023	-26,5652552	-4,7899082	3,927231	-1,43192	4,264475
3,3361	-21,987	-26,6478872	-4,7838791	3,905321	-1,50235	4,22535
3,34025	-21,969	-26,4206536	-4,4705815	3,839591	-1,25978	4,63615
3,34285	-21,987	-26,344912	-4,3440551	3,845065	-1,15023	4,89045
3,34405	-22,005	-26,6341152	-4,6814537	3,866975	-1,46322	4,4601
3,3495	-22,068	-26,8200328	-4,9525861	3,92175	-1,68232	4,362275
3,35315	-22,032	-26,5721456	-4,6091584	3,927231	-1,43192	4,910025
3,35395	-22,05	-26,5583736	-4,4886534	3,89984	-1,21283	5,04695
3,35785	-22,122	-26,7924888	-4,922456	3,92175	-1,50235	4,362275
3,36215	-22,176	-26,8888928	-5,0971844	3,888885	-1,65102	4,1471
3,36305	-22,158	-26,6685496	-4,6814537	3,85602	-1,33803	4,5579
3,36605	-22,14	-26,5996896	-4,5368554	3,888885	-1,23631	4,63615
3,3684	-22,104	-26,957744	-4,9345065	3,949134	-1,51017	4,166675
3,3749	-22,077	-26,9646344	-4,8622035	4,0313	-1,5493	4,32315
3,3793	-22,041	-26,7580632	-4,482632	4,053203	-1,31455	4,929575
3,3827	-22,113	-26,6685496	-4,3922571	4,064158	-1,11111	5,1252
3,38335	-22,203	-26,9370904	-4,7356848	4,025819	-1,40845	4,53835
3,38595	-22,194	-27,13678	-4,922456	4,00939	-1,57277	4,12755
3,3909	-22,185	-26,957744	-4,6694032	4,064158	-1,35368	4,675275
3,39445	-22,284	-26,9026648	-4,6031293	4,140843	-1,23631	4,79265
3,39795	-22,401	-27,2125216	-4,970658	4,212047	-1,518	4,244925
3,3995	-22,428	-27,2951536	-5,0730834	4,184663	-1,58059	4,12755
3,40275	-22,392	-27,109236	-4,8079801	4,168227	-1,4241	4,597025
3,406	-22,41	-27,0059504	-4,7537567	4,201092	-1,37715	5,027375
3,41095	-22,437	-27,2744912	-5,1212854	4,228483	-1,65102	4,38185
3,4133	-22,5	-27,3915488	-5,2116603	4,233957	-1,79186	4,107975
3,41655	-22,554	-27,0748016	-4,8381102	4,217528	-1,4867	4,597025
3,4172	-22,572	-26,9233184	-4,6332517	4,228483	-1,3928	4,73395
3,41865	-22,653	-27,2813816	-5,0007804	4,195618	-1,71361	4,264475
3,42555	-22,617	-27,4328648	-5,1875593	4,190137	-1,81534	4,264475
3,42945	-22,518	-27,1849776	-4,8622035	4,206573	-1,56494	4,79265
3,43075	-22,662	-27,1023456	-4,6513313	4,195618	-1,3928	4,929575
3,4331	-22,662	-27,3020352	-4,9164346	4,228483	-1,62754	4,518775
3,4344	-22,599	-27,3433512	-4,9586075	4,195618	-1,59624	4,577475
3,4374	-22,662	-27,1298896	-4,6031293	4,179182	-1,29108	5,007825
3,44195	-22,698	-27,0885736	-4,4886534	4,157272	-1,23631	5,1252
3,446	-22,662	-27,4259744	-4,8863045	4,190137	-1,59624	4,7144
3,4478	-22,752	-27,3984392	-4,8320811	4,206573	-1,50235	4,6166
3,45105	-22,725	-27,0885736	-4,458531	4,206573	-1,25196	5,04695
3,45185	-22,725	-27,0885736	-4,410329	4,157272	-1,22066	5,164325
3,45745	-22,797	-27,4259744	-4,8200306	4,168227	-1,518	4,6166
3,46135	-22,914	-27,5292688	-4,9164346	4,140843	-1,65102	4,655725
3,4603	-22,887	-27,2607192	-4,5790283	4,146317	-1,3615	4,988275
3,4603	-22,842	-27,2676096	-4,4645524	4,162753	-1,28325	5,105625
3,46355	-22,869	-27,5499224	-4,898355	4,135369	-1,61972	4,597025
3,46775	-22,986	-27,570576	-4,9284851	4,140843	-1,69014	4,7144
3,46695	-23,031	-27,3846672	-4,6272303	4,173708	-1,40845	5,0665
3,4741	-22,977	-27,2951536	-4,5609564	4,233957	-1,2989	5,30125
3,47815	-23,022	-27,5154968	-4,8441316	4,195618	-1,58842	4,929575
3,4792	-23,094	-27,8115816	-5,0851339	4,190137	-1,79969	4,63615
3,4827	-23,085	-27,5636944	-4,7477276	4,217528	-1,50235	5,04695
3,4865	-23,067	-27,4741808	-4,5971079	4,195618	-1,3928	5,35995
3,48985	-23,103	-27,7840376	-5,0550115	4,184663	-1,75274	4,910025
3,49245	-23,139	-27,9561832	-5,1393573	4,151798	-1,85446	4,89045
3,4931	-23,148	-27,7840376	-4,8079801	4,135369	-1,59624	5,1252
3,49845	-23,157	-27,7978096	-4,6995333	4,151798	-1,47105	5,14475
3,5046	-23,211	-28,1007848	-5,1634583	4,151798	-1,87011	4,4014
3,5089	-23,247	-28,1627544	-5,2237108	4,173708	-1,87011	4,38185
3,5107	-23,229	-28,0043808	-4,8441316	4,190137	-1,59624	4,831775
3,51395	-23,22	-27,9010952	-4,7115838	4,228483	-1,44757	5,3795
3,51915	-23,229	-28,1283288	-5,0911553	4,228483	-1,71361	4,94915
3,51945	-23,157	-28,224724	-5,2297322	4,168227	-1,83099	4,655725
3,5211	-23,121	-27,9561832	-4,7959296	4,135369	-1,44757	5,164325
3,52215	-23,175	-27,9010952	-4,6513313	4,135369	-1,33803	5,105625
3,524	-23,274	-28,2591584	-5,1333359	4,173708	-1,74491	4,577475
3,52465	-23,364	-28,3830976	-5,3020352	4,124414	-1,87011	4,655725
3,52895	-23,328	-28,0525872	-4,9586075	4,113459	-1,56494	5,027375
3,534	-23,292	-27,9974992	-4,7838791	4,118933	-1,51017	5,0665
3,53885	-23,337	-28,26604	-5,1273068	4,135369	-1,75274	4,6166
3,53985	-23,427	-28,4381856	-5,3743382	4,162753	-1,83881	4,53835
3,54115	-23,4	-28,2178424	-5,0248814	4,173708	-1,46322	5,262125
3,5451	-23,373	-28,1765264	-4,874254	4,184663	-1,37715	5,39905
3,5516	-23,436	-28,4657296	-5,2237108	4,140843	-1,61189	4,910025
3,5551	-23,4	-28,4519576	-5,2658837	4,124414	-1,58059	4,910025
3,55575	-23,454	-28,183408	-4,9164346	4,146317	-1,28325	5,55555
3,5576	-23,508	-28,1696448	-4,8622035	4,179182	-1,26761	5,672925
3,56005	-23,49	-28,5139272	-5,2237108	4,255867	-1,66667	5,183875
3,56005	-23,607	-28,6723008	-5,3863887	4,250386	-1,74491	4,9687
3,5612	-23,625	-28,417532	-5,0610329	4,250386	-1,41628	5,4773
3,56525	-23,598	-28,40376	-4,9827085	4,261341	-1,43192	5,418625
3,57035	-23,706	-28,6378752	-5,2538332	4,299687	-1,5493	5,20345
3,5714	-23,787	-28,7824768	-5,5189365	4,283251	-1,76839	4,8122
3,574	-23,742	-28,6378752	-5,2176817	4,233957	-1,61189	5,0665
3,57895	-23,769	-28,7342704	-5,1634583	4,244912	-1,44757	5,086075
3,58375	-23,859	-28,93396	-5,4225325	4,261341	-1,67449	4,53835
3,58595	-23,805	-28,961504	-5,4707345	4,233957	-1,78404	4,362275
3,5866	-23,877	-28,7549328	-5,1755088	4,206573	-1,57277	5,04695
3,58845	-23,931	-28,7136168	-5,1152563	4,228483	-1,50235	5,223
3,5922	-24,03	-28,9133064	-5,410482	4,283251	-1,83099	4,831775
3,5969	-24,003	-28,975276	-5,3080566	4,283251	-1,76839	4,929575
3,60055	-23,985	-28,823784	-5,0248814	4,244912	-1,58059	5,35995
3,60225	-24,066	-28,8719904	-5,0791048	4,239431	-1,52582	5,223
3,60265	-24,111	-29,1405312	-5,434583	4,272296	-1,74491	4,79265
3,603	-24,138	-29,2162728	-5,5370084	4,294206	-1,81534	4,440525
3,60745	-24,165	-29,0097016	-5,2357613	4,359936	-1,52582	5,14475
3,61395	-24,273	-28,9270784	-5,042961	4,36541	-1,40845	5,6925
3,6176	-24,273	-29,1611936	-5,3020352	4,38732	-1,64319	5,183875
3,6201	-24,192	-29,3126768	-5,4044606	4,38732	-1,77621	4,851325
3,6232	-24,228	-29,1129872	-5,2116603	4,348981	-1,54147	5,242575
3,6257	-24,363	-29,0647896	-5,2176817	4,359936	-1,58059	5,2817
3,62735	-24,354	-29,3815368	-5,579189	4,359936	-1,97966	4,675275
3,6313	-24,363	-29,5812176	-5,6695639	4,359936	-1,90141	4,53835
3,6336	-24,417	-29,4159624	-5,4044606	4,321597	-1,61189	5,086075
3,63455	-24,435	-29,2989048	-5,3201071	4,305161	-1,59624	4,9687
3,63975	-24,444	-29,491704	-5,6514843	4,3435	-1,84664	4,28405
3,64275	-24,462	-29,588108	-5,7298087	4,354455	-2,01878	4,166675
3,6461	-24,498	-29,3815368	-5,3924101	4,354455	-1,89358	4,831775
3,6491	-24,471	-29,2231632	-5,1815302	4,354455	-1,71361	5,340375
3,6507	-24,453	-29,4435064	-5,4888141	4,381846	-1,94836	4,929575
3,65365	-24,507	-29,5261384	-5,5731599	4,392801	-1,98748	4,773075
3,65925	-24,561	-29,3057952	-5,2056312	4,376365	-1,69797	5,164325
3,6633	-24,597	-29,1543032	-5,1935807	4,338026	-1,58842	5,340375
3,66485	-24,624	-29,4090808	-5,555088	4,38732	-1,87793	4,910025
3,66515	-24,651	-29,4572784	-5,5430375	4,403756	-1,87011	4,8709
3,66485	-24,687	-29,4435064	-5,3201071	4,392801	-1,61972	5,20345
3,6688	-24,705	-29,4366248	-5,2960061	4,354455	-1,5493	5,242575
3,67645	-24,732	-29,7327096	-5,7177659	4,425666	-1,90923	4,89045
3,67945	-24,705	-29,67074	-5,6755853	4,485915	-1,93271	4,8709
3,67985	-24,615	-29,4090808	-5,2779342	4,469479	-1,62754	5,242575
3,6806	-24,66	-29,4159624	-5,1634583	4,447569	-1,518	5,55555
3,684	-24,75	-29,7809072	-5,482785	4,447569	-1,79969	5,1252
3,6887	-24,777	-29,8773112	-5,6575134	4,420185	-2,00313	4,8709
3,6943	-24,732	-29,6982752	-5,3020352	4,381846	-1,71361	5,35995
3,69445	-24,777	-29,656968	-5,1755088	4,414711	-1,49452	5,536
3,69405	-24,849	-29,9943688	-5,5189365	4,414711	-1,83099	4,988275
3,6982	-24,813	-30,104536	-5,6093114	4,469479	-1,78404	5,007825
3,7034	-24,831	-29,8291048	-5,3442081	4,464005	-1,53365	5,20345
3,7086	-24,939	-29,67074	-5,2297322	4,469479	-1,35368	5,3795
3,71225	-24,975	-29,8979648	-5,4526626	4,502344	-1,61189	5,14475
3,7141	-24,948	-30,0150224	-5,5671385	4,529735	-1,77621	4,94915
3,71655	-24,912	-29,8222232	-5,2478118	4,502344	-1,44757	5,3795
3,71645	-24,939	-29,7946792	-5,1875593	4,513299	-1,36933	5,653375
3,72345	-24,975	-30,1114264	-5,6876358	4,51878	-1,69797	5,04695
3,7266	-24,984	-30,256028	-5,7057154	4,589984	-1,79969	4,910025
3,7288	-25,002	-29,9943688	-5,410482	4,611894	-1,57277	5,223
3,73285	-25,011	-29,8635392	-5,2598623	4,606413	-1,52582	5,45775
3,7387	-25,083	-30,2215936	-5,60329	4,584503	-1,81534	4,79265
3,74065	-25,182	-30,3937392	-5,7478883	4,551638	-1,75274	4,694825
3,74235	-25,164	-30,1251984	-5,3502372	4,524254	-1,51017	5,35995
3,74445	-25,146	-29,9874784	-5,2779342	4,502344	-1,38498	5,575125
3,746	-25,119	-30,3868576	-5,6876358	4,513299	-1,76839	5,007825
3,74805	-25,128	-30,4350552	-5,6996863	4,480434	-1,87793	5,04695
3,7534	-25,155	-30,1940496	-5,410482	4,49687	-1,58842	5,71205
3,75665	-25,209	-30,145852	-5,3984392	4,535209	-1,41628	5,9468
3,7577	-25,29	-30,4350552	-5,7418592	4,579029	-1,63537	5,438175
3,76085	-25,272	-30,6278544	-5,8201913	4,589984	-1,79186	5,14475
3,7602	-25,29	-30,4970248	-5,5189365	4,562593	-1,4867	5,496875
3,76355	-25,317	-30,283572	-5,3743382	4,546164	-1,4554	5,71205
3,76955	-25,317	-30,5796568	-5,8081408	4,540683	-1,79186	5,223
3,7728	-25,371	-30,6072008	-5,8924866	4,540683	-1,94836	4,94915
3,77385	-25,389	-30,4075112	-5,5912395	4,491389	-1,62754	5,575125
3,78165	-25,371	-30,4557088	-5,4406121	4,491389	-1,53365	5,86855
3,7882	-25,452	-30,7380304	-5,7418592	4,546164	-1,79969	5,20345
3,7862	-25,506	-30,827544	-5,8744147	4,562593	-1,87793	4,851325
3,7892	-25,587	-30,5590032	-5,5611094	4,524254	-1,58842	5,39905
3,7939	-25,56	-30,5107968	-5,410482	4,546164	-1,54147	5,7316
3,79705	-25,569	-30,813772	-5,7900612	4,551638	-1,90923	5,223
3,80095	-25,569	-30,9790272	-5,9045371	4,562593	-1,89358	5,14475
3,8034	-25,524	-30,758684	-5,6334124	4,622849	-1,65102	5,672925
3,8046	-25,551	-30,7380304	-5,5852104	4,573548	-1,69014	5,7903
3,80655	-25,614	-30,9790272	-5,9226167	4,513299	-1,93271	5,223
3,8102	-25,668	-31,0960848	-6,0310635	4,513299	-2,01878	4,831775
3,8141	-25,641	-30,8344256	-5,6816144	4,546164	-1,75274	5,30125
3,81775	-25,686	-30,7518024	-5,5430375	4,529735	-1,64319	5,6925
3,81915	-25,659	-30,9859176	-5,8683856	4,529735	-1,96401	5,086075
3,8223	-25,677	-31,0823128	-5,9406886	4,579029	-1,97966	5,086075
3,8267	-25,686	-30,8206624	-5,555088	4,540683	-1,72926	5,71205
3,82725	-25,749	-30,7518024	-5,4647131	4,47496	-1,58059	5,575125
3,8288	-25,821	-31,1649448	-5,8563351	4,513299	-1,81534	5,20345
3,83455	-25,857	-31,3302	-5,9527391	4,524254	-2,0266	5,105625
3,8378	-25,902	-31,1374008	-5,6996863	4,502344	-1,80751	5,61425
3,84235	-25,938	-31,1374008	-5,6575134	4,557119	-1,72926	6,005475
3,84455	-26,037	-31,46792	-6,091316	4,589984	-2,08138	5,262125
3,84575	-26,055	-31,495464	-6,1756618	4,584503	-2,16745	4,988275
3,84885	-26,037	-31,2613488	-5,8141622	4,513299	-1,86228	5,594675
3,85275	-26,001	-31,2131424	-5,7539097	4,551638	-1,79186	5,9468
3,85695	-26,037	-31,523008	-6,1334889	4,540683	-2,01878	5,672925
3,86085	-26,073	-31,6056312	-6,1756618	4,49687	-2,08138	5,320825
3,86355	-26,172	-31,4197224	-5,7539097	4,502344	-1,75274	5,8881
3,86655	-26,208	-31,371516	-5,6334124	4,568074	-1,61972	6,02505
3,8681	-26,244	-31,5780872	-5,8744147	4,622849	-1,79969	5,61425
3,87215	-26,262	-31,6607192	-6,0069625	4,633804	-1,94053	5,55555
3,87345	-26,307	-31,426604	-5,6635348	4,600939	-1,65884	6,12285
3,87505	-26,307	-31,39906	-5,6514843	4,628323	-1,64319	5,985925
3,8775	-26,388	-31,6744912	-5,9768401	4,715963	-2,01095	5,438175
3,8814	-26,388	-31,8397464	-6,1515685	4,721437	-2,277	5,39905
3,8861	-26,343	-31,6882632	-5,8322418	4,672143	-1,83881	6,181525
3,88725	-26,352	-31,5712056	-5,6273833	4,666662	-1,67449	6,43585
3,8879	-26,316	-31,7640048	-5,9286381	4,633804	-2,01878	5,6925
3,89155	-26,406	-31,9017248	-6,0370926	4,655707	-2,1205	5,35995
3,8934	-26,487	-31,7020352	-5,8021117	4,639278	-1,79969	5,86855
3,89495	-26,505	-31,6607192	-5,7298087	4,600939	-1,69797	6,0446
3,90095	-26,505	-31,970576	-6,1334889	4,633804	-2,05008	5,4773
3,90525	-26,469	-32,0463264	-6,1334889	4,710482	-2,06573	5,418625
3,909	-26,487	-31,8122112	-5,8322418	4,705008	-1,85446	5,86855
3,91395	-26,46	-31,7640048	-5,7478883	4,650233	-1,87793	6,0446
3,91645	-26,487	-32,080752	-6,0852869	4,633804	-2,12833	5,751175
3,9167	-26,532	-32,149612	-6,1033665	4,639278	-2,10485	5,751175
3,9189	-26,64	-31,9086064	-5,7599388	4,699527	-1,85446	6,2011
3,9197	-26,64	-31,8053208	-5,6635348	4,677617	-1,72144	6,63145
3,924	-26,676	-32,122068	-6,0250421	4,688572	-2,0579	6,2011
3,92905	-26,739	-32,2115816	-6,0852869	4,765257	-2,15962	5,907675
3,93025	-26,748	-32,0463264	-5,7840398	4,765257	-1,87011	6,2011
3,9306	-26,748	-31,970576	-5,6755853	4,792641	-1,74491	6,416275
3,93245	-26,712	-32,3079856	-6,0491431	4,809077	-2,0579	5,9468
3,93755	-26,685	-32,5214384	-6,2539939	4,787167	-2,19875	5,9468
3,9422	-26,757	-32,2804416	-5,8924866	4,803596	-1,87011	6,318475
3,94585	-26,739	-32,1564936	-5,7599388	4,792641	-1,67449	6,37715
3,9486	-26,73	-32,4181528	-6,0973374	4,765257	-1,96401	5,848975
3,9521	-26,82	-32,4663504	-6,2178424	4,737866	-2,06573	5,96635
3,95655	-26,865	-32,2735512	-5,8744147	4,715963	-1,76839	6,27935
3,95875	-26,838	-32,2391256	-5,6394338	4,705008	-1,64319	6,53365
3,96085	-26,892	-32,4663504	-5,9828615	4,715963	-1,88576	6,083725
3,96385	-26,856	-32,59718	-6,1816909	4,715963	-2,0579	5,61425
3,9663	-26,847	-32,3837272	-5,8262127	4,715963	-1,83881	6,064175
3,97165	-26,946	-32,2873232	-5,7358378	4,705008	-1,74491	6,259775
3,97345	-26,982	-32,624724	-6,1696404	4,726918	-2,0892	5,575125
3,9771	-26,973	-32,748672	-6,1877123	4,737866	-2,12833	5,536
3,97895	-27,027	-32,5352104	-5,8985157	4,759776	-1,82316	6,240225
3,98205	-27,072	-32,4181528	-5,7719893	4,776212	-1,75274	6,43585
3,98415	-27,072	-32,652268	-6,1515685	4,781686	-2,11268	5,751175
3,9887	-27,09	-32,7693256	-6,1515685	4,776212	-2,11268	5,7903
3,99275	-27,153	-32,5696448	-5,8442846	4,781686	-1,78404	6,396725
3,99455	-27,135	-32,4938944	-5,7418592	4,798122	-1,59624	6,416275
3,99455	-27,117	-32,7830976	-6,115417	4,787167	-2,01095	5,80985
3,99455	-27,216	-33,0860728	-6,3805203	4,765257	-2,26917	5,320825
3,99845	-27,288	-32,9345896	-6,067215	4,743347	-2,04225	5,9468
4,003	-27,342	-32,831304	-5,8804361	4,792641	-1,90923	6,3576
4,00705	-27,36	-33,0998448	-6,1937414	4,85289	-2,20657	6,005475
4,0099	-27,27	-33,2031304	-6,2539939	4,863845	-2,26917	5,907675
4,01225	-27,27	-32,8932736	-5,9346672	4,825506	-1,91706	6,53365
4,01615	-27,252	-32,8381856	-5,7599388	4,787167	-1,86228	6,7684
4,0206	-27,288	-33,1824768	-6,1756618	4,765257	-2,22222	6,103275
4,021	-27,387	-33,2582184	-6,2539939	4,759776	-2,1831	5,96635
4,0241	-27,432	-33,1067264	-5,994912	4,792641	-1,91706	6,2989
4,02635	-27,45	-33,0585288	-5,8864652	4,759776	-1,81534	6,494525
4,0305	-27,549	-33,3133064	-6,2057919	4,781686	-2,14397	6,103275
4,03245	-27,522	-33,4716712	-6,3021882	4,765257	-2,19092	5,96635
4,03715	-27,522	-33,2995344	-6,0129916	4,759776	-1,95618	6,514075
4,0396	-27,567	-33,237556	-5,8683856	4,792641	-1,83881	6,7097
4,04015	-27,657	-33,4992152	-6,2178424	4,830987	-2,17527	5,96635
4,0405	-27,675	-33,6575888	-6,3564193	4,891236	-2,277	5,6338
4,04235	-27,711	-33,4785616	-6,0852869	4,863845	-1,9953	6,240225
4,04705	-27,702	-33,430364	-5,9768401	4,869326	-1,82316	6,8075
4,05055	-27,702	-33,6644792	-6,3624407	4,891236	-2,19875	6,240225
4,0546	-27,747	-33,6162728	-6,4166641	4,907665	-2,25352	5,848975
4,05745	-27,855	-33,430364	-6,1455394	4,880281	-2,01878	6,083725
4,06385	-27,846	-33,3821576	-6,0792655	4,907665	-1,91706	6,416275
4,06865	-27,792	-33,5680752	-6,3503902	4,913146	-2,1205	6,005475
4,0698	-27,765	-33,6851328	-6,507039	4,935056	-2,25352	6,064175
4,07165	-27,792	-33,4923336	-6,163619	4,891236	-2,04225	6,53365
4,07345	-27,9	-33,4854432	-6,0310635	4,836461	-2,01095	6,572775
4,0775	-27,972	-33,8710504	-6,4226932	4,85289	-2,28482	6,0446
4,0835	-27,927	-33,93302	-6,5130681	4,85289	-2,35524	6,0446
4,087	-27,873	-33,7677648	-6,2118133	4,885755	-2,11268	6,259775
4,09025	-27,927	-33,6644792	-6,091316	4,847416	-1,96401	6,2011
4,09445	-27,972	-33,905476	-6,3262892	4,885755	-2,277	5,86855
4,09715	-27,999	-34,1120472	-6,5913925	4,869326	-2,45696	5,653375
4,1003	-27,972	-33,9674544	-6,3624407	4,781686	-2,22222	5,8881
4,1008	-28,017	-33,9536824	-6,3202678	4,759776	-2,13615	5,7903
4,1034	-28,017	-34,2359952	-6,5913925	4,803596	-2,28482	5,2817
4,10495	-27,963	-34,2291048	-6,5371691	4,836461	-2,32394	5,55555
4,1055	-28,017	-33,86416	-6,067215	4,885755	-1,96401	6,53365
4,1098	-28,017	-33,9123664	-6,1575899	4,85289	-2,05008	6,592325
4,11515	-28,098	-34,2222232	-6,579342	4,863845	-2,39437	6,103275
4,118	-28,125	-34,3255088	-6,675746	4,891236	-2,49609	5,927225
4,1193	-28,116	-34,1740256	-6,4287146	4,891236	-2,25352	6,338025
4,1211	-28,161	-34,1120472	-6,3021882	4,891236	-2,12833	6,5532
4,12385	-28,197	-34,3737064	-6,5492196	4,825506	-2,31612	6,27935
4,1266	-28,197	-34,5389704	-6,7661209	4,858371	-2,44914	5,927225
4,13075	-28,089	-34,3255088	-6,4106427	4,902191	-2,1205	6,47495
4,13375	-28,08	-34,1877976	-6,2479648	4,924101	-2,05008	6,78795
4,13555	-28,125	-34,4081408	-6,555241	4,929575	-2,35524	6,47495
4,14015	-28,269	-34,4976544	-6,6576664	4,956959	-2,45696	6,53365
4,1409	-28,332	-34,2704208	-6,2118133	4,935056	-2,1518	7,257425
4,1431	-28,287	-34,0776216	-6,0009411	4,96244	-1,98748	7,492175
4,14805	-28,278	-34,2704208	-6,2539939	4,902191	-2,2144	7,159625
4,15005	-28,359	-34,5389704	-6,4708952	4,913146	-2,33959	6,88575
4,1508	-28,458	-34,3530528	-6,1696404	4,98435	-2,00313	7,472625
4,1547	-28,467	-34,3323992	-6,1093879	4,989824	-1,88576	7,60955
4,1615	-28,386	-34,5802864	-6,4407651	4,913146	-2,16745	7,081375
4,1632	-28,377	-34,628484	-6,5010176	4,946004	-2,23787	7,10095
4,1659	-28,422	-34,3668248	-6,0611859	4,956959	-1,95618	7,472625
4,168	-28,53	-34,3530528	-5,994912	4,967914	-1,86228	7,6878
4,17035	-28,548	-34,6698	-6,3262892	5,033644	-2,1205	7,19875
4,1698	-28,557	-34,7868576	-6,5190895	5,039118	-2,277	6,572775
4,1762	-28,557	-34,518308	-6,1877123	5,050073	-2,0266	7,140075
4,1797	-28,548	-34,4219128	-6,0491431	5,033644	-1,85446	7,589975
4,181	-28,611	-34,7455416	-6,4287146	5,02817	-2,1205	6,924875
4,1849	-28,638	-34,8281736	-6,4829457	5,077464	-2,13615	6,905325
4,1891	-28,629	-34,573396	-6,163619	5,02817	-1,87793	7,4335
4,1939	-28,602	-34,4425664	-6,0491431	5,011734	-1,75274	7,746475
4,19665	-28,611	-34,7455416	-6,4708952	5,066509	-2,06573	7,159625
4,1973	-28,611	-34,8075112	-6,4829457	5,115803	-2,04225	7,2183
4,20185	-28,692	-34,6491376	-6,2118133	5,110329	-1,79969	7,70735
4,2047	-28,827	-34,6904536	-6,1334889	5,071983	-1,86228	7,824725
4,2077	-28,818	-34,9590032	-6,4708952	5,115803	-2,09703	7,316125
4,2115	-28,827	-35,0898328	-6,6094721	5,082938	-2,23005	7,061825
4,2115	-28,908	-34,9727752	-6,3624407	5,000779	-2,03443	7,35525
4,2128	-28,971	-34,8488272	-6,2298929	5,044599	-1,91706	7,8834
4,2145	-29,052	-35,103596	-6,5853711	5,099374	-2,17527	7,316125
4,218	-29,052	-35,1793464	-6,6877965	5,093893	-2,26917	7,003125
4,2215	-29,052	-34,9658848	-6,3744912	5,110329	-1,94053	7,589975
4,2236	-28,98	-34,8419456	-6,2178424	5,126758	-1,82316	7,805175
4,22815	-28,935	-35,1104864	-6,5733206	5,121284	-2,11268	7,2183
4,22865	-28,953	-35,255088	-6,8022724	5,181533	-2,23787	6,827075
4,22855	-28,962	-35,0485168	-6,4708952	5,187007	-1,97183	7,335675
4,22995	-29,025	-34,9521128	-6,2961668	5,192488	-1,92488	7,668225
4,2349	-29,124	-35,3170576	-6,6456159	5,181533	-2,277	7,159625
4,2362	-29,106	-35,3859176	-6,6395945	5,159623	-2,2457	7,0227
4,2418	-29,133	-35,13114	-6,2961668	5,115803	-1,97966	7,648675
4,2447	-29,187	-35,0416264	-6,1877123	5,121284	-1,80751	8,059475
4,24455	-29,232	-35,310176	-6,5190895	5,148668	-2,01878	7,6291
4,2443	-29,214	-35,5305192	-6,7540704	5,176052	-2,1831	7,316125
4,2512	-29,232	-35,3721456	-6,507039	5,181533	-1,94053	7,648675
4,2546	-29,277	-35,3721456	-6,4347437	5,159623	-1,80751	7,922525
4,2576	-29,313	-35,5993792	-6,6697169	5,126758	-2,06573	7,472625
4,25955	-29,313	-35,7164368	-6,7600918	5,143187	-2,17527	7,10095
4,2655	-29,322	-35,4823128	-6,4226932	5,126758	-1,97183	7,5313
4,2728	-29,34	-35,351492	-6,2600153	5,165097	-1,80751	7,922525
4,27475	-29,412	-35,5787168	-6,651645	5,176052	-2,05008	7,648675
4,2749	-29,484	-35,6131424	-6,7359908	5,197962	-2,10485	7,668225
4,27555	-29,403	-35,4410056	-6,4528156	5,225353	-1,89358	7,8834
4,27475	-29,403	-35,3652552	-6,2539939	5,176052	-1,78404	7,96165
4,27605	-29,403	-35,6888928	-6,5733206	5,115803	-1,9953	7,413925
4,28115	-29,367	-35,9849776	-6,8805968	5,115803	-2,26135	6,983575
4,2861	-29,394	-35,8885736	-6,6335654	5,099374	-2,00313	7,277
4,2896	-29,502	-35,7508624	-6,4829457	5,093893	-1,91706	7,3748
4,2905	-29,547	-35,9023456	-6,6395945	5,143187	-2,10485	6,983575
4,2952	-29,547	-36,0331752	-6,8082938	5,203443	-2,17527	6,7097
4,2999	-29,547	-35,93678	-6,5853711	5,159623	-2,00313	6,964
4,3043	-29,619	-35,978096	-6,4226932	5,115803	-2,00313	6,94445
4,3064	-29,709	-36,2741808	-6,8082938	5,137713	-2,31612	6,514075
4,3107	-29,682	-36,411892	-6,9950727	5,165097	-2,41784	6,514075
4,31605	-29,673	-36,1915488	-6,699847	5,154142	-2,0579	6,94445
4,3197	-29,727	-36,1295792	-6,5371691	5,137713	-1,98748	6,964
4,3211	-29,754	-36,39812	-6,8745677	5,176052	-2,38654	6,5532
4,3236	-29,799	-36,549612	-7,0613466	5,208917	-2,54304	6,4554
4,3292	-29,799	-36,3154968	-6,8203443	5,132239	-2,30829	6,8662
4,3323	-29,808	-36,3017248	-6,7540704	5,132239	-2,25352	7,159625
4,3349	-29,889	-36,439436	-6,9709717	5,159623	-2,47261	6,748825
4,3365	-29,862	-36,494524	-6,9408416	5,181533	-2,45696	6,592325
4,33855	-29,853	-36,2397464	-6,6215149	5,208917	-2,12833	7,394375
4,3435	-29,871	-36,1020352	-6,5913925	5,247256	-1,98748	7,60955
4,3464	-29,844	-36,3430408	-6,9348202	5,241782	-2,32394	6,8075
4,34835	-29,808	-36,439436	-6,9890436	5,208917	-2,38654	6,514075
4,35145	-29,817	-36,2672904	-6,6877965	5,219872	-1,9953	7,237875
4,35265	-29,88	-36,1846672	-6,5913925	5,214398	-1,92488	7,648675
4,35525	-29,907	-36,4050104	-6,8564958	5,181533	-2,1518	7,140075
4,36215	-29,907	-36,6184632	-7,0191737	5,192488	-2,37872	6,69015
4,365	-29,88	-36,4738704	-6,7239403	5,192488	-2,0892	7,140075
4,3676	-29,88	-36,411892	-6,5733206	5,269166	-1,96401	7,4335
4,368	-29,889	-36,6873232	-6,9167483	5,291076	-2,2144	6,983575
4,37045	-29,862	-36,7699552	-7,067368	5,302031	-2,34742	6,63145
4,37595	-29,997	-36,5702656	-6,7118975	5,274647	-2,01878	7,081375
4,381	-30,096	-36,494524	-6,5431905	5,296557	-1,90141	7,394375
4,3835	-30,168	-36,6942136	-6,8022724	5,323941	-2,10485	6,924875
4,3852	-30,177	-36,8112712	-6,9709717	5,38419	-2,20657	6,670575
4,3904	-30,222	-36,577156	-6,699847	5,466349	-1,91706	7,29655
4,39495	-30,249	-36,4600984	-6,579342	5,411581	-1,74491	7,70735
4,3947	-30,222	-36,7561832	-6,8926473	5,42801	-2,05008	7,1205
4,3978	-30,267	-36,9283288	-7,0794185	5,433491	-2,29264	6,964
4,39975	-30,357	-36,6873232	-6,699847	5,378716	-1,95618	7,60955
4,40095	-30,321	-36,6597792	-6,579342	5,411581	-1,84664	7,70735
4,4034	-30,402	-36,9902984	-6,9046978	5,417055	-2,09703	7,19875
4,40365	-30,411	-37,1004744	-7,1215991	5,378716	-2,33177	6,748825
4,40405	-30,447	-36,7355296	-6,7118975	5,378716	-1,92488	7,29655
4,4094	-30,429	-36,6528976	-6,53114	5,42801	-1,76839	7,60955
4,41225	-30,402	-36,9007848	-6,8203443	5,411581	-2,05008	7,19875
4,41515	-30,456	-37,0453864	-6,9890436	5,389671	-2,1205	6,78795
4,4155	-30,492	-36,7148672	-6,6395945	5,4061	-1,80751	7,4335
4,4184	-30,474	-36,6597792	-6,555241	5,49374	-1,65884	7,6878
4,42215	-30,501	-36,9214384	-6,8926473	5,482785	-2,00313	7,29655
4,42765	-30,465	-37,06604	-7,1457001	5,455394	-2,17527	7,159625
4,43025	-30,519	-36,8112712	-6,7902219	5,460875	-1,87793	7,589975
4,43205	-30,492	-36,7768368	-6,5733206	5,488259	-1,66667	7,922525
4,43935	-30,528	-37,0591584	-6,8022724	5,49374	-1,83099	7,413925
4,44155	-30,528	-37,2519576	-6,9287988	5,482785	-1,97966	7,159625
4,44105	-30,546	-37,0178424	-6,5733206	5,488259	-1,66667	7,7856
4,44325	-30,663	-36,8250432	-6,4106427	5,521124	-1,5493	8,02035
4,4465	-30,699	-37,1004744	-6,7841928	5,526605	-1,94053	7,6291
4,44715	-30,627	-37,162444	-6,8323948	5,499214	-2,00313	7,60955
4,45275	-30,645	-36,9558728	-6,4829457	5,477304	-1,69014	8,137725
4,45575	-30,699	-36,8801224	-6,3503902	5,44992	-1,56494	8,255075
4,45825	-30,618	-37,2519576	-6,6215149	5,477304	-1,83881	7,668225
4,46045	-30,645	-37,3414712	-6,7239403	5,504695	-1,84664	7,4335
4,4632	-30,726	-37,093584	-6,4166641	5,521124	-1,51017	7,981225
4,4632	-30,726	-36,9558728	-6,2238638	5,559463	-1,3928	8,1964
4,46865	-30,699	-37,1693256	-6,5733206	5,586854	-1,70579	7,4335
4,47435	-30,762	-37,3552432	-6,7661209	5,586854	-1,91706	7,140075
4,4754	-30,834	-37,162444	-6,4708952	5,559463	-1,67449	7,902975
4,47685	-30,87	-37,0316144	-6,3503902	5,564944	-1,54147	8,3529
4,48075	-30,888	-37,3552432	-6,6877965	5,581373	-1,86228	7,76605
4,4857	-30,879	-37,4998448	-6,7962433	5,625193	-2,01095	7,45305
4,49015	-30,897	-37,2932736	-6,4226932	5,636148	-1,74491	7,9421
4,4918	-30,96	-37,189988	-6,3865417	5,630674	-1,73709	8,0399
4,4922	-30,969	-37,3483616	-6,7359908	5,619719	-1,94836	7,726925
4,49715	-30,933	-37,4654192	-6,8564958	5,586854	-2,07355	7,5313
4,50225	-30,978	-37,2932736	-6,4949962	5,553989	-1,75274	7,902975
4,5047	-31,032	-37,2519576	-6,4166641	5,575899	-1,70579	8,0399
4,50525	-31,122	-37,5893584	-6,8143229	5,564944	-1,97966	7,6291
4,50925	-31,131	-37,789048	-7,0492961	5,581373	-2,05008	7,472625
4,51265	-31,113	-37,5962488	-6,6456159	5,553989	-1,83099	7,805175
4,5158	-31,176	-37,5962488	-6,5913925	5,581373	-1,94053	7,8834
4,51825	-31,185	-37,9061056	-6,9769931	5,619719	-2,20657	7,237875
4,52125	-31,167	-37,9887376	-7,0854476	5,597809	-2,29264	6,88575
4,5249	-31,203	-37,7821576	-6,7902219	5,575899	-1,97183	7,668225
4,52905	-31,248	-37,6100208	-6,6877965	5,559463	-1,81534	7,805175
4,53295	-31,392	-37,9129872	-7,0432747	5,592328	-2,12833	7,237875
4,5366	-31,41	-38,0920232	-7,2661974	5,630674	-2,38654	6,924875
4,53855	-31,446	-37,8372456	-6,9167483	5,641622	-2,13615	7,570425
4,5431	-31,437	-37,761504	-6,675746	5,679968	-1,87011	7,6878
4,5474	-31,491	-38,0644792	-7,0492961	5,669013	-2,08138	7,179175
4,5512	-31,581	-38,2090808	-7,1938944	5,652577	-2,0892	7,2183
4,55315	-31,536	-37,9887376	-6,8745677	5,652577	-1,82316	7,70735
4,55575	-31,482	-37,8372456	-6,7179189	5,663532	-1,76056	7,8834
4,5594	-31,473	-37,9611936	-6,9709717	5,674487	-1,97966	7,570425
4,56395	-31,518	-38,1677648	-7,1095486	5,608764	-2,16745	7,1205
4,56615	-31,608	-38,0300448	-6,8866182	5,619719	-1,86228	7,570425
4,5688	-31,635	-37,9887376	-6,7420199	5,614238	-1,69797	7,9421
4,5706	-31,689	-38,2366248	-7,187873	5,564944	-1,97183	7,061825
4,57085	-31,68	-38,3261384	-7,3445218	5,597809	-2,15962	7,04225
4,5732	-31,698	-38,1539928	-7,067368	5,652577	-1,91706	7,726925
4,5805	-31,707	-38,1057952	-6,9709717	5,663532	-1,83099	7,7856
4,5839	-31,779	-38,456968	-7,2842693	5,674487	-2,19875	7,29655
4,58685	-31,743	-38,6566488	-7,5493726	5,723788	-2,49609	6,964
4,58635	-31,68	-38,40188	-7,2300459	5,663532	-2,22222	7,159625
4,58845	-31,698	-38,3261384	-7,0733971	5,701878	-2,0892	7,179175
4,59115	-31,734	-38,5877976	-7,4047743	5,800466	-2,34742	6,7097
4,5931	-31,707	-38,5740256	-7,4891278	5,87167	-2,44131	6,592325
4,5987	-31,698	-38,305476	-7,1095486	5,816902	-2,12833	7,19875
4,60005	-31,779	-38,3123664	-7,0794185	5,723788	-2,09703	7,35525
4,6042	-31,923	-38,6773112	-7,4168248	5,745691	-2,47261	6,78795
4,60535	-31,887	-38,7737064	-7,4770773	5,784037	-2,60563	6,651025
4,6076	-31,842	-38,4363056	-7,11557	5,816902	-2,2457	7,29655
4,6154	-31,833	-38,374336	-6,9709717	5,844286	-2,14397	7,570425
4,61775	-31,968	-38,6428768	-7,2179954	5,866196	-2,37872	7,003125
4,6211	-32,085	-38,9114264	-7,5011706	5,822376	-2,59781	6,338025
4,6241	-31,986	-38,7186272	-7,2300459	5,723788	-2,29264	6,8075
4,628	-31,95	-38,6222232	-7,1457001	5,696397	-2,19092	7,159625
4,63245	-32,04	-38,7805968	-7,4107957	5,784037	-2,33177	6,94445
4,63335	-32,013	-38,9802864	-7,5734736	5,800466	-2,64476	6,69015
4,6349	-32,094	-38,7943688	-7,2722188	5,773082	-2,48044	7,140075
4,6378	-32,139	-38,7668248	-7,211974	5,762127	-2,277	7,335675
4,6418	-32,157	-39,0698	-7,5373221	5,805947	-2,50391	7,159625
4,6438	-32,193	-39,2350552	-7,6939786	5,827857	-2,59781	7,140075
4,64715	-32,157	-38,904536	-7,2661974	5,778556	-2,26917	7,589975
4,64935	-32,175	-38,8081408	-7,1517215	5,84976	-2,14397	7,7856
4,65395	-32,292	-39,1524232	-7,5071997	5,882625	-2,42566	7,35525
4,6585	-32,319	-39,3176872	-7,5614231	5,899061	-2,43349	7,179175
4,6641	-32,292	-38,9940584	-7,1938944	5,91549	-2,15962	7,726925
4,66605	-32,31	-38,8425664	-7,139671	5,89358	-2,04225	7,8834
4,66485	-32,301	-39,083572	-7,4469472	5,882625	-2,31612	7,335675
4,66775	-32,247	-39,2832528	-7,7	5,855241	-2,48826	6,905325
4,67215	-32,346	-39,0491376	-7,4288753	5,811421	-2,2457	7,45305
4,6753	-32,427	-38,9114264	-7,1938944	5,866196	-2,03443	7,8443
4,6792	-32,472	-39,3039152	-7,4891278	5,882625	-2,41784	7,257425
4,68205	-32,454	-39,4553984	-7,6939786	5,920971	-2,53521	6,8075
4,68715	-32,418	-39,1868576	-7,3143994	5,95931	-2,19875	7,413925
4,6918	-32,472	-39,1179976	-7,187873	5,98122	-2,0266	7,648675
4,6939	-32,526	-39,4416264	-7,6096251	5,953829	-2,43349	7,0227
4,69455	-32,49	-39,517368	-7,651798	5,9374	-2,58216	7,0227
4,69805	-32,427	-39,2763712	-7,2842693	5,95931	-2,26917	7,6878
4,70185	-32,472	-39,2557088	-7,139671	6,019559	-2,1518	7,7856
4,7073	-32,553	-39,517368	-7,4650268	6,052424	-2,42566	7,394375
4,7102	-32,697	-39,6068904	-7,6156465	6,030514	-2,51174	7,081375
4,71095	-32,742	-39,4485168	-7,2481255	5,992175	-2,2457	7,492175
4,7112	-32,841	-39,3796568	-7,1697934	5,970265	-2,26917	7,668225
4,71345	-32,859	-39,6206624	-7,5192502	5,98122	-2,51174	7,35525
4,71565	-32,805	-39,7996896	-7,627697	5,931926	-2,51174	7,35525
4,72205	-32,832	-39,4898328	-7,3324713	5,84976	-2,19875	7,9421
4,72425	-32,922	-39,4278544	-7,1818439	5,855241	-2,1205	8,1964
4,7253	-32,922	-39,8134616	-7,5011706	5,882625	-2,41784	7,570425
4,72725	-32,904	-39,9924888	-7,675899	5,866196	-2,63693	7,3748
4,7326	-32,913	-39,6895136	-7,3806733	5,89358	-2,40219	8,11815
4,7383	-32,904	-39,5793464	-7,1577506	5,920971	-2,28482	8,5094
4,7413	-32,904	-39,9236288	-7,4710482	5,91549	-2,58998	7,6291
4,7421	-32,895	-40,0131424	-7,627697	5,866196	-2,76995	7,257425
4,7434	-32,958	-39,7996896	-7,3264499	5,855241	-2,55086	7,824725
4,74845	-33,003	-39,7032856	-7,1758225	5,84976	-2,43349	8,000775
4,75315	-33,057	-39,9236288	-7,4710482	5,855241	-2,66823	7,6291
4,7576	-33,147	-40,171516	-7,7	5,89358	-2,8795	7,081375
4,7589	-33,147	-40,171516	-7,5493726	5,87167	-2,64476	7,35525
4,762	-33,147	-40,1164368	-7,4529763	5,84976	-2,48826	7,60955
4,76345	-33,21	-40,350552	-7,7903749	5,844286	-2,80125	7,081375
4,76735	-33,237	-40,4813816	-8,0434277	5,888106	-2,94992	6,827075
4,77255	-33,255	-40,240376	-7,7	5,882625	-2,66823	7,179175
4,77425	-33,228	-40,0544584	-7,4348967	5,899061	-2,45696	7,6878
4,7754	-33,255	-40,309236	-7,7843535	5,89358	-2,723	7,45305
4,7775	-33,237	-40,4194032	-7,7783244	5,838805	-2,7856	7,35525
4,7852	-33,291	-40,240376	-7,5192502	5,822376	-2,56651	7,648675
4,78845	-33,381	-40,1646344	-7,4107957	5,860715	-2,39437	8,079025
4,78985	-33,471	-40,4125216	-7,7301224	5,882625	-2,65258	7,76605
4,7926	-33,39	-40,5364608	-7,9048508	5,877151	-2,83255	7,5313
4,7982	-33,273	-40,350552	-7,5674522	5,866196	-2,55086	8,0399
4,80185	-33,354	-40,226604	-7,3023489	5,877151	-2,33177	8,43115
4,8051	-33,426	-40,3712056	-7,5071997	5,855241	-2,63693	7,824725
4,80615	-33,417	-40,5846672	-7,7783244	5,89358	-2,8169	7,29655
4,80695	-33,408	-40,3849776	-7,5252716	5,882625	-2,53521	7,6291
4,80745	-33,57	-40,2610296	-7,3927238	5,904535	-2,34742	8,137725
4,8128	-33,606	-40,5020352	-7,6457766	5,948355	-2,56651	7,76605
4,81645	-33,552	-40,6535184	-7,7783244	5,970265	-2,7543	7,45305
4,8193	-33,57	-40,4331752	-7,5132211	5,948355	-2,42566	8,02035
4,821	-33,489	-40,323008	-7,3987452	5,888106	-2,31612	8,11815
4,82335	-33,507	-40,6259832	-7,724101	5,855241	-2,67606	7,413925
4,8253	-33,48	-40,7430408	-7,8325478	5,91549	-2,723	7,35525
4,82865	-33,552	-40,5226888	-7,4830987	5,91549	-2,37872	7,8834
4,82815	-33,678	-40,4676096	-7,4891278	5,904535	-2,28482	8,02035
4,8327	-33,678	-40,7292688	-7,7421729	5,91549	-2,51174	7,6291
4,8366	-33,678	-41,0391256	-7,9952257	5,89358	-2,80125	7,277
4,83725	-33,678	-40,8187824	-7,6096251	5,866196	-2,46479	7,746475
4,84115	-33,66	-40,7086064	-7,4951492	5,866196	-2,31612	7,805175
4,8473	-33,732	-40,949612	-7,748202	5,942874	-2,57433	7,472625
4,8504	-33,777	-41,0391256	-7,9048508	5,942874	-2,77778	7,179175
4,8516	-33,795	-40,7223784	-7,5252716	5,920971	-2,54304	7,70735
4,8521	-33,885	-40,7223784	-7,4228462	5,98122	-2,48826	7,8443
4,8564	-33,984	-40,93584	-7,5734736	5,986694	-2,76213	7,5313
4,86095	-33,903	-41,3145568	-7,9229304	5,98122	-3,02034	6,983575
4,86385	-33,912	-41,1974992	-7,748202	5,926445	-2,89515	7,51175
4,8663	-33,957	-41,0322352	-7,5674522	5,91549	-2,76213	7,70735
4,86775	-34,002	-41,1630648	-7,9048508	5,942874	-2,95775	7,10095
4,8671	-33,993	-41,3489824	-8,1579036	5,926445	-3,13771	6,905325
4,86745	-33,984	-41,2801224	-7,9108799	5,888106	-2,7856	7,4335
4,86945	-33,984	-41,1699552	-7,8445983	5,920971	-2,62911	7,746475
4,87295	-34,047	-41,4591584	-8,2181561	5,91549	-2,9734	7,0227
4,8758	-34,137	-41,6519576	-8,308531	5,948355	-3,04382	6,94445
4,88155	-34,137	-41,4867024	-8,0735501	5,920971	-2,73865	7,6291
4,8836	-34,137	-41,4178424	-8,0012548	5,899061	-2,59781	7,8443
4,8848	-34,146	-41,6450672	-8,28443	5,942874	-2,85602	7,394375
4,88985	-34,2	-41,6932736	-8,3748049	5,95931	-2,90297	7,140075
4,8969	-34,317	-41,3007848	-7,9651033	5,98122	-2,52739	7,902975
4,9003	-34,317	-41,2319248	-7,7602525	6,019559	-2,45696	8,137725
4,9025	-34,335	-41,493584	-7,9651033	6,052424	-2,69171	7,668225
4,9068	-34,389	-41,6795016	-8,1398317	6,030514	-2,93427	7,3748
4,91045	-34,344	-41,589988	-7,9048508	6,041469	-2,66041	7,7856
4,91355	-34,326	-41,5349	-7,8686993	6,019559	-2,62128	7,8443
4,91515	-34,326	-41,8034408	-8,1217521	6,057898	-2,8795	7,35525
4,91645	-34,38	-42,051328	-8,3507039	6,096244	-3,06729	6,88575
4,91605	-34,443	-41,8172128	-7,9831752	6,112673	-2,76213	7,60955
4,921	-34,506	-41,6863832	-7,7542234	6,079808	-2,63693	7,96165
4,92855	-34,497	-41,9962488	-8,1579036	6,107199	-2,99687	7,472625
4,93155	-34,542	-42,1546136	-8,3025019	6,112673	-3,02817	7,413925
4,93245	-34,587	-41,8516472	-7,9470237	6,118154	-2,73865	7,8834
4,9361	-34,578	-41,6450672	-7,748202	6,129109	-2,56651	8,079025
4,93885	-34,56	-41,8860728	-8,0614996	6,107199	-2,80125	7,6291
4,9378	-34,632	-42,092644	-8,188026	6,118154	-3,02034	7,394375
4,9409	-34,668	-42,0031304	-7,9229304	6,096244	-2,76213	7,824725
4,94495	-34,722	-41,9204984	-7,7903749	6,145538	-2,57433	8,02035
4,94625	-34,731	-42,13396	-8,1398317	6,216742	-2,84038	7,51175
4,9469	-34,749	-42,1959296	-8,212127	6,249607	-2,88732	7,4335
4,9482	-34,749	-41,9618144	-7,9410023	6,227697	-2,67606	7,824725
4,95185	-34,713	-41,8585288	-7,7783244	6,227697	-2,57433	8,17685
4,95705	-34,713	-42,1821576	-8,0614996	6,233178	-2,9421	7,805175
4,9594	-34,767	-42,3198776	-8,2061056	6,211268	-3,05164	7,570425
4,9612	-34,803	-42,106416	-7,9651033	6,233178	-2,66041	8,0986
4,96135	-34,767	-41,9893584	-7,8747284	6,194832	-2,53521	8,11815
4,96225	-34,812	-42,3061056	-8,1820046	6,178403	-2,80908	7,51175
4,9658	-34,767	-42,3267592	-8,2241775	6,227697	-2,91862	7,472625
4,97075	-34,767	-42,1270784	-7,9530528	6,205787	-2,67606	7,8834
4,97425	-34,812	-42,147732	-7,8325478	6,211268	-2,64476	7,981225
4,9737	-34,893	-42,4507072	-8,212127	6,238652	-2,86385	7,60955
4,97685	-34,83	-42,5471024	-8,4531293	6,178403	-2,99687	7,413925
4,9779	-34,74	-42,3336496	-8,0494491	6,194832	-2,73865	7,9421
4,9839	-34,857	-42,244136	-7,796404	6,211268	-2,65258	7,981225
4,9891	-34,938	-42,5471024	-8,1277812	6,337247	-2,91862	7,472625
4,98985	-34,956	-42,6366248	-8,2061056	6,309856	-3,01252	7,277
4,98975	-34,974	-42,4300448	-7,9590742	6,293427	-2,66041	7,8443
4,98985	-35,037	-42,3680752	-7,8626779	6,293427	-2,51174	8,37245
4,9922	-35,082	-42,5677648	-8,212127	6,298901	-2,76995	8,000775
4,9938	-35,172	-42,7674544	-8,3928768	6,282472	-2,95775	7,668225
4,9969	-35,19	-42,5953088	-8,0675287	6,266036	-2,66823	8,1964
5,00015	-35,145	-42,5746464	-7,9470237	6,222223	-2,56651	8,43115
5,0034	-35,199	-42,843196	-8,260329	6,227697	-2,87167	7,76605
5,0073	-35,19	-42,9395912	-8,3989059	6,255081	-2,94992	7,6291
5,00785	-35,208	-42,6985944	-8,0976511	6,282472	-2,62911	8,02035
5,00965	-35,235	-42,6435064	-7,9892043	6,293427	-2,48826	8,1964
5,015	-35,262	-42,8225336	-8,2663504	6,276991	-2,76995	7,824725
5,02035	-35,28	-43,0291048	-8,5013313	6,282472	-3,03599	7,6878
5,0232	-35,343	-42,8500776	-8,1398317	6,244126	-2,7856	8,02035
5,02425	-35,325	-42,8087616	-8,0193267	6,200313	-2,67606	8,11815
5,0257	-35,334	-43,0359952	-8,3025019	6,233178	-2,86385	7,648675
5,02995	-35,397	-43,1805968	-8,4471079	6,249607	-3,00469	7,394375
5,03555	-35,415	-42,9602536	-8,1699541	6,211268	-2,80908	8,0986
5,03895	-35,46	-42,829424	-8,0193267	6,200313	-2,66041	8,37245
5,0392	-35,487	-42,9877976	-8,2482785	6,238652	-2,90297	7,8443
5,03935	-35,478	-43,1805968	-8,4712089	6,266036	-3,02817	7,51175
5,04285	-35,532	-42,9946792	-8,1579036	6,211268	-2,71518	8,02035
5,05055	-35,577	-42,898284	-8,0133053	6,255081	-2,54304	8,235525
5,05405	-35,622	-43,1186272	-8,3145524	6,282472	-2,8169	7,824725
5,05525	-35,559	-43,2012504	-8,4350574	6,304382	-2,95775	7,648675
5,0568	-35,55	-43,0015696	-8,0916297	6,331766	-2,63693	8,11815
5,06005	-35,685	-42,9327096	-8,0253558	6,331766	-2,50391	8,6072
5,06485	-35,676	-43,2356848	-8,308531	6,304382	-2,7543	8,000775
5,06485	-35,667	-43,4353656	-8,5374828	6,342721	-2,98905	7,316125
5,0654	-35,703	-43,2563384	-8,2723795	6,348195	-2,70736	7,76605
5,06955	-35,766	-43,2287944	-8,0916297	6,309856	-2,52739	8,255075
5,07165	-35,802	-43,4353656	-8,3446825	6,364631	-2,83255	7,824725
5,07465	-35,829	-43,497344	-8,4471079	6,364631	-2,94992	7,6878
5,0779	-35,838	-43,2494568	-8,1217521	6,35915	-2,69171	8,157275
5,0818	-35,757	-43,1805968	-7,9349732	6,293427	-2,59781	8,215975
5,0861	-35,748	-43,5317696	-8,260329	6,326292	-2,79343	7,746475
5,087	-35,793	-43,6281736	-8,4290283	6,386541	-2,89515	7,648675
5,08805	-35,883	-43,4078216	-8,163925	6,413925	-2,70736	8,059475
5,08985	-35,892	-43,3802864	-8,0675287	6,40297	-2,48826	8,2942
5,0913	-35,946	-43,5661952	-8,3446825	6,413925	-2,66823	7,9421
5,09715	-35,973	-43,7658848	-8,5977276	6,408451	-2,9734	7,60955
5,1004	-36,027	-43,6281736	-8,3627544	6,386541	-2,8169	8,079025
5,10315	-36,027	-43,4698	-8,2000765	6,337247	-2,65258	8,215975
5,1085	-36,045	-43,6694808	-8,4290283	6,304382	-2,86385	7,746475
5,11185	-36,09	-43,944912	-8,724254	6,298901	-3,02817	7,51175
5,1155	-36,081	-43,7521128	-8,3808263	6,315337	-2,77778	8,0399
5,1176	-36,072	-43,6419456	-8,1518745	6,375586	-2,66041	8,255075
5,1188	-36,162	-43,9104864	-8,4591584	6,35915	-2,93427	7,76605
5,1271	-36,054	-44,0757416	-8,6338791	6,386541	-3,13771	7,492175
5,1293	-36,063	-43,8898328	-8,356733	6,38106	-2,77778	7,76605
5,1309	-36,126	-43,7521128	-8,1940551	6,35915	-2,58216	8,0986
5,134	-36,162	-43,986228	-8,4953022	6,348195	-2,88732	7,70735
5,1353	-36,207	-44,13772	-8,5796557	6,375586	-3,05947	7,472625
5,137	-36,216	-43,9036048	-8,2784009	6,331766	-2,84038	7,8834
5,14455	-36,288	-43,7245688	-8,1518745	6,337247	-2,64476	8,079025
5,1465	-36,342	-43,986228	-8,4591584	6,40297	-2,82473	7,7856
5,1495	-36,378	-44,2892032	-8,6640092	6,40297	-2,98122	7,394375
5,1504	-36,342	-44,0895136	-8,4290283	6,375586	-2,7856	7,96165
5,15015	-36,297	-43,9655744	-8,2482785	6,309856	-2,67606	8,059475
5,15355	-36,36	-44,2341152	-8,5977276	6,353676	-3,01252	7,55085
5,1543	-36,405	-44,3649448	-8,7604055	6,397496	-3,23161	7,179175
5,15825	-36,387	-44,2341152	-8,4953022	6,42488	-2,95775	7,6291
5,16175	-36,36	-44,2410056	-8,3446825	6,397496	-2,8795	8,059475
5,16395	-36,441	-44,4200328	-8,6459296	6,42488	-3,16119	7,648675
5,16565	-36,54	-44,4957744	-8,8146289	6,42488	-3,31768	7,237875
5,16695	-36,603	-44,3511728	-8,5254323	6,42488	-2,99687	7,8443
5,16955	-36,585	-44,2616592	-8,4230069	6,419406	-2,90297	7,981225
5,1737	-36,513	-44,626604	-8,7664346	6,386541	-3,14554	7,4335
5,17865	-36,558	-44,7574336	-8,9230834	6,370105	-3,28638	7,0227
5,18025	-36,522	-44,5026648	-8,5917062	6,375586	-3,06729	7,70735
5,1813	-36,522	-44,4269144	-8,4169778	6,457745	-2,93427	8,0399
5,18335	-36,621	-44,626604	-8,6881102	6,474174	-3,09077	7,6291
5,18845	-36,657	-44,8125216	-8,8507804	6,496084	-3,19249	7,60955
5,18985	-36,567	-44,543972	-8,5555547	6,49061	-2,9421	8,02035
5,1934	-36,594	-44,4338048	-8,4109564	6,452264	-2,80125	7,902975
5,196	-36,702	-44,750552	-8,7001607	6,528949	-3,06729	7,35525
5,2004	-36,801	-44,9158072	-8,9110329	6,578243	-3,23161	7,159625
5,19935	-36,792	-44,681692	-8,5736343	6,523475	-2,96557	7,726925
5,20145	-36,747	-44,612832	-8,5073527	6,457745	-2,9108	8,02035
5,20445	-36,765	-44,8882632	-8,8568095	6,479655	-3,17684	7,55085
5,20955	-36,819	-45,170576	-9,0857613	6,53443	-3,41158	7,257425
5,21095	-36,945	-45,0328648	-8,7664346	6,567288	-3,06729	7,9421
5,21255	-37,053	-44,9640048	-8,6278577	6,528949	-2,96557	8,27465
5,21785	-37,017	-45,170576	-8,9291048	6,501565	-3,24726	7,570425
5,221	-36,999	-45,280752	-9,1339633	6,545378	-3,34116	7,492175
5,22555	-37,008	-44,9226888	-8,7543841	6,545378	-3,03599	8,43115
5,22735	-37,089	-44,8262936	-8,5435042	6,545378	-2,9108	8,7637
5,2297	-37,062	-45,0328648	-8,8025861	6,561814	-3,14554	7,96165
5,23325	-37,08	-45,239436	-8,9471844	6,528949	-3,30203	7,472625
5,2405	-37,17	-45,0053208	-8,6097781	6,501565	-2,92645	8,0986
5,2439	-37,161	-44,8400656	-8,5856848	6,51252	-2,723	8,43115
5,249	-37,179	-44,9708952	-8,8628309	6,528949	-2,89515	8,17685
5,2507	-37,188	-45,1912384	-9,1279342	6,523475	-3,09077	7,76605
5,2517	-37,305	-44,9984392	-8,8387299	6,485129	-2,7543	8,37245
5,256	-37,26	-44,9364608	-8,7543841	6,496084	-2,70736	8,68545
5,25825	-37,251	-45,2738704	-9,1279342	6,550859	-3,06729	7,981225
5,259	-37,314	-45,3427216	-9,1399847	6,583724	-3,30203	7,668225
5,26005	-37,332	-45,0741808	-8,7182326	6,567288	-2,92645	8,2942
5,2602	-37,269	-45,1017248	-8,6218286	6,578243	-2,80125	8,548525
5,26345	-37,269	-45,377156	-8,9953864	6,616589	-3,09859	8,0986
5,26745	-37,368	-45,6319248	-9,2906121	6,611108	-3,25509	7,70735
5,27215	-37,368	-45,3702656	-8,9953864	6,583724	-2,91862	8,137725
5,2737	-37,332	-45,225664	-8,748355	6,572769	-2,86385	8,548525
5,2766	-37,395	-45,4528976	-9,0134583	6,561814	-3,12989	8,137725
5,2809	-37,413	-45,5768368	-9,1761362	6,51252	-3,15336	7,60955
5,28675	-37,368	-45,3978096	-8,8869319	6,517994	-2,87167	8,02035
5,28895	-37,377	-45,3564936	-8,7543841	6,49061	-2,8169	8,000775
5,2896	-37,404	-45,5424112	-9,0315379	6,496084	-3,00469	7,805175
5,2918	-37,449	-45,6938944	-9,1640857	6,463219	-3,20814	7,726925
5,29455	-37,458	-45,377156	-8,7604055	6,463219	-2,93427	8,392025
5,2978	-37,521	-45,2187824	-8,5133818	6,517994	-2,69171	8,802825
5,30315	-37,602	-45,4804416	-8,8266794	6,517994	-2,96557	8,313775
5,30535	-37,557	-45,6043808	-8,9050115	6,539904	-3,11424	8,157275
5,30955	-37,584	-45,4115816	-8,5856848	6,539904	-2,8482	8,665875
5,3145	-37,593	-45,308296	-8,4410788	6,561814	-2,77778	8,724575
5,3171	-37,602	-45,5424112	-8,7905356	6,572769	-3,04382	8,313775
5,318	-37,611	-45,6388152	-8,9712854	6,550859	-3,21596	8,0986
5,32035	-37,665	-45,4804416	-8,6941316	6,53443	-3,03599	8,6072
5,32085	-37,728	-45,3151776	-8,4651798	6,550859	-2,83255	8,822375
5,32295	-37,755	-45,5010952	-8,7784851	6,572769	-3,04382	8,470275
5,32905	-37,737	-45,6938944	-8,8869319	6,611108	-3,05164	8,215975
5,331	-37,737	-45,4942136	-8,5133818	6,616589	-2,73865	8,78325
5,33115	-37,827	-45,4873232	-8,4832517	6,611108	-2,62911	8,9202
5,33555	-37,8	-45,824724	-8,8327085	6,660402	-2,92645	8,27465
5,33675	-37,836	-45,907356	-9,0556312	6,671357	-3,18466	7,922525
5,34015	-37,764	-45,5561832	-8,7001607	6,633018	-2,86385	8,3529
5,34705	-37,728	-45,363384	-8,4471079	6,660402	-2,62128	8,8615
5,35015	-37,872	-45,6938944	-8,6760597	6,660402	-3,00469	8,43115
5,35185	-37,962	-45,879812	-8,86886	6,687793	-3,22379	8,137725
5,3529	-37,98	-45,6801224	-8,6278577	6,671357	-2,87167	8,724575
5,35925	-38,088	-45,5079856	-8,4471079	6,622063	-2,61346	9,1158
5,36385	-38,106	-45,7627544	-8,8266794	6,627544	-2,88732	8,411575
5,3659	-38,052	-45,9349	-9,0435807	6,687793	-2,95775	8,255075
5,36645	-38,052	-45,810952	-8,6941316	6,671357	-2,76213	8,84195
5,36695	-38,088	-45,7902984	-8,5615838	6,682312	-2,60563	9,3701
5,3681	-38,133	-46,0795016	-8,9110329	6,775426	-2,8795	8,9593
5,37215	-38,133	-46,2585288	-9,1219128	6,780907	-3,02817	8,62675
5,3762	-38,124	-46,0657296	-8,8266794	6,720658	-2,74648	9,03755
5,3767	-38,178	-45,976216	-8,6881102	6,676838	-2,56651	9,4288
5,3822	-38,223	-46,2172128	-8,9532058	6,726132	-2,77778	8,84195
5,3862	-38,25	-46,2860728	-9,1460061	6,764471	-2,96557	8,43115
5,38985	-38,241	-46,0795016	-8,7363045	6,758997	-2,74648	8,7637
5,3938	-38,322	-46,017532	-8,5254323	6,748042	-2,59781	8,900625
5,39795	-38,313	-46,3204984	-8,9230834	6,737087	-2,83255	8,411575
5,399	-38,304	-46,4444464	-9,2303596	6,720658	-3,12207	7,902975
5,4012	-38,313	-46,1345896	-8,8507804	6,748042	-2,87167	8,43115
5,4047	-38,367	-45,9555536	-8,5856848	6,693267	-2,73865	8,568075
5,4055	-38,52	-46,2860728	-8,9592349	6,611108	-3,00469	8,137725
5,4072	-38,592	-46,4857624	-9,1942081	6,638492	-3,15336	7,805175
5,41085	-38,565	-46,2447568	-8,8387299	6,687793	-2,82473	8,568075
5,4128	-38,529	-46,1345896	-8,6700306	6,649447	-2,77778	9,09625
5,41475	-38,466	-46,3067264	-8,9411553	6,638492	-2,90297	8,900625
5,41565	-38,511	-46,492644	-9,1942081	6,709703	-3,09077	8,27465
5,41905	-38,583	-46,3549328	-8,772456	6,764471	-2,79343	8,9593
5,42125	-38,583	-46,4169024	-8,7061821	6,709703	-2,59781	9,076675
5,4258	-38,601	-46,630364	-9,0616603	6,671357	-2,85602	8,37245
5,4305	-38,583	-46,8575888	-9,3147131	6,660402	-3,06729	8,17685
5,43155	-38,637	-46,589048	-8,917062	6,720658	-2,69953	9,03755
5,4331	-38,682	-46,5821576	-8,844759	6,797336	-2,58216	9,35055
5,43595	-38,664	-46,8300448	-9,2122877	6,824727	-2,86385	8,646325
5,44155	-38,61	-47,0021904	-9,3990589	6,780907	-2,98122	8,1964
5,44195	-38,664	-46,8300448	-9,1460061	6,704222	-2,74648	8,58765
5,44455	-38,682	-46,9057952	-9,0737108	6,643973	-2,68388	8,802825
5,446	-38,673	-47,1261384	-9,308684	6,676838	-2,91862	8,411575
5,44845	-38,745	-47,298284	-9,5496863	6,698748	-3,12989	8,059475
5,4517	-38,745	-47,0435064	-9,1640857	6,748042	-2,76213	8,68545
5,456	-38,781	-46,8713608	-9,0014078	6,775426	-2,64476	9,03755
5,4602	-38,772	-47,06416	-9,2303596	6,775426	-2,98905	8,52895
5,4629	-38,826	-47,256968	-9,4593114	6,835682	-3,12989	8,0986
5,46785	-38,862	-47,0435064	-9,1640857	6,884976	-2,79343	8,6072
5,47295	-38,952	-47,0021904	-9,0797322	6,879495	-2,723	8,978875
5,474	-39,015	-47,243196	-9,3388141	6,857585	-2,98122	8,646325
5,47515	-39,015	-47,3395912	-9,5255853	6,835682	-3,13771	8,157275
5,4775	-38,979	-47,0503968	-9,1339633	6,830201	-2,79343	8,665875
5,481	-38,943	-46,9746464	-8,9712854	6,86854	-2,58216	9,135375
5,48035	-38,979	-47,3327096	-9,2665111	6,879495	-2,92645	8,58765
5,4852	-38,952	-47,4428768	-9,4593114	6,874021	-3,02034	8,2942
5,4891	-38,997	-47,1674544	-9,1881867	6,84663	-2,77778	8,881075
5,49325	-39,078	-47,0572784	-9,0255088	6,769952	-2,68388	9,213625
5,49625	-39,042	-47,27074	-9,2785616	6,780907	-2,95775	8,7637
5,49545	-39,033	-47,4015696	-9,4171385	6,841156	-3,04382	8,52895
5,49805	-39,141	-47,215652	-9,1098623	6,863066	-2,84038	8,9202
5,5034	-39,204	-47,13302	-8,9652563	6,830201	-2,76213	8,9593
5,5056	-39,276	-47,3671352	-9,3026626	6,786381	-3,03599	8,411575
5,50705	-39,312	-47,5048552	-9,4231599	6,797336	-3,11424	8,37245
5,5081	-39,249	-47,4222232	-9,1761362	6,758997	-2,8795	8,802825
5,5107	-39,321	-47,4428768	-9,1399847	6,726132	-2,85602	8,881075
5,51785	-39,384	-47,704536	-9,45329	6,748042	-3,16119	8,568075
5,5227	-39,402	-47,9386512	-9,7123642	6,797336	-3,41158	8,059475
5,5237	-39,375	-47,7251984	-9,4171385	6,813772	-3,14554	8,665875
5,524	-39,375	-47,6081408	-9,2484392	6,819246	-3,00469	8,900625
5,52685	-39,438	-47,7665144	-9,5075134	6,841156	-3,14554	8,215975
5,52865	-39,42	-47,8215936	-9,5978883	6,813772	-3,23944	8,0399
5,5323	-39,402	-47,5392808	-9,260482	6,775426	-2,92645	8,7637
5,53465	-39,429	-47,6081408	-9,1881867	6,769952	-2,96557	8,7637
5,5382	-39,402	-47,828484	-9,4231599	6,791862	-3,17684	8,411575
5,5405	-39,483	-48,0281736	-9,6521117	6,813772	-3,32551	8,17685
5,54065	-39,555	-47,7940584	-9,260482	6,813772	-3,01252	8,744125
5,5422	-39,546	-47,6356848	-9,1640857	6,835682	-2,85602	8,8615
5,54665	-39,474	-47,8353656	-9,4352104	6,835682	-3,03599	8,313775
5,54845	-39,618	-48,0832528	-9,6280107	6,791862	-3,23944	8,0399
5,5495	-39,645	-47,8698	-9,2966335	6,791862	-2,94992	8,5094
5,5542	-39,582	-47,883572	-9,2183091	6,748042	-2,8482	8,78325
5,55525	-39,636	-48,1383408	-9,4954629	6,764471	-3,11424	8,548525
5,56085	-39,654	-48,2485168	-9,6521117	6,802817	-3,22379	8,215975
5,568	-39,717	-47,9799672	-9,2966335	6,775426	-2,9734	8,822375
5,5701	-39,807	-47,9524232	-9,1339633	6,791862	-2,8482	9,135375
5,5724	-39,807	-48,1176872	-9,3629074	6,86854	-2,95775	8,9202
5,57425	-39,798	-48,3380304	-9,6219893	6,923315	-3,16901	8,568075
5,57645	-39,708	-48,0901432	-9,2484392	6,857585	-2,92645	9,1158
5,58025	-39,69	-47,9730856	-9,1158837	6,819246	-2,9108	9,213625
5,5822	-39,816	-48,2416264	-9,5075134	6,841156	-3,14554	8,78325
5,5852	-39,852	-48,4068904	-9,6400612	6,917841	-3,27856	8,58765
5,5891	-39,78	-48,2140824	-9,3026626	6,967135	-2,91862	9,213625
5,593	-39,843	-48,2140824	-9,2002372	6,950699	-2,84038	9,3701
5,59535	-39,915	-48,441316	-9,4773833	6,967135	-3,13771	8,978875
5,59625	-39,879	-48,5996896	-9,6701913	6,95618	-3,38028	8,646325
5,5973	-39,807	-48,2967144	-9,3147131	6,950699	-3,01252	9,25275
5,6003	-39,915	-48,1727752	-9,1279342	6,917841	-2,79343	9,311425
5,60105	-39,96	-48,4619696	-9,4593114	6,994519	-2,95775	8,665875
5,6017	-39,96	-48,6203432	-9,6219893	7,005474	-3,05164	8,4507
5,60495	-39,942	-48,3655744	-9,260482	6,961654	-2,83255	9,018
5,6103	-40,059	-48,3242584	-9,1520352	6,89045	-2,7856	9,057125
5,6141	-40,095	-48,523948	-9,4593114	6,923315	-3,00469	8,568075
5,61565	-40,122	-48,7718352	-9,7003137	6,945225	-3,20031	8,5094
5,6172	-40,149	-48,6272336	-9,4653405	6,939744	-2,95775	8,705
5,61735	-40,23	-48,5859176	-9,3267636	6,972609	-2,83255	8,900625
5,6228	-40,212	-49,0059504	-9,6822418	6,945225	-3,18466	8,5094
5,6275	-40,167	-49,1023456	-9,8509411	6,972609	-3,43505	8,157275
5,63155	-40,167	-48,8131512	-9,5858378	6,989045	-3,17684	8,68545
5,6326	-40,194	-48,7374008	-9,4171385	7,016429	-2,96557	9,076675
5,6326	-40,311	-48,957744	-9,6882632	7,071204	-3,14554	8,646325
5,63555	-40,365	-49,0748016	-9,8328615	7,071204	-3,35681	8,255075
5,64025	-40,365	-48,9026648	-9,429189	7,032865	-3,03599	8,822375
5,6448	-40,455	-48,7787168	-9,2665111	7,010955	-2,89515	9,2723
5,64625	-40,437	-48,985288	-9,5798164	7,065723	-3,08294	8,9593
5,649	-40,401	-49,1298896	-9,7605662	7,115024	-3,16901	8,6072
5,6495	-40,446	-48,8406864	-9,332785	7,076678	-2,85602	9,330975
5,64935	-40,482	-48,7442912	-9,1219128	7,109543	-2,69171	9,5266
5,6508	-40,599	-48,9370904	-9,3448355	7,136934	-2,9734	9,233175
5,6564	-40,617	-49,191868	-9,6340398	7,104069	-3,19249	8,93975
5,6599	-40,581	-49,1161176	-9,4171385	7,125979	-2,90297	9,546175
5,6612	-40,554	-48,9784064	-9,2303596	7,136934	-2,84038	9,643975
5,66345	-40,626	-49,2607192	-9,5918592	7,043813	-3,25509	8,93975
5,6659	-40,689	-49,3433512	-9,8027391	7,093114	-3,36463	8,744125
5,6702	-40,707	-49,040376	-9,3448355	7,076678	-2,91862	9,546175
5,67345	-40,734	-48,9095464	-9,1038332	7,076678	-2,723	9,741775
5,6757	-40,716	-49,123008	-9,380987	7,076678	-2,95775	9,487475
5,67895	-40,689	-49,3158072	-9,5858378	7,120498	-3,11424	9,409225
5,68245	-40,734	-49,095464	-9,2243382	7,208138	-2,85602	9,976525
5,68885	-40,779	-49,026604	-9,0857613	7,240996	-2,83255	10,1917
5,69275	-40,779	-49,3226888	-9,4171385	7,213612	-3,09859	9,663525
5,6951	-40,833	-49,4535184	-9,5858378	7,208138	-3,15336	9,44835
5,6952	-40,842	-49,2744912	-9,2544606	7,191702	-2,85602	9,956975
5,69625	-40,86	-49,1987496	-9,1219128	7,191702	-2,74648	10,152575
5,6982	-40,932	-49,4466368	-9,4894338	7,164318	-2,9734	9,467925
5,7021	-41,022	-49,6050104	-9,7244147	7,197183	-3,20814	9,1745
5,70615	-40,932	-49,3984392	-9,4352104	7,186228	-2,9734	9,6831
5,7085	-40,932	-49,3364608	-9,2725325	7,104069	-2,83255	9,976525
5,709	-41,013	-49,694524	-9,6340398	7,076678	-3,13771	9,409225
5,7098	-41,067	-49,8528976	-9,8388906	7,147882	-3,20031	9,2723
5,71055	-41,112	-49,5912384	-9,5918592	7,142408	-2,98122	9,741775
5,7163	-41,112	-49,4948344	-9,4954629	7,120498	-2,87167	9,898275
5,7188	-41,139	-49,777156	-9,7063351	7,202657	-3,08294	9,35055
5,7202	-41,175	-50,0594688	-9,9714384	7,142408	-3,35681	9,076675
5,72385	-41,175	-49,818472	-9,6280107	7,104069	-3,02034	9,741775
5,72505	-41,202	-49,625664	-9,4472609	7,115024	-2,8482	10,133025
5,72815	-41,256	-49,8460072	-9,7605662	7,142408	-3,14554	9,467925
5,7318	-41,274	-50,1489824	-10,0557919	7,164318	-3,27074	9,09625
5,7339	-41,229	-50,0388152	-9,8268401	7,131453	-2,94992	9,50705
5,7374	-41,31	-49,9768368	-9,6882632	7,098588	-2,8482	9,8396
5,74015	-41,391	-50,0938944	-9,9292655	7,104069	-3,05947	9,35055
5,7435	-41,445	-50,2040704	-10,0859143	7,186228	-3,20814	9,1745
5,74705	-41,436	-49,9424112	-9,6641622	7,153363	-2,98905	9,820025
5,7508	-41,427	-49,8528976	-9,5376358	7,131453	-2,91862	10,01565
5,75485	-41,409	-50,1076664	-9,8328615	7,142408	-3,23944	9,409225
5,7559	-41,4	-50,362444	-10,0979648	7,125979	-3,47418	8,9593
5,7563	-41,409	-50,1145568	-9,6942846	7,131453	-3,20814	9,643975
5,7585	-41,427	-50,0181528	-9,5436649	7,120498	-3,09077	9,9374
5,7624	-41,454	-50,2591584	-9,8268401	7,098588	-3,35681	9,4288
5,76395	-41,517	-50,4657296	-10,0859143	7,186228	-3,56025	8,93975
5,76865	-41,544	-50,2316144	-9,7183856	7,197183	-3,21596	9,5266
5,77205	-41,517	-50,0801224	-9,5798164	7,208138	-3,10642	9,70265
5,7728	-41,517	-50,1971888	-9,7906886	7,279342	-3,16901	9,409225
5,77515	-41,526	-50,4795016	-10,1039939	7,240996	-3,482	9,057125
5,78075	-41,607	-50,3280096	-9,7906886	7,197183	-3,22379	9,722225
5,7865	-41,688	-50,293584	-9,6400612	7,191702	-3,05164	10,01565
5,7879	-41,652	-50,4932736	-9,869013	7,158837	-3,28638	9,4288
5,79195	-41,652	-50,7136168	-10,1401377	7,164318	-3,52113	8,998425
5,79585	-41,643	-50,5345896	-9,8388906	7,186228	-3,18466	9,546175
5,7982	-41,697	-50,4381856	-9,7183856	7,251951	-3,02817	9,85915
5,80225	-41,733	-50,6241032	-9,9352869	7,262906	-3,14554	9,5266
5,80395	-41,697	-50,7687048	-10,1642387	7,246477	-3,33333	9,057125
5,8051	-41,787	-50,5070456	-9,7485157	7,240996	-2,91862	9,76135
5,80745	-41,805	-50,4106416	-9,5195639	7,284816	-2,7856	10,01565
5,81055	-41,787	-50,7067264	-9,820811	7,279342	-3,06729	9,60485
5,8146	-41,85	-50,8719904	-10,1220658	7,273861	-3,33333	9,389675
5,8167	-41,877	-50,5759056	-9,7665876	7,273861	-3,05947	9,956975
5,8185	-41,787	-50,389988	-9,5496863	7,273861	-2,9108	10,367775
5,8188	-41,796	-50,6103312	-9,8027391	7,240996	-3,09077	9,722225
5,8188	-41,832	-50,878872	-10,1582173	7,230048	-3,36463	9,135375
5,8201	-41,85	-50,7480424	-9,9232364	7,268387	-3,11424	9,5853
5,824	-41,859	-50,6447568	-9,7123642	7,235522	-2,96557	9,9374
5,83025	-41,904	-50,9133064	-9,989518	7,213612	-3,22379	9,60485
5,8314	-41,841	-51,1198776	-10,0738638	7,284816	-3,35681	9,2723
5,8344	-41,832	-50,8651	-9,6822418	7,312207	-3,02034	9,976525
5,83885	-41,931	-50,7067264	-9,5496863	7,273861	-2,87167	10,32865
5,8405	-42,093	-50,8995344	-9,7726167	7,312207	-3,11424	9,820025
5,83855	-42,129	-51,2644792	-10,1341163	7,37793	-3,31768	9,487475
5,84155	-42,075	-51,07168	-9,844912	7,339591	-3,05947	10,1917
5,84545	-42,03	-50,8995344	-9,6822418	7,323162	-2,8169	10,230825
5,84965	-42,03	-51,1336496	-10,0015685	7,383411	-3,03599	9,624425
5,8542	-42,075	-51,3333392	-10,1883397	7,427231	-3,11424	9,35055
5,8585	-42,102	-51,1061056	-9,869013	7,438186	-2,79343	9,878725
5,8607	-42,111	-50,961504	-9,7424866	7,416276	-2,66823	10,230825
5,86435	-42,192	-51,2093912	-10,0015685	7,361501	-2,93427	9,976525
5,8659	-42,192	-51,4366248	-10,2606427	7,323162	-3,20814	9,467925
5,86645	-42,255	-51,2093912	-9,9593879	7,372456	-2,95775	9,898275
5,86785	-42,273	-51,1543032	-9,8388906	7,366975	-2,82473	10,26995
5,87125	-42,3	-51,3746464	-10,0557919	7,438186	-3,03599	10,074325
5,878	-42,399	-51,60188	-10,2847437	7,471044	-3,20814	9,663525
5,8806	-42,417	-51,4228528	-9,9955394	7,432705	-2,89515	10,152575
5,88165	-42,444	-51,2851328	-9,8750421	7,410795	-2,8169	10,3482
5,8849	-42,48	-51,477932	-10,0798929	7,42175	-3,00469	9,800475
5,88845	-42,552	-51,7395912	-10,3690895	7,460089	-3,18466	9,487475
5,89145	-42,561	-51,615652	-10,1461668	7,503909	-2,89515	9,8396
5,8947	-42,543	-51,546792	-10,013619	7,503909	-2,7856	10,17215
5,89845	-42,633	-51,8291136	-10,3088447	7,514864	-2,98905	9,467925
5,90265	-42,588	-52,1802864	-10,6100918	7,460089	-3,35681	8,646325
5,9055	-42,642	-52,0563384	-10,357039	7,454615	-3,19249	9,35055
5,90835	-42,741	-51,8979648	-10,2244912	7,492954	-3,01252	9,91785
5,91005	-42,651	-52,0012504	-10,4233206	7,520345	-3,23161	9,291875
5,91175	-42,66	-52,1251984	-10,5799694	7,536774	-3,40376	8,881075
5,91435	-42,732	-51,8084512	-10,1341163	7,575113	-3,06729	9,487475
5,91515	-42,732	-51,7327096	-10,0859143	7,575113	-2,96557	9,722225
5,9184	-42,732	-51,9186272	-10,3269166	7,5313	-3,09859	9,44835
5,92075	-42,885	-52,214712	-10,6402219	7,542248	-3,31768	8,802825
5,92305	-42,885	-51,9530528	-10,2606427	7,542248	-3,04382	9,467925
5,92635	-42,831	-51,8291136	-10,013619	7,569639	-2,86385	9,898275
5,92895	-42,795	-51,8910832	-10,0979648	7,668227	-3,04382	9,565725
5,9335	-42,822	-52,0838824	-10,3148661	7,668227	-3,19249	9,2723
5,93555	-42,813	-51,8359952	-9,965417	7,657272	-2,8795	9,976525
5,937	-42,777	-51,7602536	-9,7967177	7,635369	-2,80125	10,26995
5,9409	-42,858	-52,0563384	-10,1341163	7,618933	-3,07512	9,7809
5,94365	-42,984	-52,2698	-10,3269166	7,635369	-3,23944	9,4288
5,9443	-42,966	-52,0563384	-9,9834889	7,640843	-2,98905	9,956975
5,9461	-42,975	-51,9048552	-9,8388906	7,662753	-2,77778	10,133025
5,9551	-42,966	-52,118308	-10,1401377	7,657272	-2,92645	9,898275
5,9585	-42,993	-52,3455416	-10,477544	7,646317	-3,16901	9,60485
5,959	-42,957	-52,1251984	-10,1762892	7,575113	-2,9108	10,0939
5,9599	-42,993	-52,0494568	-9,9292655	7,542248	-2,74648	10,42645
5,96305	-43,002	-52,3524232	-10,2546136	7,569639	-3,02034	9,8396
5,96655	-43,02	-52,4694808	-10,477544	7,580594	-3,23944	9,3701
5,96905	-43,02	-52,2215936	-10,2244912	7,569639	-2,99687	9,9374
5,97175	-43,092	-52,1114264	-10,0798929	7,646317	-2,85602	10,17215
5,97505	-43,092	-52,297344	-10,3088447	7,668227	-3,09077	9,741775
5,97555	-43,137	-52,5865472	-10,6402219	7,706573	-3,31768	9,311425
5,9771	-43,047	-52,3317696	-10,3208952	7,728483	-3,04382	9,643975
5,98285	-43,128	-52,2491376	-10,0738638	7,695618	-2,8795	9,9961
5,98375	-43,227	-52,4970248	-10,38114	7,679182	-3,19249	9,3701
5,98755	-43,263	-52,7242584	-10,6040704	7,624414	-3,38028	9,09625
5,9909	-43,227	-52,4625992	-10,2365417	7,624414	-3,02034	9,7809
5,9938	-43,254	-52,3661952	-10,1100153	7,684663	-2,90297	10,1917
5,99965	-43,236	-52,5176872	-10,3269166	7,701092	-3,11424	9,9961
6,0043	-43,362	-52,772456	-10,5980413	7,706573	-3,36463	9,409225
6,0063	-43,443	-52,5865472	-10,3449962	7,624414	-3,14554	9,741775
6,0068	-43,443	-52,5314592	-10,2064193	7,591549	-2,98122	9,976525
6,01045	-43,488	-52,7380304	-10,4835654	7,635369	-3,20031	9,546175
6,0154	-43,47	-52,8619696	-10,6161209	7,679182	-3,39593	9,1745
6,0185	-43,524	-52,6485168	-10,2907651	7,640843	-3,14554	9,70265
6,0219	-43,587	-52,6553984	-10,2124407	7,618933	-3,02034	9,85915
6,02345	-43,587	-52,8481976	-10,4835654	7,602504	-3,15336	9,35055
6,02515	-43,587	-53,0134616	-10,7305968	7,679182	-3,33333	8,84195
6,02815	-43,533	-52,7655744	-10,2787146	7,635369	-3,02817	9,5266
6,03505	-43,542	-52,7380304	-10,0919434	7,673708	-2,88732	9,976525
6,037	-43,605	-53,0892032	-10,4474216	7,651798	-3,14554	9,565725
6,0374	-43,605	-53,2820024	-10,7366182	7,695618	-3,33333	9,057125
6,0404	-43,524	-53,0065712	-10,4474216	7,662753	-3,08294	9,311425
6,0422	-43,551	-53,0134616	-10,405241	7,668227	-3,05164	9,624425
6,0448	-43,632	-53,2751208	-10,5799694	7,673708	-3,29421	9,4288
6,0487	-43,767	-53,523008	-10,8812242	7,695618	-3,49765	9,057125
6,05225	-43,722	-53,3784064	-10,5739403	7,646317	-3,34898	9,1745
6,053	-43,722	-53,2475768	-10,4112701	7,624414	-3,20814	9,722225
6,05395	-43,839	-53,39906	-10,6341928	7,618933	-3,36463	9,741775
6,06045	-43,983	-53,5987496	-10,8751951	7,662753	-3,65415	9,25275
6,06475	-43,992	-53,3302088	-10,5317674	7,662753	-3,46635	9,800475
6,06695	-44,028	-53,1924888	-10,3208952	7,706573	-3,22379	10,0939
6,06955	-44,001	-53,39906	-10,5136955	7,712047	-3,28638	9,7809
6,0732	-43,956	-53,5849776	-10,6161209	7,728483	-3,4507	9,4288
6,0792	-44,001	-53,426604	-10,2666641	7,706573	-3,20031	10,0939
6,0839	-44,028	-53,357744	-10,1521882	7,733957	-3,16119	10,563375
6,0852	-44,082	-53,495464	-10,4112701	7,772296	-3,33333	10,211275
6,08595	-44,082	-53,6331752	-10,7004667	7,755867	-3,58372	9,741775
6,0895	-44,055	-53,4472664	-10,3992196	7,761341	-3,22379	10,2504
6,09195	-44,1	-53,4059504	-10,2064193	7,794206	-3,05164	10,387325
6,0951	-44,127	-53,6607192	-10,4956159	7,766822	-3,34898	9,741775
6,0986	-44,127	-53,7984392	-10,7486687	7,788732	-3,482	9,5853
6,1004	-44,181	-53,53678	-10,4594721	7,788732	-3,21596	10,26995
6,1016	-44,208	-53,39906	-10,1461668	7,870891	-2,9421	10,719875
6,10315	-44,199	-53,5849776	-10,2305203	7,892801	-3,07512	10,563375
6,1085	-44,19	-53,8535184	-10,5679189	7,832552	-3,39593	9,976525
6,11435	-44,235	-53,7295792	-10,3269166	7,821597	-3,24726	10,289525
6,11645	-44,325	-53,564324	-10,2124407	7,827071	-3,05947	10,719875
6,1167	-44,352	-53,7571232	-10,4956159	7,810642	-3,19249	10,32865
6,1185	-44,352	-53,9430408	-10,6944453	7,816116	-3,34116	9,9961
6,12475	-44,307	-53,6882632	-10,3630681	7,794206	-3,08294	10,52425
6,1279	-44,316	-53,5298896	-10,2485922	7,766822	-2,93427	10,99375
6,1301	-44,388	-53,8328648	-10,549847	7,832552	-3,19249	10,52425
6,1313	-44,442	-54,011892	-10,7848202	7,876365	-3,30203	10,0939
6,1344	-44,442	-53,7640048	-10,4654935	7,86541	-3,06729	10,465575
6,1408	-44,442	-53,578096	-10,2666641	7,898275	-2,88732	10,58295
6,14455	-44,442	-53,7640048	-10,5558684	7,859936	-3,14554	10,17215
6,1461	-44,478	-54,053208	-10,8149426	7,898275	-3,40376	10,0939
6,14755	-44,541	-53,8328648	-10,405241	7,914711	-3,10642	10,700325
6,15095	-44,595	-53,6676096	-10,2365417	7,90923	-2,95775	10,93505
6,1538	-44,649	-53,9361504	-10,6281714	7,925666	-3,21596	10,485125
6,1576	-44,649	-54,2253536	-10,8269931	7,898275	-3,42723	10,0352
6,15495	-44,667	-54,0325544	-10,5558684	7,88732	-3,12207	10,543825
6,159	-44,667	-53,8879528	-10,429342	7,876365	-3,03599	10,817675
6,162	-44,748	-54,122068	-10,6040704	7,903756	-3,19249	10,42645
6,16255	-44,757	-54,4250432	-10,8932747	7,903756	-3,44288	9,800475
6,16385	-44,712	-54,080752	-10,5317674	7,805161	-3,17684	10,2504
6,1681	-44,82	-53,9705848	-10,357039	7,816116	-3,09077	10,83725
6,1754	-44,892	-54,2597792	-10,6281714	7,876365	-3,27074	10,622075
6,17635	-44,892	-54,5145568	-10,9474981	7,920185	-3,59155	10,0939
6,1771	-44,982	-54,2391256	-10,6462433	7,920185	-3,31768	10,465575
6,18025	-45	-54,1840376	-10,525746	7,898275	-3,23161	10,641625
6,18755	-44,973	-54,4663592	-10,7667483	7,86541	-3,45853	10,289525
6,18755	-44,91	-54,610952	-10,9957001	7,93114	-3,76369	9,91785
6,18985	-44,919	-54,2597792	-10,6763734	7,90923	-3,56807	10,133025
6,19285	-44,901	-54,1289496	-10,4895945	7,876365	-3,40376	10,406875
6,1951	-45,018	-54,3699552	-10,6763734	7,936621	-3,5446	10,2504
6,1987	-45,063	-54,7349	-10,989671	7,969479	-3,80282	9,956975
6,2038	-45	-54,5283288	-10,7004667	7,925666	-3,55243	10,446
6,2064	-45,027	-54,4663592	-10,5136955	7,86541	-3,30986	10,77855
6,2081	-45,018	-54,6591584	-10,7727697	7,920185	-3,5446	10,406875
6,2099	-45,045	-54,8726112	-10,9776205	7,90923	-3,87324	10,074325
6,21135	-45,117	-54,6316144	-10,6462433	7,942095	-3,63067	10,58295
6,21475	-45,198	-54,4732408	-10,525746	8,002344	-3,49765	10,8568
6,21695	-45,189	-54,6729304	-10,7727697	8,002344	-3,7011	10,6025
6,221	-45,252	-55,0034408	-11,1764499	7,964005	-3,92801	10,11345
6,2241	-45,216	-54,7830976	-10,8751951	7,90923	-3,69327	10,68075
6,2253	-45,261	-54,7349	-10,6944453	7,920185	-3,56807	11,130675
6,22895	-45,387	-55,0103312	-10,9836496	7,920185	-3,72457	10,641625
6,23115	-45,315	-55,1480424	-11,2246519	7,936621	-3,88106	10,211275
6,2344	-45,324	-54,9139272	-10,8571232	8,013299	-3,53678	10,68075
6,2387	-45,369	-54,9345896	-10,7004667	8,024254	-3,41158	11,032875
6,24105	-45,504	-55,1342704	-10,9053175	8,002344	-3,58372	10,739425
6,2404	-45,441	-55,3683856	-11,1463198	7,985915	-3,85759	10,152575
6,24405	-45,432	-55,1893584	-10,8691737	7,969479	-3,65415	10,6612
6,25135	-45,459	-55,0791912	-10,7125172	7,99687	-3,55243	10,99375
6,2559	-45,432	-55,33396	-11,013772	7,99687	-3,83412	10,406875
6,2572	-45,432	-55,4097016	-11,2607957	8,007825	-3,95149	9,9374
6,2586	-45,486	-55,1411608	-10,9294185	8,040683	-3,64632	10,387325
6,2616	-45,621	-55,1962488	-10,8330222	8,01878	-3,58372	10,2504
6,26305	-45,648	-55,5129872	-11,1523489	8,040683	-3,82629	9,722225
6,26735	-45,54	-55,7746464	-11,4415532	8,051638	-4,08451	9,25275
6,27125	-45,594	-55,5818472	-11,1463198	7,991389	-3,77934	9,643975
6,2723	-45,72	-55,4510176	-10,9474981	7,99687	-3,58372	10,3482
6,2727	-45,666	-55,7126768	-11,1704208	8,002344	-3,89671	9,91785
6,27425	-45,603	-55,905476	-11,3752716	8,035209	-3,98279	9,546175
6,2775	-45,693	-55,6369352	-11,1161974	8,040683	-3,63067	9,9961
6,2796	-45,72	-55,5336496	-11,0077506	8,051638	-3,47418	10,367775
6,28035	-45,756	-55,6713608	-11,1764499	8,122849	-3,64632	10,11345
6,2861	-45,783	-55,8090808	-11,4536037	8,150233	-3,92019	9,70265
6,2882	-45,693	-55,6093912	-11,0499235	8,139278	-3,64632	10,211275
6,29105	-45,711	-55,4510176	-10,8450727	8,095458	-3,52113	10,446
6,29245	-45,774	-55,6782512	-11,1342693	8,144752	-3,69327	10,0352
[truncated: 4,997 more rows]
