# Supplementary material for: Operational Load Monitoring of a Composite Panel Using Artificial Neural Networks
Source: Sensors (Basel). 2020 Apr 29;20(9):2534. doi: 10.3390/s20092534 (PMC7273206; doi:10.3390/s20092534)
Supplement: Supplementary file 1 [file sensors-20-02534-s001.zip › supplementary/Spreadsheet5_strain_measurement_LC2.txt]

Force	SG1	SG2	SG3	SG4	SG5	SG6
N	�m/m	�m/m	�m/m	�m/m	�m/m	�m/m
0,04035	1,197189	0,5233184	0,6567253	-0,197183	0,50078	0,625975
0,03905	0,528174	-0,0895136	0,1867712	-0,542255	0,04695	-0,23475
0,0363	1,316907	0,5370904	0,9158072	-0,115024	0,6025	0,7629
0,03945	0,746478	-0,2547776	0,3795715	-0,339591	0,26604	-0,430375
0,04075	1,260567	0,2065712	0,6145524	0,005474	0,36776	0,469475
0,0415	0,612675	-0,4957744	-0,144606	-0,345072	-0,08607	-1,017225
0,04125	1,39437	0,0344256	0,2590742	-0,010955	0,1252	-0,117375
0,04125	0,725355	-0,5715248	-0,3795792	-0,345072	-0,25822	-1,349775
0,0445	1,246482	-0,041316	0,1084468	-0,010955	0,1565	-0,117375
0,044	0,577467	-0,6472664	-0,3193267	-0,273868	-0,28951	-0,919425
0,0423	1,119726	-0,0482064	0,1385769	0,038339	0,07042	0,039125
0,0414	0,500004	-0,5026648	-0,2590819	-0,306733	-0,21127	-1,036775
0,04035	1,176057	0,2478872	0,512127	-0,10955	0,28952	0,52815
0,04085	0,605637	-0,2616592	0,0722953	-0,503916	0,0626	-0,2152
0,0453	1,190142	0,4269144	0,7049273	-0,131453	0,54773	1,115025
0,05335	0,457749	-0,1721456	0,3494491	-0,388892	0,39906	0,17605
0,0535	0,978876	0,4406864	0,7953022	-0,076685	0,78247	1,115025
0,0457	0,415494	-0,165264	0,3253481	-0,405321	0,31299	-0,0587
0,04855	1,232397	0,5646256	0,8013313	-0,142408	0,56338	0,704225
0,04595	0,633807	-0,1859176	0,2831752	-0,525819	0,13302	0,058675
0,0428	1,211274	0,46134	0,8314537	-0,125979	0,57903	1,19325
0,0418	0,619722	-0,20658	0,3012471	-0,5313	0,07825	-0,117375
0,04075	1,218312	0,3924888	0,6808263	-0,060249	0,50861	0,7629
0,0427	0,514089	-0,3580632	0,0120505	-0,427231	0,0313	-0,0587
0,05155	1,098594	0,3787168	0,536228	0,010955	0,43036	1,310625
0,0544	0,556344	-0,2478872	0,1928003	-0,449141	0,01565	0,039125
0,0466	1,25352	0,1514832	0,5241775	-0,016429	0,08607	0,4108
0,0474	0,521127	-0,612832	-0,2169013	-0,366982	-0,34429	-1,0759
0,04765	1,028169	-0,123948	0,1445983	-0,115024	-0,0939	-0,176075
0,0539	0,612675	-0,612832	-0,2349809	-0,394366	-0,55555	-0,938975
0,05625	1,218312	-0,2203432	0,2229227	-0,10955	-0,22692	-0,23475
0,05715	0,514089	-0,750552	-0,2470314	-0,377937	-0,53208	-1,173725
0,05635	1,091556	-0,151492	0,2530528	0,071204	-0,08607	0,136925
0,05635	0,478881	-0,5233184	0,1144759	-0,339591	0,0313	-0,352125
0,0592	1,084509	0,3305104	0,8374751	0,049294	0,51643	1,0759
0,05855	0,380286	-0,2341152	0,3795715	-0,268387	0,27387	0,469475
0,06	1,070424	0,4062608	0,8314537	-0,02191	0,53991	1,369325
0,0578	0,528174	-0,2616592	0,3253481	-0,410795	0,18779	-0,176075
0,0566	1,084509	0,2547688	0,8676052	-0,060249	0,46166	0,469475
0,05805	0,429579	-0,2892032	0,2651033	-0,383411	0,14867	-0,371675
0,0656	1,063386	0,3718264	0,7350497	0,005474	0,55556	0,8607
0,06185	0,457749	-0,3167472	0,3253481	-0,312207	0,24257	-0,07825
0,0617	1,042254	0,3029664	0,6868554	-0,016429	0,55556	0,78245
0,0621	0,577467	-0,4062608	0,0120505	-0,268387	0,1565	-0,176075
0,06065	1,147887	0,0481976	0,5060979	0,016429	0,35994	0,469475
0,0626	0,471834	-0,73678	-0,168707	-0,361501	-0,25039	-1,0759
0,06845	1,091556	-0,096404	0,2108722	-0,005481	0,10172	-0,1565
0,06275	0,478881	-0,7712056	-0,2048508	-0,235522	-0,26604	-1,036775
0,06275	1,014084	-0,2892032	0,1928003	0,093114	0,00783	-0,2152
0,06755	0,507042	-0,750552	-0,3012548	-0,158844	-0,35994	-1,31065
0,0703	1,140849	-0,1308296	0,3373986	0,032865	-0,05477	-0,430375
0,0648	0,570429	-0,73678	-0,1385769	-0,241003	-0,43036	-1,3889
0,0678	1,176057	-0,110176	0,3313772	0,115024	0,0626	-0,07825
0,0712	0,471834	-0,4682304	0,1385769	-0,306733	-0,03912	-0,586875
0,0721	1,154934	0,4269144	0,9097781	0,049294	0,57903	0,58685
0,0725	0,507042	-0,2478872	0,4097016	-0,257432	0,32081	-0,273875
0,0721	1,169019	0,447568	0,9640015	0,054775	0,6338	1,0759
0,0724	0,647892	-0,1996896	0,4579036	-0,301252	0,21127	0,3521
0,0721	1,211274	0,3167384	0,7832517	-0,010955	0,55556	1,5258
0,0681	0,612675	-0,2341152	0,3313772	-0,328636	0,25822	0,3521
0,06965	1,225359	0,3649448	0,8495256	-0,02191	0,7277	1,369325
0,0716	0,542259	-0,3649448	0,1747207	-0,317681	0,25039	0,3521
0,07135	1,056339	0,1927992	0,7049273	0,010955	0,43819	0,7629
0,0734	0,415494	-0,3511728	0,3132976	-0,361501	0,1565	-0,13695
0,08255	1,028169	0,0481976	0,7290283	-0,005481	0,32081	0,43035
0,0867	0,507042	-0,709236	-0,0180796	-0,279342	-0,35211	-1,036775
0,079	1,225359	-0,165264	0,391622	-0,016429	-0,03912	0,17605
0,0747	0,732402	-0,7574336	-0,1807498	-0,279342	-0,37559	-0,8803
0,0776	1,239444	-0,2203432	0,3132976	0,120498	-0,02347	-0,195625
0,07875	0,549297	-0,9158072	-0,1747284	-0,191709	-0,25039	-1,15415
0,0846	1,056339	-0,3787168	0,4338026	0,02191	0,27387	0,039125
0,0794	0,535212	-0,833184	0,0542234	-0,312207	-0,11737	-0,5673
0,0773	1,112679	0,0481976	0,6205738	-0,038339	0,27387	0,58685
0,07565	0,633807	-0,5164368	0,1928003	-0,339591	-0,07042	-0,352125
0,07745	1,33803	0,0619696	0,8374751	0,060249	0,43036	0,958525
0,0849	0,556344	-0,4820024	0,3856006	-0,306733	0,35211	-0,176075
0,0875	1,056339	0,2272248	0,9158072	-0,04382	0,71205	0,9194
0,0858	0,415494	-0,4751208	0,3614996	-0,410795	0,25039	-0,0587
0,0849	1,140849	0,0895136	0,8073527	-0,04382	0,53208	0,58685
0,08865	0,591552	-0,3924888	0,4338026	-0,427231	0,18779	-0,23475
0,0893	1,225359	0,1446016	0,9218286	-0,054775	0,61815	1,036775
0,0837	0,521127	-0,4957744	0,3795715	-0,416276	0,16432	-0,2152
0,08555	1,063386	-0,027544	0,7109487	-0,104069	0,29734	0,547725
0,08775	0,65493	-0,4957744	0,3434277	-0,476525	0,17214	-0,254325
0,09515	1,183104	0,027544	0,8495256	-0,164318	0,6025	0,704225
0,09205	0,619722	-0,8262936	0,1807498	-0,449141	-0,08607	-0,89985
0,09505	1,119726	-0,4062608	0,5000765	-0,054775	0,0313	-0,352125
0,0983	0,492957	-1,1086064	-0,096404	-0,394366	-0,40689	-1,271525
0,0962	1,218312	-0,3442912	0,3554782	-0,142408	-0,17997	-0,39125
0,0988	0,640845	-0,8882632	-0,0361515	-0,42175	-0,50078	-1,3889
0,10155	1,28169	-0,2823216	0,4759755	-0,02191	-0,07042	-0,626
0,1	0,528174	-1,0948344	-0,1988294	-0,268387	-0,48513	-2,093125
0,1014	1,042254	-0,2685496	0,4458531	-0,02191	-0,04695	-0,626
0,10295	0,528174	-0,654148	0,1024254	-0,284823	-0,0626	-0,9781
0,10335	1,063386	0,0688512	0,8254246	0,032865	0,55556	0,52815
0,1039	0,394371	-0,4751208	0,3132976	-0,251958	0,19562	-0,23475
0,09765	1,063386	0,0688512	0,8194032	0,109543	0,43036	1,0759
0,09855	0,492957	-0,7436616	0,3313772	-0,235522	0,1565	-0,0587
0,10205	1,028169	-0,096404	0,7953022	0	0,47731	0,625975
0,10365	0,514089	-0,5784064	0,3253481	-0,388892	0,03912	-0,313
0,10365	1,239444	-0,055088	0,7350497	-0,032865	0,45383	0,547725
0,10365	0,6831	-0,681692	0,2530528	-0,345072	0,07825	-0,508625
0,10335	1,154934	-0,0482064	0,8133818	-0,054775	0,37559	0,391225
0,1104	0,605637	-0,5784064	0,3132976	-0,323162	0,1252	-0,64555
0,1169	1,302822	-0,0757504	0,6446748	0,016429	0,54773	0,11735
0,11145	0,697185	-0,681692	0,2108722	-0,241003	0,00783	-0,9781
0,1057	1,295775	-0,2134616	0,4458531	0,120498	0,11737	-0,313
0,1043	0,746478	-0,8400656	-0,1566565	-0,224567	-0,28169	-1,838825
0,1079	1,323945	-0,3305192	0,1144759	0,125979	-0,07042	-0,80205
0,11535	0,633807	-0,9433512	-0,4458531	-0,120498	-0,36776	-1,72145
0,1099	1,316907	-0,4544672	-0,0361515	0,208138	-0,07825	-1,115025
0,1053	0,528174	-1,1636944	-0,5000842	-0,158844	-0,25822	-1,662775
0,10715	1,161972	-0,4338048	0,1506274	0,136934	0,18779	-0,33255
0,1152	0,521127	-0,8125216	-0,0361515	-0,197183	0,17997	-0,528175
0,1186	0,964791	-0,0068904	0,5964805	0,032865	0,6964	0,9194
0,11925	0,345078	-0,5439808	0,2169013	-0,334117	0,21127	0,156475
0,1194	0,985923	0	0,6326243	-0,04382	0,56338	0,74335
0,1195	0,492957	-0,709236	0,0783244	-0,306733	0,25822	-0,0587
0,11925	1,239444	-0,1721456	0,6326243	0,010955	0,61815	0,899825
0,1216	0,704232	-0,7436616	0,048202	-0,230048	0,30516	-0,13695
0,1281	1,302822	-0,0619784	0,6266029	0,032865	0,75117	0,7629
0,1237	0,73944	-0,5646344	0,2410023	-0,301252	0,33646	-0,097825
0,1272	1,345077	-0,0344344	0,7229992	-0,005481	0,6964	0,802025
0,132	0,704232	-0,695464	0,1385769	-0,257432	0,52426	-0,019575
0,1264	1,28169	-0,0344344	0,7049273	0,076685	0,8529	1,115025
0,12145	0,640845	-0,9295792	0,048202	-0,251958	0,01565	-0,5673
0,12795	1,288737	-0,5439808	0,391622	0,098588	0,14085	-0,097825
0,13345	0,619722	-1,253208	-0,2530528	-0,158844	-0,16432	-1,0759
0,1346	1,176057	-0,681692	0,1626702	0,164318	0,13302	-0,273875
0,135	0,619722	-1,3289584	-0,4639327	-0,235522	-0,39124	-1,330225
0,1349	1,190142	-0,640376	0,1265264	0,08764	0,01565	-0,13695
0,135	0,62676	-1,1774664	-0,2470314	-0,257432	-0,24257	-0,841175
0,13475	1,218312	-0,4269232	0,463925	0,082159	0,38341	0,4499
0,1315	0,676062	-0,8813816	0,1566488	-0,251958	0,27387	-0,176075
0,13685	1,204227	-0,1446016	0,6868554	0,08764	0,6338	0,723775
0,13695	0,619722	-0,819412	0,2891966	-0,366982	0,18779	-0,176075
0,1354	1,211274	-0,151492	0,7471002	-0,06573	0,59468	0,723775
0,135	0,647892	-0,723008	0,2108722	-0,410795	0,21127	-0,019575
0,13475	1,260567	-0,151492	0,6266029	-0,104069	0,42254	0,43035
0,1402	0,633807	-0,709236	0,2952257	-0,317681	0,24257	-0,1565
0,14775	1,30986	-0,1721456	0,7712012	0	0,46166	0,899825
0,1505	0,73944	-0,8607192	0,1626702	-0,213612	0	0,215175
0,14475	1,28169	-0,2960936	0,6868554	0,06573	0,33646	0,958525
0,1372	0,535212	-0,9158072	0,2771461	-0,213612	0,1252	-0,1565
0,1431	1,133802	-0,3442912	0,5663504	0,147889	0,35211	0,156475
0,141	0,471834	-1,1774664	-0,1747284	-0,175273	-0,25822	-1,2324
0,14045	1,176057	-0,6472664	0,2289518	0,098588	-0,0626	-0,4108
0,14725	0,661977	-1,349612	-0,4699541	-0,268387	-0,57903	-1,662775
0,1501	1,345077	-0,73678	0,0421729	0,06573	-0,19562	-0,5673
0,15115	0,669015	-1,3702656	-0,3434277	-0,328636	-0,40689	-1,115025
0,15075	1,140849	-0,66792	0,1626702	0,016429	0,07042	0,039125
0,1509	0,542259	-1,1499224	-0,2771538	-0,273868	-0,16432	-0,841175
0,1505	1,147887	-0,4062608	0,5181484	0	0,37559	0,723775
0,1505	0,591552	-0,8538376	0,1084468	-0,334117	0,07825	0
0,15035	1,147887	-0,1583736	0,6868554	0,027384	0,57121	1,134575
0,1557	0,542259	-0,709236	0,3795715	-0,284823	0,28952	0,469475
0,1609	1,112679	-0,192808	0,7350497	0,136934	0,62598	1,388875
0,1552	0,507042	-0,9433512	0,1385769	-0,180754	0,05477	0,039125
0,15765	1,112679	-0,2754312	0,7712012	0,060249	0,35211	1,34975
0,15465	0,528174	-0,7712056	0,3614996	-0,339591	0,10955	0,27385
0,15725	1,190142	-0,0344344	0,9399005	-0,071204	0,46166	1,1737
0,15675	0,549297	-0,681692	0,4338026	-0,383411	0,17997	-0,1565
0,15895	1,112679	-0,1032856	0,9579801	-0,060249	0,53991	0,99765
0,1569	0,542259	-0,681692	0,3554782	-0,284823	0,18779	0,136925
0,1578	1,161972	-0,1308296	0,8194032	0,175273	0,6025	1,60405
0,16145	0,366201	-0,9984392	-0,0301301	-0,197183	-0,08607	-0,0587
0,16155	0,957753	-0,6334944	0,3313772	0,180754	0,17997	0,547725
0,1648	0,366201	-1,308296	-0,2590819	-0,104069	-0,22692	-1,251975
0,16585	1,091556	-0,750552	0,048202	0,169799	-0,07042	-0,782475
0,16615	0,605637	-1,3564936	-0,4398317	-0,224567	-0,34429	-1,40845
0,16585	1,218312	-0,73678	0,2771461	0,153363	0,10955	-0,07825
0,16625	0,71127	-1,1223784	-0,096404	-0,054775	-0,20344	-0,6651
0,16615	1,169019	-0,5302088	0,5000765	0,246477	0,24257	0,469475
0,166	0,387324	-0,9295792	0,2289518	-0,08764	0,17214	-0,4695
0,16845	1,105641	-0,3649448	0,8796557	0,180754	0,7277	0,645525
0,1695	0,690147	-0,791868	0,5000765	-0,208138	0,46948	-0,1565
0,16705	1,239444	-0,2272336	0,9399005	0,08764	0,68075	0,9194
0,1664	0,62676	-0,9640048	0,2651033	-0,202664	0,02347	-0,273875
0,17305	1,246482	-0,3924888	0,7169778	0,191702	0,33646	0,7629
0,1763	0,605637	-0,8813816	0,3434277	-0,153363	0,0939	-0,097825
0,1785	1,260567	-0,2203432	0,7651798	0,169799	0,59468	1,115025
0,1742	0,647892	-0,9226976	0,2651033	-0,213612	0,28952	0,4108
0,17835	1,154934	-0,2616592	0,8856771	0,169799	0,61815	1,467125
0,1811	0,507042	-0,8538376	0,4699541	-0,054775	0,37559	-0,019575
0,17655	1,105641	-0,3305192	0,8314537	0,213612	0,52426	0,6064
0,1742	0,478881	-1,2187824	0,0963963	-0,175273	-0,13302	-1,0759
0,179	1,119726	-0,9433512	0,3554782	0,02191	-0,07825	-0,54775
0,1816	0,598599	-1,5217576	-0,3494568	-0,317681	-0,58685	-1,97575
0,17695	1,105641	-0,8262936	0,2349732	0,120498	-0,14867	-0,626
0,17705	0,443664	-1,3702656	-0,2169013	-0,08764	-0,38341	-1,036775
0,1802	1,112679	-0,9020352	0,2169013	0,125979	-0,01565	-0,019575
0,1819	0,492957	-1,5355296	-0,2651033	-0,208138	-0,32081	-0,860725
0,182	1,063386	-0,654148	0,488026	0,016429	0,0939	0,234725
0,1819	0,584514	-1,0948344	0,1626702	-0,230048	-0,00782	-0,352125
0,1811	1,169019	-0,4131512	0,7410788	0,071204	0,49296	0,4499
0,18215	0,549297	-1,0672992	0,2470237	-0,241003	0,21909	-0,54775
0,19115	1,25352	-0,5715248	0,5723795	0,197183	0,52426	0,312975
0,19635	0,563382	-1,1499224	0,1265264	-0,230048	0,10172	-0,6651
0,19345	1,161972	-0,6059504	0,7531293	0,032865	0,53991	0,4499
0,19125	0,542259	-1,225664	0,2530528	-0,290297	0,17214	-0,4695
0,19515	1,119726	-0,4544672	0,7591507	0,120498	0,55556	0,74335
0,19725	0,535212	-1,0397552	0,2891966	-0,131453	0,16432	-0,2152
0,19725	1,25352	-0,5233184	0,8495256	0,186228	0,50078	0,469475
0,19685	0,577467	-1,1499224	0,2711247	-0,197183	0,16432	-0,352125
0,19645	1,119726	-0,7298896	0,4097016	0,120498	0,25822	0,156475
0,1932	0,591552	-1,7145568	-0,5000842	-0,235522	-0,45383	-1,81925
0,1966	1,288737	-1,1017248	0,0602448	0,076685	-0,04695	-0,74335
0,20415	0,528174	-1,7076752	-0,2289518	-0,191709	-0,25039	-1,46715
0,2005	1,105641	-1,1705848	0,1928003	0,071204	-0,04695	-0,371675
0,19805	0,669015	-1,5355296	-0,2169013	-0,224567	-0,41471	-1,193275
0,19725	1,218312	-1,1292688	0,2891966	0,093114	-0,14084	-0,606425
0,19765	0,514089	-1,5630736	-0,1566565	-0,10955	-0,36776	-1,369325
0,1975	1,063386	-0,6885824	0,4699541	0,246477	0,30516	0,1956
0,19765	0,450711	-1,2325544	0,048202	-0,054775	0,17997	-0,117375
0,19725	1,204227	-0,723008	0,5964805	0,180754	0,49296	0,625975
0,19775	0,802818	-1,2738704	0,1445983	-0,131453	0,07042	-0,6651
0,19775	1,33803	-0,6610384	0,8917062	0,120498	0,47731	0,371675
0,19815	0,718317	-1,349612	0,3976511	-0,197183	0,19562	-0,626
0,19805	1,267605	-0,73678	0,8073527	0,147889	0,46948	0,5086
0,1983	0,619722	-1,1086064	0,3132976	-0,153363	0,08607	-0,371675
0,20625	1,091556	-0,5439808	0,7049273	0,262913	0,50861	0,9194
0,2057	0,464796	-1,1912384	0,1445983	-0,082159	0,0939	-0,1565
0,2091	1,056339	-0,612832	0,6627544	0,186228	0,41471	0,84115
0,20635	0,401409	-1,3564936	0,1445983	-0,180754	0,14085	-0,54775
0,2095	1,014084	-0,9502416	0,439824	0,208138	0,34429	0,078225
0,20895	0,584514	-1,6594688	-0,1988294	-0,10955	-0,22692	-1,369325
0,2121	1,197189	-1,0466368	0,1686993	0,284823	0,19562	0,039125
0,21325	0,542259	-1,5974992	-0,2711324	-0,005481	-0,17214	-0,7238
0,20545	0,915498	-1,1499224	0,1506274	0,306726	-0,02347	-0,4108
0,2083	0,316908	-1,7421008	-0,3374063	0	-0,48513	-1,2324
0,21185	0,915498	-1,1086064	0,2410023	0,246477	-0,10955	0,01955
0,2134	0,415494	-1,5906176	-0,1988294	-0,06573	-0,29734	-0,95855
0,21365	0,992961	-0,819412	0,6145524	0,235522	0,44601	0,68465
0,2134	0,464796	-1,3840376	0,0963963	-0,125979	0,10172	-0,195625
0,2125	1,176057	-0,6610384	0,6145524	0,186228	0,37559	0,4499
0,21315	0,450711	-1,280752	0,1988217	-0,158844	0,05477	-0,5673
0,21325	0,957753	-0,681692	0,6928768	0,175273	0,39906	0,489025
0,2164	0,359154	-1,377156	0,2169013	-0,153363	0,07042	-0,117375
0,2152	0,957753	-0,8400656	0,6748049	0,197183	0,43036	0,625975
0,2229	0,429579	-1,4047	0,1988217	-0,115024	-0,07825	-0,13695
0,22485	1,042254	-0,7849776	0,7350497	0,262913	0,35211	1,115025
0,2199	0,323946	-1,5424112	0,2108722	0,027384	-0,05477	0,234725
0,2229	0,908451	-1,1017248	0,5482785	0,213612	0,35994	0,802025
0,2251	0,542259	-1,8040704	-0,0180796	-0,164318	-0,05477	-0,5673
0,22525	1,077471	-1,1843568	0,4579036	0,158844	0,36776	0,821575
0,22485	0,514089	-1,9349	-0,2169013	-0,131453	-0,25039	-0,371675
0,22745	1,126764	-1,3427216	0,0963963	0,186228	0,00783	0,01955
0,22575	0,471834	-1,9349	-0,3554782	-0,136934	-0,32081	-0,684675
0,2276	1,091556	-1,3564936	0,0120505	0,235522	-0,0313	-0,1565
0,2289	0,598599	-2,0519576	-0,3494568	-0,04382	-0,52426	-1,15415
0,229	1,197189	-1,4666696	0,1084468	0,334117	-0,20344	0,058675
0,22915	0,514089	-2,031304	-0,3374063	-0,02191	-0,62598	-0,997675
0,229	1,169019	-1,3978096	0,1265264	0,279342	-0,23474	-0,2152
0,23125	0,514089	-1,7971888	-0,1506274	-0,005481	-0,25822	-0,352125
0,23255	1,119726	-1,0190928	0,7350497	0,257432	0,47731	1,134575
0,2302	0,507042	-1,6388152	0,2891966	-0,104069	-0,01565	0,469475
0,2341	0,971838	-0,9777768	0,7471002	0,180754	0,25039	0,899825
0,23175	0,246483	-1,5768456	0,1988217	-0,180754	-0,16432	-0,176075
0,22965	0,936621	-1,0741808	0,4820046	0,197183	0,25822	0,84115
0,22915	0,408456	-1,7076752	0,0120505	-0,164318	-0,07825	-0,371675
0,2307	0,922536	-1,1636944	0,5301989	0,125979	0,30516	0,6064
0,23995	0,359154	-1,7696448	-0,1024254	-0,213612	-0,1252	-0,54775
0,24385	0,957753	-1,2738704	0,5422494	0,202657	0,18779	0,6064
0,24375	0,485919	-1,8247328	0,1686993	-0,082159	-0,03912	-0,313
0,2372	1,028169	-1,3978096	0,3132976	0,115024	0,05477	0,27385
0,24165	0,500004	-2,1001552	-0,4639327	-0,224567	-0,50861	-1,036775
0,2441	1,147887	-1,4804416	0,048202	0,191702	-0,20344	-0,0587
0,2449	0,443664	-2,1070456	-0,4338026	-0,104069	-0,52426	-1,349775
0,24475	1,007046	-1,4942136	0,0421729	0,268387	-0,21127	-0,29345
0,2453	0,394371	-1,879812	-0,3313772	-0,142408	-0,46948	-1,447575
0,24515	0,992961	-1,2876424	0,1747207	0,093114	-0,0313	-0,4108
0,24555	0,295776	-1,9280184	-0,2892043	-0,251958	-0,46166	-1,46715
0,2505	0,788733	-1,1981288	0,3253481	0,109543	-0,04695	-0,273875
0,2484	0,232398	-1,7076752	-0,048202	-0,186228	-0,33646	-0,74335
0,2492	1,007046	-0,9020352	0,7290283	0,208138	0,44601	0,68465
0,2557	0,436626	-1,5286392	0,2530528	-0,175273	0,0939	0,058675
0,2501	0,964791	-1,0328648	0,8013313	0,180754	0,46948	1,154125
0,24685	0,309861	-1,5286392	0,2711247	-0,131453	0,0939	0
0,2539	1,084509	-0,9708952	0,8194032	0,246477	0,44601	0,93895
0,2592	0,577467	-1,6870128	0,2831752	-0,153363	0,11737	-0,07825
0,26055	1,105641	-1,0810712	0,6507039	0,060249	0,37559	0,802025
0,2608	0,401409	-1,7007848	0,0060214	-0,235522	-0,21127	-0,4108
0,2604	1,049301	-1,2187824	0,4217521	0,158844	0,18779	0,11735
0,26065	0,352116	-1,7076752	0,0421729	-0,202664	-0,03912	-0,39125
0,26025	0,971838	-1,0259832	0,5964805	0,054775	0,40689	0,312975
0,26025	0,415494	-1,7352104	-0,1265264	-0,213612	-0,07042	-0,39125
0,26015	0,985923	-1,459788	0,1867712	0,164318	-0,03912	0,215175
0,26065	0,429579	-2,2034496	-0,2771538	-0,164318	-0,47731	-1,193275
0,26065	0,985923	-1,7558728	0,1867712	0,191702	-0,13302	-0,254325
0,2608	0,373239	-2,2791912	-0,3856083	-0,104069	-0,50861	-0,919425
0,2604	1,035216	-1,6250432	0,1265264	0,197183	-0,10955	0,058675
0,26285	0,535212	-2,1621336	-0,4458531	-0,164318	-0,64163	-1,428025
0,2621	1,232397	-1,5768456	0,1265264	0,180754	-0,16432	-0,33255
0,26575	0,647892	-1,9555624	0,024101	-0,208138	-0,35211	-0,95855
0,2724	1,140849	-1,239436	0,5784009	0,115024	0,11737	0,17605
0,2668	0,394371	-1,852268	0,2289518	-0,208138	-0,05477	-0,4108
0,2638	0,929583	-1,3427216	0,7109487	0,104069	0,32081	0,645525
0,27135	0,436626	-1,9968696	0,1325478	-0,180754	0,00783	-0,5673
0,275	0,915498	-1,3840376	0,5663504	0,093114	0,35994	0,58685
0,27655	0,422541	-1,8385048	0,1988217	-0,251958	-0,0626	-0,528175
0,2763	1,063386	-1,2463264	0,7049273	0,164318	0,24257	0,567275
0,27615	0,542259	-1,86604	0,048202	-0,175273	-0,21127	-0,39125
0,27575	1,007046	-1,3978096	0,4699541	0,142408	0,32864	0,547725
0,2763	0,450711	-1,9349	0,0361515	-0,153363	-0,07825	-0,5673
0,2837	1,169019	-1,3014144	0,5964805	0,180754	0,17997	0,4108
0,2806	0,591552	-2,1208176	-0,2048508	0,027384	-0,35994	-0,95855
0,2772	1,084509	-1,7834168	0,0301224	0,372456	-0,1252	-0,29345
0,27615	0,394371	-2,3824768	-0,5663581	-0,049294	-0,68075	-1,251975
0,276	0,971838	-1,7696448	-0,0783244	0,306726	-0,32081	-0,07825
0,2763	0,485919	-2,3893584	-0,5964805	-0,032865	-0,79812	-1,447575
0,2763	1,119726	-1,9349	-0,0843535	0,295771	-0,44601	-0,704225
0,2816	0,514089	-2,4513368	-0,536228	-0,038339	-0,65728	-1,46715
0,2875	1,084509	-1,5561832	0,3012471	0,251958	-0,00782	0,078225
0,28825	0,450711	-1,962444	-0,0180796	-0,120498	-0,18779	-0,8216
0,29085	1,119726	-1,2119008	0,5181484	0,180754	0,28169	0,6064
0,29125	0,478881	-1,86604	-0,0421806	0	0,0626	-0,39125
0,2914	1,021131	-1,239436	0,536228	0,230048	0,41471	0,899825
0,29215	0,429579	-1,907356	0,1325478	-0,142408	-0,03912	-0,019575
0,2919	0,971838	-1,3427216	0,5964805	0,306726	0,25822	0,7629
0,2918	0,380286	-2,045076	-0,072303	0,093114	-0,05477	-0,33255
0,2914	0,992961	-1,4804416	0,3976511	0,350546	0,19562	1,056325
0,2918	0,394371	-2,0932736	0,0060214	-0,010955	-0,07825	0
0,2914	0,985923	-1,4253536	0,58443	0,284823	0,38341	0,8607
0,29165	0,415494	-1,921128	0,1928003	0,038339	0,17997	-0,13695
0,2914	0,964791	-1,4735512	0,4458531	0,323162	0,35994	0,27385
0,29075	0,345078	-2,2929632	-0,2711324	-0,005481	-0,34429	-1,193275
0,29245	1,133802	-1,7145568	0,1566488	0,350546	-0,14084	0,0978
0,30165	0,521127	-2,3618144	-0,4940551	-0,049294	-0,52426	-0,95855
0,30585	1,098594	-1,9142464	-0,1807498	0,290297	-0,18779	-0,33255
0,301	0,584514	-2,616592	-0,632632	0,027384	-0,64945	-1,349775
0,30365	1,239444	-1,893584	-0,048202	0,312207	-0,30516	-0,07825
0,30675	0,528174	-2,4169024	-0,4458531	-0,082159	-0,53991	-0,95855
0,30755	1,126764	-1,6456968	0,3735501	0,273868	0,18779	0,215175
0,30755	0,563382	-2,1414712	0	-0,060249	0	-0,352125
0,3074	1,077471	-1,4528976	0,6145524	0,306726	0,45383	0,723775
0,307	0,500004	-1,9280184	0,2349732	-0,060249	0,1252	-0,039125
0,307	1,119726	-1,3978096	0,7531293	0,301252	0,40689	1,056325
0,3108	0,570429	-2,0932736	0,2590742	-0,10955	0,1252	0,11735
0,31415	1,133802	-1,5699552	0,6868554	0,164318	0,38341	0,978075
0,31	0,591552	-2,1552432	0,0963963	-0,104069	-0,17997	-0,273875
0,3079	1,218312	-1,4942136	0,5784009	0,131453	-0,01565	0,4499
0,31235	0,697185	-1,893584	0,3132976	-0,186228	-0,16432	-0,352125
0,30935	1,176057	-1,3702656	0,8073527	0,115024	0,33646	0,802025
0,30765	0,563382	-1,989988	0,3795715	-0,235522	-0,05477	0
0,31145	1,098594	-1,4666696	0,7892808	0,115024	0,27387	0,958525
0,3191	0,422541	-2,3411608	-0,096404	-0,104069	-0,22692	-0,39125
0,3217	1,112679	-1,8247328	0,3072762	0,268387	-0,14867	0,136925
0,31455	0,542259	-2,4995344	-0,2651033	-0,038339	-0,64163	-0,860725
0,3135	1,133802	-1,9417904	0,2169013	0,334117	-0,27386	0,039125
0,31755	0,471834	-2,6785616	-0,5302066	-0,054775	-0,70422	-1,21285
0,32145	1,112679	-1,8316144	0,0120505	0,361501	-0,27386	-0,313
0,32005	0,549297	-2,2585288	-0,3374063	0,060249	-0,40689	-0,89985
0,32145	1,098594	-1,6525872	0,2771461	0,432705	0,17214	0,27385
0,3229	0,591552	-2,058848	0,0662739	-0,010955	-0,10172	-0,80205
0,32305	1,091556	-1,5079856	0,6928768	0,224567	0,32081	0,293425
0,32265	0,478881	-2,031304	0,3193267	-0,010955	0,08607	-0,5673
0,3225	1,126764	-1,294524	0,8555547	0,345072	0,50078	0,880275
0,32265	0,65493	-1,879812	0,3675287	-0,005481	0,0939	-0,0587
0,32095	1,112679	-1,377156	0,7049273	0,235522	0,32864	0,723775
0,3207	0,457749	-1,962444	0,1506274	-0,147889	-0,08607	-0,273875
0,322	1,140849	-1,6112712	0,5060979	0,251958	0,35211	0,6651
0,32275	0,507042	-2,0657296	0,1084468	-0,038339	0,13302	-0,29345
0,3229	1,077471	-1,4047	0,7290283	0,317681	0,46166	0,371675
0,32315	0,485919	-2,086392	0,2891966	0,016429	0,08607	-0,254325
0,3294	1,063386	-1,6388152	0,6507039	0,284823	0,47731	0,7629
0,33305	0,457749	-2,2516472	0	-0,071204	-0,17997	-0,782475
0,3268	1,098594	-1,8316144	0,3614996	0,306726	0,0313	-0,430375
0,3311	0,485919	-2,575276	-0,2711324	0,060249	-0,40689	-1,3889
0,3354	1,133802	-1,9555624	0,1626702	0,416276	-0,0313	-0,29345
0,33225	0,521127	-2,7956192	-0,4097016	0,082159	-0,47731	-1,251975
0,3359	1,161972	-2,2309848	0,0662739	0,503909	-0,23474	-0,528175
0,33825	0,521127	-2,7061056	-0,3735578	0,109543	-0,55555	-1,31065
0,33865	1,077471	-2,058848	0,1988217	0,284823	-0,27386	0,058675
0,3388	0,387324	-2,5546224	-0,0843535	0,06573	-0,24257	-0,6651
0,3389	0,985923	-1,86604	0,6507039	0,372456	0,31299	0,4108
0,33865	0,514089	-2,2860728	0,1807498	0,08764	0,16432	-0,176075
0,33825	1,140849	-1,6801312	0,6928768	0,295771	0,56338	1,232375
0,3385	0,408456	-2,2654192	0,1807498	-0,06573	-0,00782	-0,176075
0,3384	0,908451	-1,7627544	0,6808263	0,295771	0,18779	0,547725
0,34045	0,492957	-2,492644	0,0783244	0,060249	-0,26604	-0,626
0,34935	1,161972	-1,8109608	0,6928768	0,39984	0,26604	0,5086
0,35365	0,401409	-2,4375648	0,2349732	0,202657	-0,11737	-0,64555
0,3543	1,056339	-1,7007848	0,8194032	0,536774	0,29734	0,6064
0,3544	0,507042	-2,2585288	0,3856006	0,071204	-0,20344	-0,54775
0,3544	1,098594	-1,7076752	0,8133818	0,345072	0,19562	0,371675
0,35375	0,429579	-2,589048	-0,0662739	0,060249	-0,44601	-0,938975
0,34505	0,999999	-2,031304	0,1928003	0,42175	-0,1252	-0,097825
0,3449	0,471834	-2,6923336	-0,4820046	0,08764	-0,59468	-1,2324
0,3484	1,021131	-2,2654192	-0,120505	0,366982	-0,30516	-0,508625
0,35325	0,563382	-2,7474216	-0,4338026	0,076685	-0,46948	-1,369325
0,35455	1,007046	-2,1414712	0,0662739	0,301252	-0,16432	-0,606425
0,35455	0,500004	-2,644136	-0,4277812	-0,049294	-0,49296	-1,2911
0,3544	1,147887	-1,7834168	0,3253481	0,295771	0,10172	0,234725
0,35285	0,640845	-2,2998448	0,0602448	-0,016429	-0,07825	-0,586875
0,351	1,176057	-1,7145568	0,5723795	0,251958	0,28169	0,93895
0,35285	0,415494	-2,3205072	0,2229227	-0,08764	0,01565	0,136925
0,35325	1,063386	-1,5837272	0,7410788	0,345072	0,36776	1,154125
0,35635	0,401409	-2,3618144	0	0,060249	-0,10955	-0,4108
0,3523	0,992961	-1,7765264	0,4458531	0,317681	0,24257	0,4499
0,35625	0,514089	-2,2791912	0,1265264	0,027384	0,10955	-0,13695
0,3656	1,140849	-1,6319248	0,7350497	0,394366	0,55556	1,115025
0,36365	0,647892	-2,2309848	0,3976511	0,120498	0,14867	0,078225
0,3669	1,28169	-1,6594688	0,8676052	0,39984	0,25822	0,880275
0,36925	0,570429	-2,2516472	0,3132976	-0,016429	0	-0,097825
0,36975	1,161972	-1,7489824	0,7109487	0,312207	0,35211	0,978075
0,36975	0,387324	-2,5546224	-0,0301301	0,060249	-0,0626	-0,449925
0,36275	0,82395	-2,3136168	0,1144759	0,345072	-0,01565	-0,352125
0,36055	0,422541	-2,8782512	-0,4458531	0,082159	-0,57903	-1,525825
0,3664	1,084509	-2,2723008	0,0783244	0,46557	-0,20344	-0,313
0,36925	0,605637	-2,8369352	-0,3133053	0,224567	-0,48513	-1,2324
0,3733	1,147887	-2,1414712	0,1385769	0,492954	-0,18779	-0,019575
0,37825	0,591552	-2,7061056	-0,2831752	0,180754	-0,43818	-1,15415
0,37315	1,25352	-1,9830976	0,3313772	0,416276	0,08607	-0,039125
0,37315	0,62676	-2,3273888	0,1807498	0,071204	0,00783	-0,33255
0,37835	1,028169	-1,7214384	0,7651798	0,410795	0,49296	1,154125
0,37825	0,457749	-2,3687048	0,1626702	0,08764	0,1252	0,27385
0,37265	1,077471	-1,852268	0,5241775	0,328636	0,1565	0,880275
0,37145	0,528174	-2,4031304	0,1686993	0,02191	-0,10955	0,078225
0,37965	1,133802	-1,8109608	0,7591507	0,438186	0,43819	1,467125
0,3819	0,478881	-2,492644	0,2590742	0,08764	0,08607	0,293425
0,38135	1,112679	-1,7489824	0,8254246	0,42175	0,45383	1,34975
0,38425	0,542259	-2,3755864	0,3132976	0,076685	-0,05477	0,17605
0,38525	1,112679	-1,8867024	0,7229992	0,432705	0,25039	1,134575
0,38565	0,521127	-2,506416	0,1928003	0,125979	-0,10172	0,2543
0,38565	1,077471	-1,907356	0,6326243	0,476525	0,26604	1,467125
0,3858	0,514089	-2,67168	-0,1084545	0,202657	-0,32864	-0,0587
0,38475	1,183104	-2,3893584	0,1385769	0,602504	-0,23474	-0,039125
0,38555	0,633807	-2,9333392	-0,3374063	0,224567	-0,62598	-1,115025
0,3888	1,098594	-2,3342792	0,1566488	0,5313	-0,17214	0,156475
0,3888	0,640845	-2,8713608	-0,2289518	0,246477	-0,67293	-0,89985
0,38655	1,161972	-2,3480424	0,1928003	0,679189	-0,25822	0,136925
0,3858	0,62676	-2,8300536	-0,2530528	0,323162	-0,5712	-0,782475
0,38565	1,239444	-2,1139272	0,3735501	0,525819	-0,07042	0,567275
0,39375	0,62676	-2,589048	0,1807498	0,136934	-0,27386	0,039125
0,3914	1,267605	-1,8453864	0,8374751	0,558684	0,25822	1,115025
0,3906	0,640845	-2,5408504	0,3373986	0,208138	-0,01565	0,27385
0,39635	1,211274	-2,1070456	0,6507039	0,503909	0,11737	0,9194
0,3915	0,760563	-2,5821664	0,1626702	0,142408	-0,39124	-0,039125
0,3932	1,387323	-1,8591584	0,6205738	0,46557	0,16432	0,78245
0,3988	0,697185	-2,3687048	0,1445983	0,098588	-0,07825	0,0978
0,39645	1,218312	-1,9280184	0,7169778	0,48748	0,31299	0,899825
0,3893	0,478881	-2,4719904	0,2470237	0,175273	0,03912	0,058675
0,394	1,126764	-1,9280184	0,7350497	0,394366	0,38341	0,821575
0,3996	0,598599	-2,4651088	0,3012471	0,071204	0,04695	0,547725
0,4013	1,183104	-2,086392	0,536228	0,460096	0,28952	0,93895
0,4014	0,633807	-2,9126768	-0,2169013	0,180754	-0,44601	-0,48905
0,3987	1,232397	-2,4857624	0,0903749	0,503909	-0,32864	0,215175
0,3997	0,570429	-3,0572784	-0,2831752	0,230048	-0,56338	-0,782475
0,4009	1,260567	-2,2791912	0,3494491	0,580594	-0,0626	0,391225
0,4013	0,704232	-2,8575888	-0,2530528	0,273868	-0,32864	-0,352125
0,4013	1,197189	-2,3342792	0,2590742	0,514864	-0,18779	0,01955
0,4014	0,528174	-2,9539928	-0,3072762	0,230048	-0,48513	-1,036775
0,40465	1,204227	-2,0657296	0,4699541	0,503909	0,30516	0,567275
0,413	0,704232	-2,6097016	0,1747207	0,175273	-0,04695	-0,48905
0,41455	1,260567	-1,9142464	0,8495256	0,558684	0,36776	1,212825
0,4096	0,605637	-2,506416	0,4338026	0,208138	0,17214	0,43035
0,41315	1,112679	-2,1414712	0,7290283	0,525819	0,38341	1,5258
0,416	0,492957	-2,8851328	0,0120505	0,268387	-0,0626	0,43035
0,4168	1,091556	-2,017532	0,6748049	0,547729	0,43819	1,5845
0,4169	0,478881	-2,547732	0,3554782	0,202657	0,19562	0,68465
0,4169	1,126764	-2,058848	0,8977276	0,476525	0,40689	1,5258
0,4168	0,62676	-2,6097016	0,2831752	0,158844	-0,1252	0,371675
0,41665	1,260567	-1,9830976	0,6446748	0,525819	0,16432	1,0759
0,41715	0,697185	-2,5683944	0,1144759	0,323162	-0,13302	0,234725
0,4168	1,30986	-1,8453864	0,7049273	0,564165	0,29734	0,802025
0,4169	0,802818	-2,644136	-0,0421806	0,323162	-0,39124	-0,7238
0,41625	1,330992	-2,4375648	0,0662739	0,580594	-0,36776	-0,195625
0,41665	0,816903	-3,188108	-0,3916297	0,235522	-0,7903	-1,017225
0,4165	1,352115	-2,492644	0,1265264	0,536774	-0,39124	0,11735
0,422	0,62676	-2,9471112	-0,2771538	0,153363	-0,65728	-0,860725
0,4263	1,295775	-2,3136168	0,3434277	0,525819	-0,26604	0,391225
0,4207	0,718317	-3,0021904	-0,1988294	0,273868	-0,5712	-0,449925
0,42135	1,33803	-2,3273888	0,4277735	0,618933	0,0939	0,9194
0,4221	0,62676	-2,6647896	0,1265264	0,180754	-0,0939	0,156475
0,42825	1,119726	-2,00376	0,6989059	0,46557	0,39906	1,134575
0,43215	0,556344	-2,7198776	0,1506274	0,224567	0,08607	0,27385
0,43215	1,239444	-2,1208176	0,7591507	0,558684	0,29734	1,19325
0,432	0,76761	-2,492644	0,439824	0,158844	0,04695	0,52815
0,4247	1,443663	-2,045076	0,7350497	0,383411	0,42254	1,232375
0,426	0,79578	-2,7336496	0,2410023	0,115024	0,14867	0,9194
0,43005	1,330992	-2,1070456	0,7410788	0,471051	0,40689	1,66275
0,42395	0,753525	-2,6372456	0,3012471	0,235522	0,10955	0,489025
0,4273	1,359162	-2,1001552	0,6868554	0,48748	0,21127	0,99765
0,4376	0,774648	-2,7336496	0,2470237	0,241003	-0,05477	0,1956
0,4362	1,316907	-2,3067352	0,7169778	0,569639	0,19562	1,036775
0,43355	0,746478	-3,13302	-0,168707	0,328636	-0,44601	-0,13695
0,43255	1,295775	-2,7611936	0,1204973	0,586075	-0,32081	0,4108
0,43225	0,71127	-3,2913936	-0,3735578	0,164318	-0,58685	-0,54775
0,43225	1,288737	-2,657908	0,0602448	0,48748	-0,19562	0,136925
0,43255	0,690147	-3,325828	-0,3494568	0,191702	-0,45383	-0,9781
0,4324	1,239444	-2,630364	0,1988217	0,536774	0,01565	-0,1565
0,43265	0,746478	-3,188108	-0,2108799	0,251958	-0,30516	-0,5673
0,43265	1,323945	-2,4444464	0,5482785	0,536774	0,17997	1,0759
0,4328	0,704232	-3,0503968	0,1265264	0,251958	-0,05477	0,33255
0,43945	1,345077	-2,3824768	0,7531293	0,547729	0,41471	1,40845
0,4453	0,830988	-3,0228528	0,1024254	0,125979	-0,14084	-0,117375
0,43865	1,316907	-2,3755864	0,5422494	0,564165	0,21127	1,0759
0,44205	0,619722	-2,8300536	0,1084468	0,257432	0,00783	0,52815
0,44635	1,161972	-2,2378752	0,7410788	0,503909	0,32864	1,3302
0,4415	0,71127	-2,7887376	0,4458531	0,180754	0,07825	0,704225
0,4441	1,316907	-2,2103312	0,9158072	0,388892	0,42254	1,5258
0,44725	0,802818	-2,8025096	0,3193267	0,213612	0,07825	0,7629
0,44255	1,28169	-2,1552432	0,7953022	0,646324	0,44601	1,9366
0,4423	0,718317	-2,8575888	0,3132976	0,372456	0,26604	1,0172
0,44635	1,345077	-2,3549328	0,6567253	0,542255	0,41471	1,643175
0,4488	0,6831	-3,0503968	-0,1385769	0,08764	-0,25822	0,0978
0,4527	1,225359	-2,5408504	0,0963963	0,410795	-0,25039	0,33255
0,4497	0,690147	-3,1812264	-0,3615073	0,098588	-0,54773	-0,48905
0,4483	1,154934	-2,7061056	0,1445983	0,416276	-0,31299	0,567275
0,4483	0,535212	-3,2776216	-0,2108799	0,202657	-0,49296	-0,273875
0,4514	1,126764	-2,8162816	0,3012471	0,564165	-0,17997	0,6651
0,45595	0,514089	-3,2776216	-0,1084545	0,268387	-0,57903	-0,097825
0,451	1,190142	-2,4995344	0,6145524	0,536774	-0,03912	1,388875
0,44895	0,542259	-2,8851328	0,3554782	0,246477	-0,14084	0,58685
0,44815	1,190142	-2,2929632	0,9640015	0,520345	0,13302	1,50625
0,4496	0,62676	-2,8575888	0,4759755	0,251958	-0,01565	0,958525
0,454	1,288737	-2,3480424	0,6928768	0,558684	0,23474	1,6823
0,4523	0,85212	-2,8644792	0,2952257	0,224567	-0,07825	0,821575
0,4591	1,260567	-2,3273888	0,8615761	0,536774	0,34429	1,956175
0,4604	0,661977	-2,8231632	0,4518745	0,312207	0,21127	1,1737
0,46055	1,063386	-2,2791912	0,8856771	0,597023	0,45383	2,034425
0,45545	0,647892	-2,6923336	0,439824	0,279342	0,07042	0,880275
0,45975	1,323945	-2,1276992	0,951951	0,646324	0,39906	1,467125
0,46325	0,647892	-2,8369352	0,5241775	0,284823	0,04695	0,567275
0,46405	1,232397	-2,3549328	0,8977276	0,542255	0,35211	1,9366
0,4643	0,690147	-3,0572784	0,1265264	0,257432	-0,1252	0,6651
0,4643	1,359162	-2,7956192	0,1265264	0,629888	-0,10955	0,899825
0,4638	0,788733	-3,4222232	-0,2952257	0,284823	-0,74335	-0,449925
0,46585	1,401408	-2,7543032	0,3675287	0,640843	-0,33646	0,625975
0,4738	0,76761	-3,3189376	-0,2108799	0,284823	-0,57903	-0,5673
0,469	1,204227	-2,7749656	0,1445983	0,629888	-0,25039	0,4499
0,46535	0,62676	-3,4773112	-0,4217521	0,356027	-0,61033	-0,449925
0,47185	1,218312	-2,7749656	0,3253481	0,744912	-0,28951	0,645525
0,4694	0,676062	-3,0159624	0,2289518	0,361501	-0,27386	0,1956
0,472	1,218312	-2,2929632	0,8736266	0,629888	0,22692	1,741
0,4772	0,71127	-2,7749656	0,3313772	0,323162	0	0,84115
0,4776	1,246482	-2,4719904	0,5542999	0,635369	0,16432	1,40845
0,47825	0,71127	-2,9608832	0,0903749	0,312207	-0,10172	0,567275
0,47865	1,140849	-2,4719904	0,6266029	0,586075	0,23474	1,623625
0,47915	0,422541	-3,0159624	0,1325478	0,306726	-0,02347	0,74335
0,47915	1,091556	-2,4031304	0,7049273	0,651798	0,39124	2,0931
0,47915	0,542259	-2,8713608	0,2831752	0,416276	0,0313	1,154125
0,47915	1,246482	-2,4031304	0,6808263	0,679189	0,25822	1,85835
0,4794	0,633807	-2,9333392	0,2771461	0,295771	0	0,6651
0,479	1,176057	-2,4995344	0,7049273	0,629888	0,30516	1,34975
0,482	0,563382	-3,27074	-0,1024254	0,339591	-0,25822	-0,1565
0,4807	1,33803	-2,7198776	0,1325478	0,744912	-0,30516	0,3521
0,48355	0,774648	-3,4291136	-0,2771538	0,410795	-0,61033	-0,29345
0,4888	1,274652	-2,7818472	0,2470237	0,695618	-0,23474	1,0759
0,48345	0,690147	-3,4084512	-0,1325555	0,350546	-0,48513	0,0978
0,4798	1,211274	-2,8782512	0,3735501	0,662753	-0,14084	0,8607
0,48515	0,62676	-3,3740256	-0,096404	0,366982	-0,31299	-0,019575
0,48695	1,126764	-2,644136	0,4579036	0,624414	0,17997	1,310625
0,48225	0,563382	-3,0779408	0,2289518	0,334117	0,03912	0,68465
0,4871	1,126764	-2,4857624	0,8133818	0,580594	0,38341	1,545375
0,4905	0,514089	-3,1123664	0,3614996	0,372456	0,0626	0,52815
0,4936	1,042254	-2,4100208	0,9097781	0,597023	0,42254	1,447575
0,4944	0,563382	-2,8231632	0,560329	0,350546	0,10955	0,547725
0,4944	1,260567	-2,3136168	1,0784774	0,586075	0,37559	1,3302
0,4945	0,71127	-2,8300536	0,6025019	0,191702	0,11737	0,6651
0,49345	1,112679	-2,3480424	1,024254	0,586075	0,55556	2,034425
0,4945	0,542259	-2,9815368	0,4277735	0,334117	0,0626	1,036775
0,4944	1,105641	-2,4237928	0,951951	0,673708	0,39124	2,132225
0,4919	0,521127	-3,13302	0,2891966	0,323162	0,0626	0,68465
0,4936	1,070424	-2,6785616	0,6085233	0,607978	0,25039	0,93895
0,49475	0,62676	-3,4635392	0,0361515	0,279342	-0,25822	-0,430375
0,49515	1,352115	-3,0021904	0,488026	0,624414	-0,14084	0,547725
0,4966	0,802818	-3,6219128	-0,1566565	0,230048	-0,70422	-0,48905
0,49505	1,345077	-3,0159624	0,2771461	0,564165	-0,41471	0,43035
0,49505	0,774648	-3,6976544	-0,1265264	0,306726	-0,70422	-0,528175
0,50335	1,330992	-3,0297344	0,3795715	0,723002	-0,30516	0,68465
0,50925	0,802818	-3,5186272	-0,1867789	0,454615	-0,53991	-0,39125
0,51065	1,316907	-3,0297344	0,391622	0,640843	-0,0626	0,58685
0,5108	0,760563	-3,5117368	0,1144759	0,334117	-0,36776	-0,07825
0,51015	1,30986	-2,8782512	0,6085233	0,684663	-0,11737	0,645525
0,5044	0,859158	-3,2913936	0,2530528	0,306726	-0,24257	0,27385
0,5065	1,352115	-2,589048	0,8796557	0,668234	0,49296	1,564925
0,50925	0,76761	-3,1536824	0,3193267	0,39984	0,1252	0,391225
0,50975	1,295775	-2,6923336	0,7832517	0,651798	0,25039	1,291075
0,5104	0,71127	-3,160564	0,3193267	0,284823	-0,14867	0,312975
0,5112	1,373247	-2,6647896	0,7712012	0,564165	0,25039	1,056325
0,51415	0,781695	-3,4084512	0,1867712	0,257432	-0,0626	0,4499
0,51145	1,25352	-2,8093912	0,6567253	0,657279	0,28169	1,34975
0,5104	0,6831	-3,3464816	0,0722953	0,323162	-0,28169	-0,0587
0,51015	1,323945	-2,8644792	0,5301989	0,662753	-0,1252	1,291075
0,51055	0,802818	-3,5874872	-0,072303	0,366982	-0,39124	-0,0587
0,51055	1,33803	-2,9953088	0,3795715	0,690144	-0,16432	0,27385
0,5104	0,894366	-3,5530528	-0,1084545	0,44366	-0,53208	-0,6651
0,51055	1,302822	-3,1812264	0,3313772	0,794206	-0,25822	0
0,5178	0,725355	-3,7114264	-0,2590819	0,39984	-0,67293	-1,2911
0,51535	1,316907	-3,20188	0,0843458	0,750393	-0,39906	0,01955
0,5139	0,73944	-3,842256	-0,4579036	0,449141	-0,78247	-0,8803
0,51885	1,190142	-3,215652	0,0783244	0,690144	-0,38341	0,234725
0,52355	0,788733	-3,6012592	-0,096404	0,42175	-0,42253	-0,254325
0,51745	1,3662	-2,9195672	0,5542999	0,772303	0,1565	1,291075
0,52135	0,6831	-3,3327096	0,0602448	0,323162	0,03912	0,27385
0,5246	1,169019	-2,6647896	0,6507039	0,607978	0,42254	1,232375
0,5255	0,746478	-3,3327096	0,1325478	0,377937	0,0313	0,039125
0,52535	1,359162	-2,8575888	0,6748049	0,635369	0,44601	1,310625
0,5259	0,732402	-3,4084512	0,1747207	0,317681	-0,10955	0,4108
0,5259	1,28169	-2,7267592	0,8374751	0,602504	0,28952	1,25195
0,5263	0,753525	-3,3740256	0,439824	0,268387	-0,07042	0,215175
0,5324	1,295775	-2,8782512	0,6025019	0,602504	0,07042	0,821575
0,52995	0,612675	-3,2776216	0,1566488	0,323162	-0,22692	0,11735
0,52705	1,218312	-2,7198776	0,6085233	0,706573	0,14867	1,09545
0,5293	0,640845	-3,3946792	-0,0120505	0,350546	-0,20344	-0,5673
0,5375	1,260567	-3,0435064	0,3072762	0,662753	-0,14867	-0,23475
0,5405	0,640845	-3,8216024	-0,3313772	0,383411	-0,55555	-1,115025
0,5337	1,176057	-3,298284	0,0602448	0,624414	-0,39906	-0,019575
0,53825	0,676062	-3,6632288	-0,3494568	0,312207	-0,70422	-0,9781
0,541	1,197189	-3,105476	0,1807498	0,679189	-0,41471	-0,13695
0,53525	0,6831	-3,80094	-0,4097016	0,334117	-0,81377	-1,31065
0,535	1,133802	-3,119248	0,1325478	0,597023	-0,50861	-0,352125
0,5397	0,6831	-3,4291136	0,0963963	0,339591	-0,39124	-0,4695
0,5414	1,204227	-2,5408504	0,7651798	0,684663	0,0939	1,0172
0,5418	0,591552	-3,1536824	0,2891966	0,273868	-0,21909	0,5086
0,5415	1,218312	-2,8162816	0,8615761	0,50939	0,1565	1,291075
0,5415	0,71127	-3,3602536	0,3675287	0,312207	-0,08607	0,33255
0,5405	1,3662	-2,8093912	0,8133818	0,618933	0,16432	1,115025
0,5414	0,732402	-3,4222232	0,3012471	0,334117	-0,21909	-0,1565
0,5414	1,323945	-2,9126768	0,6808263	0,712047	0,04695	0,821575
0,54425	0,802818	-3,4566576	0,1024254	0,427231	-0,42253	-0,176075
0,5441	1,42254	-2,8644792	0,6928768	0,640843	-0,0626	1,232375
0,5427	0,73944	-3,3671352	0,2891966	0,312207	-0,38341	0,2543
0,5423	1,176057	-2,8644792	0,6567253	0,662753	0,0313	1,1737
0,5419	0,718317	-3,5186272	0,0421729	0,476525	-0,44601	-0,176075
0,54115	1,302822	-3,2087704	0,3494491	0,794206	-0,39906	0,234725
0,5418	0,76761	-3,773396	-0,2229304	0,482006	-0,71987	-0,860725
0,5492	1,345077	-3,2500776	0,2048508	0,723002	-0,39124	-0,019575
0,5497	0,71127	-4,0419456	-0,4579036	0,416276	-0,84507	-1,349775
0,54425	1,288737	-3,5737152	-0,1024254	0,761348	-0,56338	-0,48905
0,5488	0,753525	-4,0901432	-0,4338026	0,498435	-0,87637	-0,7238
0,5548	1,288737	-3,353372	0,2771461	0,772303	-0,33646	0,6064
0,55715	0,65493	-3,6976544	0,024101	0,372456	-0,40689	-0,176075
0,55725	1,119726	-3,0021904	0,6085233	0,635369	0,1565	1,291075
0,55755	0,373239	-3,6632288	0,1506274	0,273868	-0,27386	0,3521
0,55755	1,056339	-3,174336	0,6627544	0,591549	0,08607	1,50625
0,5574	0,570429	-3,6081408	0,1686993	0,361501	-0,07825	0,33255
0,5566	1,119726	-3,0848224	0,6145524	0,618933	0,17214	1,115025
0,55715	0,542259	-3,6907728	0,1686993	0,334117	-0,20344	0,234725
0,5556	1,105641	-3,1399104	0,6145524	0,564165	-0,0939	1,0759
0,55595	0,556344	-3,7183168	0	0,366982	-0,48513	0
0,55675	1,084509	-2,9815368	0,7591507	0,695618	0,03912	1,4867
0,5574	0,598599	-3,4635392	0,3313772	0,42175	-0,21127	0,6651
0,56325	1,218312	-3,1123664	0,6326243	0,690144	-0,14867	1,25195
0,5638	0,669015	-4,0970336	-0,0903749	0,388892	-0,53208	-0,430375
0,5591	1,211274	-3,6701104	0,1265264	0,733957	-0,36776	0,234725
0,55755	0,598599	-4,1314592	-0,4518822	0,44366	-0,82942	-0,74335
0,5569	1,098594	-3,6219128	0,0542234	0,651798	-0,61815	0,312975
0,55855	0,619722	-4,0625992	-0,3494568	0,377937	-0,89984	-0,508625
0,5617	1,140849	-3,4497672	0,1144759	0,739438	-0,47731	0,391225
0,5613	0,65493	-4,1245688	-0,3374063	0,482006	-0,6964	-0,74335
0,5626	1,204227	-3,4153416	0,3072762	0,750393	-0,08607	0,704225
0,55935	0,591552	-3,7665144	0,0602448	0,427231	-0,24257	0,039125
0,56615	1,197189	-3,0228528	0,7591507	0,772303	0,19562	1,310625
0,5707	0,542259	-3,5323992	0,2831752	0,569639	-0,0626	0,723775
0,56535	1,133802	-3,0090808	0,58443	0,898275	0,23474	1,5845
0,5694	0,514089	-3,7183168	0,0722953	0,514864	-0,16432	0,215175
0,5716	1,218312	-3,1536824	0,5663504	0,673708	-0,00782	0,7629
0,57265	0,718317	-3,7045448	0,2048508	0,410795	-0,28951	0,234725
0,57275	1,190142	-3,160564	0,6627544	0,717528	0,08607	1,388875
0,57265	0,619722	-3,8629096	0,048202	0,503909	-0,28951	-0,1565
0,56875	1,190142	-3,2913936	0,560329	0,838026	0,16432	1,09545
0,5703	0,676062	-3,73208	0,2349732	0,55321	-0,18779	0,469475
0,5742	1,028169	-3,3327096	0,6808263	0,755867	0,14867	1,369325
0,57395	0,478881	-4,0075112	0,0361515	0,42175	-0,35994	0,039125
0,5798	0,999999	-3,6770008	0,2651033	0,679189	-0,27386	0,078225
0,5773	0,584514	-4,1658848	-0,2530528	0,405321	-0,68858	-0,80205
0,57695	1,133802	-3,5805968	0,1325478	0,728483	-0,31299	0,136925
0,5755	0,605637	-4,0350552	-0,3193267	0,542255	-0,52426	-0,48905
0,57355	1,197189	-3,4153416	0,1385769	0,810642	-0,45383	0,4108
0,5733	0,669015	-4,1039152	-0,4458531	0,438186	-0,90767	-0,704225
0,57355	1,077471	-3,5805968	0,1807498	0,580594	-0,30516	0,489025
0,5824	0,492957	-4,0075112	0,0843458	0,323162	-0,29734	-0,1565
0,5846	1,007046	-3,4222232	0,5482785	0,651798	0,14867	1,232375
0,58735	0,436626	-3,8353744	0,0542234	0,350546	-0,20344	0,17605
0,58345	0,992961	-3,3396	0,5663504	0,766822	0,14085	1,310625
0,5837	0,345078	-3,759624	0,1686993	0,48748	-0,19562	0,645525
0,58685	0,901413	-3,243196	0,5784009	0,701092	0,21127	1,369325
0,5885	0,429579	-3,7802864	0,1144759	0,410795	-0,10955	0,215175
0,5888	1,070424	-3,5737152	0,3856006	0,673708	-0,02347	1,0759
0,5888	0,612675	-3,9868576	0,0903749	0,405321	-0,24257	0,371675
0,58865	1,077471	-3,3602536	0,6446748	0,733957	0,17997	1,467125
0,58905	0,281691	-3,8353744	0,1988217	0,394366	-0,1252	0,43035
0,5885	0,950706	-3,4635392	0,512127	0,679189	0,0626	0,93895
0,58865	0,422541	-4,2416264	-0,2349809	0,482006	-0,58685	-0,4108
0,5885	1,028169	-3,7183168	-0,0180796	0,810642	-0,46166	0,11735
0,5918	0,570429	-4,1865472	-0,4579036	0,44366	-0,85289	-0,89985
0,59125	1,035216	-3,759624	-0,0602525	0,777777	-0,53991	0
0,58915	0,338031	-4,510176	-0,656733	0,498435	-0,96244	-1,21285
0,5875	0,999999	-3,9317696	-0,1566565	0,728483	-0,67293	-0,39125
0,58395	0,514089	-4,3242584	-0,4759832	0,476525	-0,80595	-0,919425
0,59385	0,992961	-3,7114264	0,2229227	0,744912	-0,36776	0,33255
0,59385	0,471834	-4,1521128	-0,072303	0,44366	-0,5712	-0,13695
0,5936	0,985923	-3,4497672	0,5542999	0,723002	-0,1252	0,880275
0,5927	0,436626	-3,979976	0,0722953	0,301252	-0,37559	-0,254325
0,594	1,007046	-3,4084512	0,4097016	0,558684	-0,04695	1,34975
0,59255	0,471834	-4,0144016	-0,0060291	0,39984	-0,28951	0,293425
0,5931	1,035216	-3,5530528	0,4579036	0,706573	-0,05477	0,899825
0,6	0,514089	-4,1176872	0	0,460096	-0,43036	-0,117375
0,5988	1,077471	-3,6150224	0,5241775	0,673708	0,0313	1,09545
0,59475	0,514089	-4,1107968	0,1024254	0,438186	-0,23474	0,27385
0,60025	0,978876	-3,4773112	0,4458531	0,750393	0,00783	1,232375
0,6035	0,436626	-4,0281736	-0,1325555	0,432705	-0,39124	0,52815
0,6023	1,035216	-3,4291136	0,3494491	0,706573	-0,17997	1,232375
0,59505	0,478881	-4,2829424	-0,3856083	0,449141	-0,759	-0,33255
0,60245	0,964791	-3,883572	-0,0060291	0,783258	-0,54773	0,234725
0,6082	0,401409	-4,5996896	-0,6627544	0,427231	-0,92332	-1,115025
0,6057	1,091556	-4,1383408	-0,2771538	0,810642	-0,65728	0,039125
0,60415	0,450711	-4,551492	-0,6687835	0,536774	-1,06416	-0,80205
0,60495	0,929583	-4,0625992	-0,0783244	0,854462	-0,6025	0,136925
0,6122	0,359154	-4,7098656	-0,5241775	0,48748	-0,93114	-0,8803
0,60805	1,049301	-3,966204	0,2169013	0,783258	-0,32864	0,68465
0,6117	0,549297	-4,2553984	-0,0602525	0,492954	-0,38341	0,1956
0,6148	1,021131	-3,6356848	0,4940474	0,750393	-0,02347	1,0172
0,6121	0,633807	-4,0970336	0,0843458	0,525819	-0,28169	0,11735
0,6121	1,140849	-3,5186272	0,4277735	0,783258	-0,03912	0,99765
0,6083	0,577467	-4,0419456	-0,0903749	0,525819	-0,51643	0,039125
0,6143	1,035216	-3,6425664	0,4579036	0,827071	-0,22692	0,645525
0,6135	0,380286	-4,1796568	0,1024254	0,42175	-0,36776	0,33255
0,6126	0,760563	-3,6563384	0,4338026	0,684663	-0,11737	1,40845
0,6177	0,211275	-4,1176872	-0,0903749	0,44366	-0,41471	0,6651
0,61925	0,816903	-3,6494568	0,3614996	0,821597	-0,03912	1,623625
0,6199	0,19719	-4,1658848	-0,1385769	0,454615	-0,54773	0,489025
0,6199	0,85212	-3,6012592	0,3735501	0,673708	-0,21909	1,291075
0,6203	0,288738	-4,3518024	-0,2651033	0,416276	-0,68858	0,058675
0,6199	0,809865	-4,0901432	-0,1144759	0,755867	-0,6651	0,802025
0,62015	0,204228	-4,8200328	-0,8615838	0,503909	-1,12676	-0,89985
0,61615	0,809865	-4,1383408	-0,2470314	0,827071	-0,7903	0,058675
0,62315	0,457749	-4,565264	-0,5904591	0,503909	-1,00156	-0,8803
0,62395	0,887328	-3,9937392	-0,2108799	0,794206	-0,6651	-0,13695
0,6246	0,274653	-4,5996896	-0,536228	0,5313	-0,87637	-0,997675
0,62265	0,76761	-4,1865472	0,0542234	0,706573	-0,46948	0,33255
0,6207	0,316908	-4,4619784	-0,1506274	0,476525	-0,54773	0,01955
0,628	0,79578	-3,7251984	0,5000765	0,684663	-0,16432	0,958525
0,6293	0,218313	-4,4	0,1445983	0,356027	-0,52426	0,3521
0,63255	0,746478	-3,883572	0,3494491	0,717528	-0,18779	1,1737
0,63515	0,154935	-4,3173768	-0,096404	0,432705	-0,46948	0,2543
0,63525	0,690147	-3,6838824	0,5000765	0,739438	-0,0939	0,978075
0,635	0,211275	-4,3242584	-0,072303	0,482006	-0,32864	0,136925
0,635	0,908451	-3,9593136	0,4097016	0,859936	0,07825	1,134575
0,63175	0,253521	-4,4757504	-0,048202	0,454615	-0,36776	0,0978
0,6315	0,774648	-3,8491464	0,4518745	0,777777	0,02347	0,93895
0,6345	0,373239	-4,3655744	-0,0361515	0,498435	-0,39906	0,058675
0,63525	0,957753	-3,8766816	0,3132976	0,728483	-0,35994	0,645525
0,63555	0,274653	-4,6892032	-0,4639327	0,427231	-0,84507	-0,4695
0,6354	0,809865	-4,2967144	-0,0301301	0,723002	-0,52426	0,293425
0,63555	0,316908	-5,012832	-0,6748049	0,471051	-1,18936	-1,095475
0,63515	0,894366	-4,372456	-0,2108799	0,848981	-0,87637	-0,254325
0,635	0,352116	-4,7374096	-0,4940551	0,580594	-1,01721	-0,938975
0,6345	0,845073	-4,3173768	-0,0542311	0,870891	-0,7277	-0,0587
0,63515	0,373239	-4,7649448	-0,6205815	0,569639	-1,03286	-0,528175
0,63565	0,781695	-4,0144016	0,0301224	0,799687	-0,30516	1,19325
0,63605	0,323946	-4,3793464	-0,1325555	0,542255	-0,25039	0,293425
0,6354	0,922536	-3,73208	0,4217521	0,783258	0,1252	1,3302
0,6354	0,309861	-4,2760608	-0,1807498	0,542255	-0,28951	0,0978
0,63775	0,838035	-3,897344	0,3253481	0,772303	-0,25822	0,8607
0,6415	0,288738	-4,53772	-0,0361515	0,476525	-0,64945	-0,2152
0,64555	0,873243	-3,979976	0,3976511	0,755867	-0,23474	0,899825
0,64855	0,302823	-4,5170576	0,0421729	0,547729	-0,35994	0,136925
0,65035	0,908451	-3,842256	0,6205738	0,772303	-0,01565	0,99765
0,65035	0,436626	-4,2898328	0,1928003	0,476525	-0,32081	-0,097825
0,6445	0,894366	-3,745852	0,5723795	0,870891	-0,08607	0,78245
0,6454	0,309861	-4,2691704	0,1747207	0,50939	-0,35994	0,039125
0,6492	0,732402	-3,8766816	0,5241775	0,750393	-0,1252	0,958525
0,6475	0,183105	-4,6616592	-0,2831752	0,525819	-0,7903	-0,352125
0,63955	0,809865	-4,3036048	-0,168707	0,848981	-0,87637	0
0,6445	0,352116	-4,9026648	-0,680834	0,613459	-1,12676	-0,5673
0,64945	0,830988	-4,4344344	-0,2771538	0,936621	-0,64945	0,3521
0,65075	0,359154	-4,8338048	-0,6025096	0,668234	-1,01721	-0,841175
0,65065	0,985923	-4,3518024	-0,1084545	0,838026	-0,6651	-0,039125
0,6514	0,338031	-4,8338048	-0,5964805	0,471051	-0,90767	-0,997675
0,6514	0,802818	-4,0901432	0,0963963	0,903756	-0,22692	0,43035
0,6514	0,126765	-4,53772	-0,120505	0,607978	-0,37559	-0,0587
0,651	0,746478	-3,979976	0,4518745	0,821597	-0,08607	0,978075
0,6514	0,161973	-4,60658	-0,2108799	0,42175	-0,62598	-0,48905
0,65205	0,79578	-3,952432	0,3193267	0,794206	-0,26604	0,802025
0,6587	0,401409	-4,46886	0,0662739	0,460096	-0,41471	-0,07825
0,66415	0,830988	-3,814712	0,512127	0,766822	-0,05477	1,0172
0,65845	0,274653	-4,3793464	-0,0542311	0,471051	-0,35994	0,371675
0,65245	0,922536	-3,814712	0,3795715	0,668234	-0,19562	1,25195
0,65155	0,478881	-4,2829424	-0,0120505	0,345072	-0,75117	-0,1565
0,6557	0,838035	-3,828484	0,4458531	0,690144	-0,30516	1,154125
0,6583	0,274653	-4,3449208	0,024101	0,372456	-0,47731	0,215175
0,65375	0,725355	-3,952432	0,391622	0,695618	-0,27386	0,704225
0,65165	0,302823	-4,6547776	-0,2952257	0,55321	-0,80595	-0,273875
0,6583	0,774648	-4,2967144	-0,0060291	0,788732	-0,64163	0,6064
0,6647	0,415494	-4,7856072	-0,5241775	0,449141	-0,97809	-1,05635
0,6665	0,830988	-4,3242584	-0,1024254	0,761348	-0,71987	-0,0587
0,66665	0,260568	-4,9026648	-0,4880337	0,405321	-1,07981	-0,606425
0,6587	0,676062	-4,441316	-0,0542311	0,657279	-0,92332	0,2543
0,6638	0,232398	-4,9164368	-0,4097016	0,432705	-1,11111	-0,762925
0,66615	0,774648	-4,427544	0,1385769	0,832552	-0,71205	0,215175
0,6651	0,253521	-4,6960936	-0,072303	0,449141	-0,75117	-0,352125
0,666	0,781695	-4,1039152	0,3373986	0,783258	-0,34429	0,68465
0,6669	0,225351	-4,53772	-0,0060291	0,48748	-0,61033	-0,29345
0,66665	0,922536	-3,9317696	0,5784009	0,755867	-0,15649	1,40845
0,66535	0,415494	-4,53772	0,024101	0,591549	-0,28951	0,78245
0,66145	0,978876	-3,911116	0,5542999	0,903756	0,04695	1,9953
0,6647	0,521127	-4,3793464	0,1325478	0,498435	-0,30516	1,09545
0,66585	1,021131	-3,9042256	0,5482785	0,717528	-0,13302	1,447575
0,6721	0,309861	-4,5170576	0,1144759	0,50939	-0,41471	0,17605
0,6733	0,85212	-4,0625992	0,5904514	0,755867	-0,08607	1,134575
0,66885	0,464796	-4,6478872	0,0180719	0,536774	-0,52426	0,156475
0,6668	0,901413	-4,1865472	0,3614996	0,876372	-0,14867	1,232375
0,6668	0,338031	-4,7374096	-0,1928003	0,607978	-0,78247	-0,07825
0,6668	0,746478	-4,3518024	0,0722953	0,832552	-0,68858	0,43035
0,6673	0,309861	-4,8888928	-0,4036802	0,597023	-0,89984	-0,352125
0,6751	0,908451	-4,4068904	-0,0542311	0,772303	-0,5712	0,293425
0,672	0,450711	-5,054148	-0,5000842	0,492954	-0,98591	-1,271525
0,66715	0,859158	-4,5308296	0,0602448	0,733957	-0,62598	-0,430375
0,6678	0,225351	-4,9921784	-0,3916297	0,438186	-0,85289	-1,271525
0,6764	0,781695	-4,3173768	0,0783244	0,799687	-0,40689	0,2543
0,6751	0,260568	-4,7305192	-0,3856083	0,498435	-0,50078	-0,39125
0,6746	0,82395	-4,0212832	0,3675287	0,832552	0,05477	1,19325
0,68005	0,14085	-4,551492	0,1325478	0,57512	-0,35994	0,68465
0,68225	0,619722	-4,0006296	0,6507039	0,859936	-0,03912	1,76055
0,68265	0,11268	-4,551492	0,1747207	0,498435	-0,35994	0,6651
0,68225	0,725355	-4,1176872	0,512127	0,761348	0,00783	1,701875
0,68215	0,288738	-4,6478872	0,0662739	0,471051	-0,35994	0,723775
0,6781	0,71127	-4,2072008	0,439824	0,701092	-0,03912	1,3302
0,6794	0,211275	-4,551492	0,0662739	0,498435	-0,32081	0,52815
0,67875	0,598599	-4,1590032	0,2891966	0,772303	-0,25822	1,0172
0,6724	0,070425	-4,6547776	-0,0843535	0,536774	-0,39124	0,312975
0,67785	0,661977	-4,2553984	0,2530528	0,772303	-0,14867	1,2715
0,6816	0,190143	-4,9095464	-0,4338026	0,5313	-0,53991	0,1956
0,6824	0,79578	-4,4757504	-0,0843535	0,706573	-0,44601	0,489025
0,68255	0,211275	-4,99906	-0,656733	0,42175	-0,91549	-0,8216
0,68225	0,746478	-4,5308296	-0,1325555	0,783258	-0,6025	0
0,6824	0,161973	-5,0610384	-0,5663581	0,525819	-0,97027	-0,64555
0,68865	0,633807	-4,5308296	-0,1506274	0,827071	-0,57903	0,3521
0,68785	0,147888	-5,150552	-0,680834	0,498435	-0,90767	-0,841175
0,68395	0,816903	-4,386228	0,024101	0,816116	-0,41471	0,3521
0,68255	0,239436	-4,7305192	-0,072303	0,520345	-0,50861	0,0978
0,68215	0,732402	-4,1590032	0,5241775	0,832552	-0,11737	1,388875
0,6824	0,309861	-4,6272336	0,0963963	0,547729	-0,27386	0,93895
0,6893	0,830988	-4,1590032	0,4759755	0,838026	0,11737	1,9366
0,69255	0,246483	-4,7029752	0,0843458	0,5313	-0,24257	1,056325
0,6862	0,732402	-4,1934288	0,6326243	0,717528	0,05477	1,9366
0,68565	0,260568	-4,6823216	0,1445983	0,427231	-0,14867	0,958525
0,6928	0,591552	-4,1590032	0,4277735	0,810642	0,1565	1,897475
0,6898	0,119718	-4,6685496	-0,2289518	0,503909	-0,43818	0,6064
0,68425	0,661977	-4,1934288	0,2410023	0,799687	-0,21909	1,6823
0,68225	0,105633	-4,8269232	-0,2169013	0,536774	-0,55555	0,5086
0,6829	0,669015	-4,2898328	0,3434277	0,799687	-0,25039	1,447575
0,68945	0,246483	-4,8957744	-0,1506274	0,564165	-0,65728	0,293425
0,6888	0,816903	-4,5446016	-0,096404	0,865417	-0,39906	0,625975
0,6971	0,323946	-5,081692	-0,632632	0,673708	-0,93114	-0,449925
0,6988	0,774648	-4,5721456	-0,1084545	0,843507	-0,70422	0,567275
0,69855	0,204228	-5,109236	-0,6145524	0,547729	-1,11111	-0,273875
0,6974	0,816903	-4,6754312	-0,3133053	0,920185	-0,95462	0,52815
0,69765	0,422541	-5,1849776	-0,7591584	0,668234	-1,10329	-0,23475
0,69765	0,830988	-4,565264	-0,0843535	0,870891	-0,49296	0,74335
0,69805	0,16902	-4,8613488	-0,2651033	0,482006	-0,67293	0,156475
0,6979	0,809865	-4,0625992	0,463925	0,816116	-0,11737	1,721425
0,69815	0,288738	-4,6754312	0,0120505	0,607978	-0,25039	0,821575
0,69775	0,697185	-4,1452312	0,4217521	0,892801	0,10955	1,6823
0,69775	0,274653	-4,6616592	0,0602448	0,613459	-0,17214	0,78245
0,6979	0,894366	-4,1796568	0,4699541	0,766822	0	1,701875
0,6987	0,457749	-4,6960936	-0,1024254	0,607978	-0,32081	0,821575
0,7065	0,845073	-4,3586928	0,2410023	0,95305	-0,02347	1,2715
0,7048	0,260568	-4,7305192	0,0301224	0,712047	-0,26604	0,93895
0,70075	0,690147	-4,2416264	0,5000765	0,892801	0,04695	1,877925
0,70585	0,119718	-4,6892032	0,1385769	0,662753	-0,25039	1,036775
0,70165	0,577467	-4,3311488	0,3554782	0,859936	-0,13302	1,6823
0,70635	0,14085	-5,0885824	-0,4820046	0,547729	-0,70422	-0,0587
0,70505	0,774648	-4,6410056	-0,0361515	0,903756	-0,5712	0,821575
0,70885	0,260568	-5,1574336	-0,3795792	0,607978	-0,8216	-0,313
0,7083	0,760563	-4,7236376	0,0180719	0,865417	-0,52426	0,391225
0,70285	0,246483	-5,3158072	-0,4759832	0,679189	-1,07199	-0,64555
0,7079	0,781695	-4,7924888	0,0602448	1,029735	-0,73552	0,4499
0,7121	0,330993	-5,2882632	-0,4338026	0,717528	-1,00156	-0,508625
0,713	0,732402	-4,6341152	0,1988217	0,859936	-0,49296	1,056325
0,7052	0,281691	-4,8131512	0,048202	0,586075	-0,51643	0,93895
0,7039	0,859158	-4,2003192	0,6025019	0,969486	0,00783	1,975725
0,7091	0,183105	-4,7511728	0,0722953	0,684663	-0,1252	1,056325
0,7031	0,65493	-4,1934288	0,536228	0,848981	0,07042	1,897475
0,6996	0,267606	-4,7029752	0,024101	0,471051	-0,27386	1,056325
0,70675	0,676062	-4,4206624	0,3554782	0,777777	-0,17997	1,34975
0,71105	0,119718	-4,8131512	-0,0783244	0,586075	-0,52426	0,371675
0,70925	0,556344	-4,2898328	0,4338026	0,936621	-0,0939	1,564925
0,71185	0,08451	-4,8200328	-0,1084545	0,597023	-0,20344	1,09545
0,7134	0,591552	-4,3036048	0,391622	0,876372	0,17997	2,0931
0,7138	0,091557	-4,7442912	-0,0060291	0,635369	-0,15649	1,19325
0,7138	0,619722	-4,3793464	0,2530528	0,947576	-0,08607	1,701875
0,7139	0,161973	-5,095464	-0,5482785	0,690144	-0,6338	0,156475
0,7135	0,577467	-4,6134616	-0,1807498	1,007825	-0,35211	0,99765
0,71365	0,049302	-5,191868	-0,6748049	0,701092	-0,76682	0,01955
0,71365	0,704232	-4,8751208	-0,3615073	1,029735	-0,73552	0,4499
0,7139	0,105633	-5,3364696	-0,8435042	0,673708	-1,14241	-0,6651
0,71365	0,647892	-4,7167472	-0,3253558	0,903756	-0,62598	0,547725
0,7143	0,154935	-5,191868	-0,6507039	0,602504	-0,71987	-0,273875
0,71405	0,612675	-4,565264	0,048202	0,90923	-0,14867	1,212825
0,7139	0,133803	-4,9646344	-0,3253558	0,624414	-0,39124	0,625975
0,7138	0,760563	-4,3793464	0,3072762	0,892801	0,04695	1,643175
0,71405	0,154935	-4,9370904	-0,0421806	0,695618	-0,17214	0,880275
0,7138	0,62676	-4,2691704	0,4036725	0,870891	0,24257	1,897475
0,7138	0,190143	-4,8200328	-0,0903749	0,624414	-0,0626	1,154125
0,7152	0,746478	-4,46886	0,1747207	0,914711	0,16432	1,9366
0,7164	0,225351	-4,8475768	-0,1385769	0,646324	-0,16432	0,9194
0,71445	0,591552	-4,2553984	0,3856006	0,942095	0,01565	1,721425
0,7134	0,070425	-4,6272336	-0,0180796	0,657279	-0,19562	0,74335
0,71365	0,556344	-4,2622888	0,3434277	0,925666	0,24257	1,9953
0,72095	0,239436	-4,8131512	-0,1084545	0,695618	-0,01565	1,09545
0,7204	0,612675	-4,496404	0,2048508	1,029735	0,22692	1,564925
0,71615	0,147888	-5,13678	-0,608531	0,816116	-0,35994	0,215175
0,7143	0,79578	-4,8613488	-0,3434277	1,007825	-0,48513	0,6064
0,71445	0,281691	-5,4053208	-0,8676052	0,706573	-0,97027	-0,117375
0,72175	0,640845	-4,8613488	-0,3494568	0,90923	-0,57903	0,8607
0,7277	0,211275	-5,219412	-0,6989059	0,580594	-0,78247	0,1956
0,7293	0,746478	-4,6823216	-0,1988294	0,936621	-0,35211	1,09545
0,729	0,154935	-5,1712056	-0,5964805	0,766822	-0,49296	0,039125
0,72785	0,65493	-4,6754312	-0,1024254	1,051645	-0,07042	1,212825
0,72875	0,190143	-4,8338048	-0,2410023	0,723002	-0,24257	0,78245
0,729	0,556344	-4,3242584	0,3253481	0,958531	0,14085	2,190925
0,72955	0,077472	-4,8406952	-0,0180796	0,728483	-0,1252	1,50625
0,7276	0,528174	-4,3655744	0,2711247	0,958531	0,14085	2,386525
0,7285	0,098595	-4,7580632	-0,0843535	0,766822	-0,13302	1,60405
0,72915	0,598599	-4,2967144	0,3675287	0,991389	0,16432	2,288725
0,7289	0,08451	-4,8613488	-0,0903749	0,679189	-0,15649	1,310625
0,729	0,563382	-4,3173768	0,4338026	0,799687	0,10955	1,85835
0,7289	-0,007038	-4,8338048	-0,0662739	0,558684	-0,22692	0,723775
0,73515	0,549297	-4,3586928	0,2952257	0,925666	0,10955	1,623625
0,7324	0,077472	-4,8751208	-0,1988294	0,613459	-0,22692	0,704225
0,7329	0,535212	-4,523948	0,1445983	0,947576	0,20344	1,60405
0,73695	0,11268	-5,06792	-0,560329	0,662753	-0,28169	0,371675
0,73215	0,65493	-4,9302088	-0,3434277	0,903756	-0,34429	0,84115
0,72995	0,161973	-5,5086064	-0,7531293	0,629888	-0,75117	-0,1565
0,73385	0,542259	-5,054148	-0,3313772	0,914711	-0,21909	1,40845
0,7415	0,105633	-5,4741808	-0,7953099	0,646324	-0,43818	0,4499
0,7414	0,485919	-4,9646344	-0,2771538	0,95305	-0,21909	1,232375
0,74255	-0,007038	-5,6119008	-0,6928845	0,717528	-0,46166	0,43035
0,73695	0,591552	-4,8957744	-0,1506274	0,980441	-0,15649	1,115025
0,7349	0,021132	-5,1298896	-0,3675287	0,679189	-0,21909	0,978075
0,741	0,394371	-4,3586928	0,3554782	0,914711	0,35211	2,543025
0,7441	-0,035208	-4,8613488	-0,024101	0,712047	0,07825	1,50625
0,7445	0,542259	-4,5721456	0,2470237	1,079029	0,25039	2,0931
0,7372	0,119718	-5,164324	-0,2229304	0,827071	-0,01565	1,036775
0,73915	0,718317	-4,579036	0,4217521	1,01878	0,32081	1,8388
0,73565	0,077472	-4,9852968	0,0301224	0,717528	0,01565	1,310625
0,73655	0,6831	-4,482632	0,3313772	1,04069	0,35994	2,523475
0,7415	-0,007038	-5,054148	-0,1084545	0,717528	0,13302	1,623625
0,74345	0,457749	-4,592808	0,3072762	1,013299	0,35994	2,621275
0,7444	0,070425	-4,8751208	-0,0421806	0,723002	0,07825	1,741
0,74465	0,62676	-4,4757504	0,2590742	0,854462	0,14867	2,386525
0,7449	0,098595	-5,3020352	-0,560329	0,542255	-0,38341	1,056325
0,7445	0,485919	-5,13678	-0,4639327	0,90923	-0,27386	1,388875
0,74465	-0,084501	-5,5981288	-0,9097858	0,646324	-0,51643	0,43035
0,74425	0,401409	-5,164324	-0,4277812	0,95305	-0,11737	1,036775
0,74465	0,049302	-5,5361504	-0,8495333	0,733957	-0,36776	0,469475
0,74465	0,535212	-5,054148	-0,3735578	0,991389	-0,14084	1,310625
0,7444	-0,007038	-5,5843568	-0,8856848	0,755867	-0,53991	0,1956
0,74815	0,521127	-4,8406952	-0,2108799	0,95305	-0,07825	1,25195
0,7518	0,042255	-5,109236	-0,4579036	0,744912	-0,00782	0,7629
0,74725	0,514089	-4,551492	0,0301224	0,898275	0,35211	1,975725
0,74505	0	-5,2538376	-0,4217521	0,668234	-0,07042	0,9194
0,74425	0,492957	-4,6960936	0,1144759	0,99687	0,40689	2,17135
0,7444	0,091557	-5,13678	-0,1928003	0,701092	0,03912	1,447575
0,74465	0,577467	-4,6134616	0,2952257	0,958531	0,36776	2,464775
0,74985	-0,02817	-5,123008	-0,1988294	0,646324	0,10172	1,40845
0,7505	0,478881	-4,6547776	0,2952257	0,936621	0,43036	2,112675
0,7483	0,035217	-5,2744912	-0,1988294	0,662753	0,05477	1,232375
0,7544	0,464796	-4,6410056	0,2831752	0,99687	0,38341	2,0931
0,75	-0,098586	-5,191868	-0,1325555	0,690144	-0,02347	1,25195
0,75375	0,387324	-4,8888928	0,0843458	0,920185	0,23474	2,053975
0,75625	0,042255	-5,5223784	-0,6205815	0,690144	-0,17214	0,625975
0,75805	0,485919	-5,1712056	-0,3494568	0,991389	-0,16432	0,6651
0,75465	-0,02817	-5,6463264	-0,7651798	0,739438	-0,50861	-0,0587
0,7513	0,528174	-5,1987496	-0,3374063	1,0626	-0,19562	0,978075
0,75715	-0,105633	-5,694524	-0,704935	0,777777	-0,35211	0,3521
0,75495	0,415494	-5,2607192	-0,4036802	1,177624	-0,11737	1,134575
0,75595	0	-5,832244	-0,8194109	1,01878	-0,31299	0,4108
0,75545	0,535212	-5,2400656	-0,2651033	1,133804	-0,03912	1,1737
0,7595	0,063387	-5,5086064	-0,5482785	0,772303	-0,01565	0,899825
0,75895	0,521127	-4,9439808	0,024101	1,024254	0,33646	1,91705
0,75245	-0,063378	-5,3226976	-0,2349809	0,761348	0,14867	1,34975
0,7565	0,302823	-4,7718352	0,2651033	1,073555	0,46166	2,5039
0,7596	-0,253521	-5,2469472	-0,2169013	0,766822	0,10955	1,6823
0,76015	0,366201	-4,7993792	0,2831752	1,068074	0,28952	2,132225
0,75455	-0,077463	-5,2951536	-0,168707	0,783258	-0,01565	1,40845
0,7561	0,394371	-4,8062608	0,2169013	1,029735	0,27387	2,523475
0,75855	-0,147888	-5,3708952	-0,2048508	0,766822	0,04695	1,34975
0,7595	0,309861	-4,8820024	0,1807498	0,980441	0,37559	2,26915
0,76015	-0,176049	-5,3984392	-0,4820046	0,706573	-0,28169	0,958525
0,76015	0,380286	-4,9233184	0,0120505	1,002344	0,05477	1,877925
0,76015	-0,091548	-5,6463264	-0,512127	0,673708	-0,38341	0,78245
0,7599	0,415494	-5,3020352	-0,2530528	0,881846	-0,25039	1,154125
0,76015	-0,091548	-5,7151864	-0,7230069	0,706573	-0,45383	0,17605
0,76	0,408456	-5,3089256	-0,4097016	1,024254	-0,08607	0,880275
0,7599	-0,176049	-5,8528976	-0,8917062	0,805161	-0,48513	0
0,7595	0,253521	-5,2951536	-0,3193267	1,150233	-0,23474	0,99765
0,7599	-0,218304	-5,7702656	-0,7230069	0,838026	-0,58685	-0,019575
0,7664	0,330993	-5,150552	-0,024101	1,073555	-0,04695	1,134575
0,77275	-0,197181	-5,4259832	-0,3374063	0,712047	0,00783	0,6064
0,7669	0,436626	-4,9302088	0,0180719	1,002344	0,25039	1,780125
0,76795	-0,140841	-5,3571232	-0,3434277	0,810642	-0,0626	1,2715
0,763	0,302823	-4,7924888	0,2590742	1,095458	0,37559	2,4061
0,76365	-0,260559	-5,164324	-0,144606	0,772303	0,00783	1,545375
0,766	0,401409	-4,6685496	0,2530528	0,980441	0,27387	2,366975
0,76625	-0,063378	-5,2744912	-0,1807498	0,629888	0,02347	1,40845
0,77105	0,302823	-4,7580632	0,3253481	0,97496	0,32864	2,190925
0,7691	-0,161973	-5,2538376	-0,024101	0,827071	0,0313	1,310625
0,7729	0,19719	-4,7442912	0,4579036	1,04069	0,35994	2,48435
0,77525	-0,147888	-5,3433512	-0,144606	0,799687	0,07042	1,643175
0,77305	0,415494	-4,9095464	0,1265264	1,01878	0,14085	2,2496
0,7648	-0,007038	-5,4259832	-0,4036802	0,766822	-0,16432	1,1737
0,76585	0,408456	-5,109236	-0,1747284	1,013299	0,00783	1,0759
0,77315	-0,098586	-5,5981288	-0,6446825	0,805161	-0,38341	0,078225
0,77615	0,302823	-5,3433512	-0,4277812	1,095458	-0,01565	1,2715
0,77665	-0,204219	-5,859788	-0,8435042	0,788732	-0,35211	0,0978
0,7764	0,338031	-5,2538376	-0,3012548	1,01878	0	1,232375
0,7763	-0,119718	-5,8115816	-0,6205815	0,750393	-0,36776	0,312975
0,772	0,373239	-5,3020352	-0,2530528	0,969486	-0,0626	0,899825
0,7742	-0,070416	-5,6050104	-0,6145524	0,690144	-0,24257	0,391225
0,77565	0,373239	-5,0885824	0,2048508	0,942095	0,30516	2,230025
0,77615	-0,211266	-5,4879528	-0,0361515	0,723002	0,1252	1,545375
0,7763	0,147888	-5,054148	0,3976511	0,97496	0,53208	2,6604
0,7764	-0,267606	-5,3433512	-0,1024254	0,788732	0,23474	1,545375
0,7763	0,387324	-4,9302088	0,2952257	1,051645	0,53208	2,288725
0,7764	-0,105633	-5,3708952	-0,1024254	0,755867	0,30516	1,467125
0,779	0,345078	-4,8682304	0,3434277	0,991389	0,56338	2,210475
0,7863	-0,288729	-5,3984392	-0,1566565	0,684663	0,23474	1,467125
0,7811	0,154935	-5,06792	0,1204973	0,898275	0,28952	1,9366
0,78385	-0,183096	-5,4190928	-0,4398317	0,695618	-0,07042	1,0759
0,77955	0,443664	-4,9921784	0,0060214	1,007825	0,28952	2,1518
0,7773	-0,077463	-5,7014144	-0,5302066	0,723002	-0,35994	0,17605
0,782	0,380286	-5,4122112	-0,1506274	0,985915	-0,19562	0,899825
0,78945	-0,154926	-6,0043808	-0,656733	0,832552	-0,40689	0,0978
0,7918	0,302823	-5,4466368	-0,2651033	1,079029	-0,03912	1,310625
0,79205	-0,098586	-5,9493016	-0,6868554	0,799687	-0,43036	0,5086
0,78645	0,492957	-5,5499224	-0,2349809	0,936621	-0,23474	1,623625
0,7876	0,02817	-6,0801312	-0,7651798	0,635369	-0,57903	0,43035
0,7902	0,464796	-5,4397552	-0,1988294	0,870891	-0,10955	1,1737
0,7889	-0,105633	-5,6876424	-0,3675287	0,635369	0,04695	0,84115
0,7885	0,253521	-5,081692	0,2048508	0,898275	0,47731	2,053975
0,79075	-0,239436	-5,625664	-0,2108799	0,690144	0,18779	1,5845
0,79125	0,260568	-5,0334944	0,2831752	0,99687	0,45383	2,32785
0,79165	-0,176049	-5,4810712	-0,0903749	0,701092	0,03912	1,2715
0,7914	0,345078	-5,06792	0,3193267	0,958531	0,39906	2,2496
0,7915	-0,02817	-5,5017248	-0,0060291	0,684663	0,10955	1,76055
0,79115	0,485919	-5,06792	0,3373986	0,964005	0,57121	2,5039
0,79165	0,042255	-5,6050104	-0,2229304	0,717528	0,11737	1,212825
0,791	0,408456	-5,1574336	0,2108722	0,887327	0,38341	2,034425
0,79115	0,014085	-5,6600984	0,0662739	0,706573	0,11737	1,623625
0,791	0,366201	-5,3158072	0,3434277	0,859936	0,30516	2,543025
0,7914	-0,218304	-5,7289584	-0,1506274	0,690144	-0,01565	1,310625
0,78645	0,316908	-5,4190928	-0,024101	0,99687	0	1,3302
0,7885	-0,140841	-5,8391256	-0,5904591	0,755867	-0,37559	0,645525
0,7902	0,323946	-5,4741808	-0,1747284	1,057119	-0,10172	1,5845
0,79115	-0,084501	-6,0250432	-0,6145524	0,761348	-0,25822	0,958525
0,79115	0,401409	-5,680752	-0,3193267	0,95305	-0,29734	1,428
0,79165	0	-6,2316144	-0,7290283	0,733957	-0,68075	0,547725
0,79345	0,373239	-5,722068	-0,1928003	1,079029	-0,13302	1,60405
0,79385	-0,246474	-5,9630736	-0,3976511	0,739438	-0,17997	1,056325
0,79205	0,239436	-5,2400656	0,1325478	0,887327	0,27387	2,464775
0,79125	-0,063378	-5,5223784	-0,1566565	0,607978	0,07042	1,91705
0,791	0,450711	-5,054148	0,2831752	0,870891	0,34429	2,6017
0,7914	-0,091548	-5,5774664	-0,1024254	0,701092	0,07825	1,9953
0,7914	0,225351	-5,1436616	0,3313772	0,947576	0,39906	2,89515
0,79165	-0,359154	-5,7151864	-0,1988294	0,673708	0,02347	1,5258
0,7996	0,190143	-5,3020352	0,1084468	0,881846	0,24257	2,0931
0,801	-0,183096	-5,5774664	-0,1385769	0,640843	0,0626	1,741
0,80365	0,295776	-5,0472664	0,3494491	0,848981	0,51643	2,58215
0,80165	-0,190134	-5,5361504	-0,1928003	0,690144	0,22692	1,4867
0,8009	0,232398	-5,2538376	0,1204973	1,029735	0,36776	1,975725
0,7971	-0,126756	-5,9286392	-0,608531	0,772303	-0,45383	0,5086
0,7974	0,443664	-5,5154968	-0,1385769	1,04069	-0,15649	1,545375
0,8027	0,021132	-6,1214472	-0,7169855	0,717528	-0,34429	0,821575
0,79775	0,394371	-5,6876424	-0,3795792	1,035209	-0,17997	1,643175
0,79905	-0,056331	-6,2109608	-0,7832594	0,766822	-0,6651	0,391225
0,8043	0,443664	-5,7427304	-0,2410023	1,0626	-0,35994	1,388875
0,80715	-0,035208	-6,1214472	-0,5723795	0,733957	-0,64163	0,33255
0,8061	0,485919	-5,4397552	0,0542234	0,925666	-0,02347	1,741
0,80635	0,035217	-5,7151864	-0,1988294	0,733957	0,0626	1,701875
0,8108	0,323946	-5,164324	0,3373986	1,007825	0,44601	2,386525
0,80935	-0,161973	-5,4948344	-0,0421806	0,701092	0,22692	1,5258
0,8079	0,309861	-5,095464	0,3494491	0,942095	0,46166	2,42565
0,8078	-0,056331	-5,5223784	-0,0542311	0,717528	0,08607	1,564925
0,813	0,380286	-5,2951536	0,1204973	1,013299	0,16432	1,9953
0,813	-0,014085	-5,763384	-0,2711324	0,766822	-0,14867	1,134575
0,80925	0,323946	-5,164324	0,2711247	0,887327	0,13302	2,132225
0,8079	-0,274644	-5,6050104	-0,0903749	0,662753	-0,02347	1,50625
0,807	0,274653	-5,2676096	0,1626702	0,903756	0,26604	2,464775
0,80675	-0,014085	-5,66698	-0,2289518	0,684663	-0,13302	1,3302
0,80715	0,387324	-5,3846672	0,2169013	1,01878	0,1252	2,17135
0,8104	-0,169011	-5,9148672	-0,2651033	0,684663	-0,05477	1,212825
0,8134	0,309861	-5,5912384	-0,2410023	0,925666	-0,02347	1,877925
0,81015	-0,246474	-6,1007848	-0,8796557	0,777777	-0,43036	0,58685
0,8117	0,098595	-5,8115816	-0,6025096	1,002344	-0,38341	0,978075
0,8096	-0,281691	-6,26604	-0,9158072	0,843507	-0,64945	0,489025
0,8079	0,154935	-5,790928	-0,4579036	1,029735	-0,25039	1,212825
0,80755	-0,471825	-6,2247328	-0,8254323	0,761348	-0,38341	0,567275
0,80765	0,049302	-5,749612	-0,536228	1,029735	-0,25822	1,291075
0,816	-0,260559	-5,9630736	-0,5543076	0,750393	-0,25822	0,821575
0,8134	0,281691	-5,3846672	0,0662739	0,898275	0,18779	1,8388
0,81575	-0,084501	-5,9217576	-0,2349809	0,701092	0,1565	1,4867
0,8191	0,359154	-5,3777768	0,2651033	0,97496	0,48513	2,42565
0,81275	-0,056331	-5,9217576	-0,2952257	0,783258	-0,1252	1,40845
0,81415	0,443664	-5,4053208	0	0,99687	0,1252	2,07355
0,8208	-0,133803	-5,8804416	-0,3434277	0,706573	0	1,310625
0,82305	0,126765	-5,4190928	0,2229227	0,898275	0,31299	2,1518
0,8207	-0,260559	-5,9010952	-0,2470314	0,618933	0,14085	1,780125
0,82145	0,316908	-5,4053208	0,2169013	0,936621	0,48513	2,875575
0,81415	-0,197181	-5,8666696	-0,2108799	0,761348	0,17997	1,76055
0,81795	0,239436	-5,4190928	0,2590742	0,958531	0,41471	2,445225
0,822	-0,302814	-5,9424112	-0,4097016	0,821597	-0,0626	0,99765
0,8229	0,274653	-5,7151864	-0,3615073	1,128323	-0,0626	1,545375
0,82315	-0,197181	-6,3142464	-0,9278577	0,914711	-0,5712	0,5086
0,8229	0,133803	-5,9906176	-0,512127	1,172143	-0,22692	1,564925
0,82305	-0,232389	-6,389988	-0,7953099	0,755867	-0,59468	0,52815
0,8234	0,288738	-5,832244	-0,3072762	0,898275	-0,39906	1,369325
0,8233	-0,232389	-6,279812	-0,8495333	0,799687	-0,59468	0,6651
0,82315	0,246483	-5,8047	-0,4579036	0,985915	-0,26604	1,60405
0,8264	-0,239436	-6,0250432	-0,6025096	0,723002	-0,13302	1,09545
0,82835	0,147888	-5,4535272	-0,0120505	1,002344	0,43036	2,5039
0,8298	-0,288729	-5,8735512	-0,4097016	0,783258	0,13302	1,897475
0,8302	0,225351	-5,5154968	-0,1566565	0,991389	0,18779	2,366975
0,82565	-0,338022	-5,9699552	-0,4097016	0,794206	0	1,66275
0,8255	0,035217	-5,5361504	-0,048202	1,106413	0,39906	2,5626
0,8306	-0,373239	-5,9699552	-0,2651033	0,848981	0,13302	2,0931
0,8263	0,119718	-5,4122112	0,2410023	1,079029	0,51643	3,24725
0,82835	-0,323937	-5,763384	-0,1385769	0,805161	0,28169	2,210475
0,8268	0,077472	-5,3984392	0,1024254	1,057119	0,31299	2,973375
0,83265	-0,330984	-5,818472	-0,3494568	0,821597	-0,02347	1,81925
0,83555	0,14085	-5,4397552	-0,0301301	1,0626	0,08607	2,112675
0,8328	-0,323937	-6,2040704	-0,8133818	0,827071	-0,6651	0,58685
0,83005	0,323946	-5,8735512	-0,4940551	1,051645	-0,35994	1,564925
0,8306	-0,197181	-6,348672	-0,8435042	0,854462	-0,64163	0,6064
0,8358	0,091557	-6,0181528	-0,4820046	1,08451	-0,39906	1,2715
0,8294	-0,387324	-6,5621336	-0,9158072	0,876372	-0,68075	0,567275
0,83085	-0,049293	-6,1696448	-0,4880337	1,073555	-0,43036	1,34975
0,8302	-0,422532	-6,5552432	-0,9097858	0,854462	-0,64163	0,6064
0,8316	0,042255	-5,9010952	-0,3374063	1,166669	0,05477	2,0931
0,8363	-0,415494	-6,2109608	-0,5723795	0,876372	-0,0626	1,741
0,83815	0,042255	-5,763384	-0,0662739	1,08451	0,23474	2,3474
0,83905	-0,345069	-6,1627544	-0,512127	0,772303	-0,11737	1,134575
0,8389	0,11268	-5,5361504	0,0120505	1,035209	0,35211	2,523475
0,83915	-0,345069	-5,9768456	-0,3072762	0,744912	0,13302	2,07355
0,83915	0,183105	-5,5292688	0,1084468	1,095458	0,28952	3,051625
0,8393	-0,387324	-6,0456968	-0,4036802	0,766822	-0,14084	1,76055
0,83915	-0,014085	-5,5981288	0,0542234	1,046164	0,14085	2,48435
0,83945	-0,366192	-6,0525872	-0,2831752	0,772303	0,00783	1,780125
0,841	0,05634	-5,5223784	0,2349732	1,0626	0,32864	2,640825
0,8418	-0,345069	-6,0181528	-0,1506274	0,876372	0,00783	1,76055
0,8397	0,126765	-5,722068	0,024101	1,013299	0,1252	2,1518
0,83945	-0,253521	-6,3830976	-0,560329	0,794206	-0,28951	1,1737
0,8393	0,126765	-6,1834168	-0,3916297	1,057119	-0,15649	1,310625
0,83945	-0,338022	-6,6172216	-0,8495333	0,93114	-0,35994	0,469475
0,83995	0,08451	-6,1352104	-0,5061056	1,188579	-0,21909	1,3302
0,8488	-0,197181	-6,47262	-0,9037567	0,958531	-0,61815	0,058675
0,85335	0,260568	-6,0870128	-0,4820046	1,122849	-0,36776	0,802025
0,85505	-0,218304	-6,486392	-0,8555547	0,947576	-0,67293	0,33255
0,85505	0,246483	-5,9699552	-0,3193267	1,221437	-0,21909	1,388875
0,85455	-0,169011	-6,3555624	-0,7169855	1,007825	-0,34429	0,978075
0,84685	0,281691	-5,9561832	-0,3012548	1,177624	0,0626	2,07355
0,84725	-0,161973	-6,307356	-0,5422571	0,854462	-0,13302	1,34975
0,85245	0,218313	-5,722068	-0,072303	1,057119	0,31299	2,053975
0,85035	-0,288729	-6,0870128	-0,4157307	0,838026	0,14867	1,134575
0,85065	0,147888	-5,6050104	0,0843458	1,117368	0,43819	1,897475
0,8471	-0,309852	-6,0456968	-0,3615073	0,816116	0,00783	1,09545
0,8419	0,133803	-5,7014144	0,0722953	1,013299	0,34429	1,897475
0,84855	-0,366192	-6,2591584	-0,3615073	0,766822	0,01565	1,0759
0,853	0,098595	-5,846016	-0,1566565	1,01878	0,20344	2,07355
0,85285	-0,366192	-6,431304	-0,6748049	0,881846	-0,26604	0,99765
0,8526	0,077472	-5,9974992	-0,3072762	1,128323	0,03912	1,8388
0,8578	-0,366192	-6,6860728	-0,9579801	0,859936	-0,41471	0,723775
0,86	0,098595	-6,40376	-0,6025096	1,0626	-0,14084	1,310625
0,85465	-0,119718	-6,8375648	-1,0483627	0,848981	-0,53208	0,1956
0,84605	0,401409	-6,279812	-0,6687835	1,166669	-0,31299	1,388875
0,85035	-0,077463	-6,8100208	-0,9941316	0,914711	-0,52426	0,27385
0,8587	0,338031	-6,3349	-0,5422571	1,0626	-0,21909	0,958525
0,8609	-0,176049	-6,6172216	-0,9640092	0,679189	-0,58685	0,234725
0,8565	0,154935	-6,1489824	-0,632632	1,007825	-0,14084	1,369325
0,8544	-0,169011	-6,362444	-0,704935	0,805161	-0,08607	1,056325
0,85375	0,281691	-5,8253536	-0,1084545	1,035209	0,32081	2,32785
0,85595	-0,225351	-6,348672	-0,4458531	0,717528	0,0939	1,60405
0,8569	0,246483	-5,7840376	-0,096404	1,057119	0,35994	2,2496
0,85505	-0,309852	-6,3555624	-0,4699541	0,854462	0,16432	1,60405
0,85415	0,239436	-5,8873232	-0,0301301	1,089984	0,39124	2,07355
0,8543	-0,218304	-6,2453864	-0,3856083	0,783258	0	1,0759
0,8604	0,204228	-5,8804416	-0,0542311	1,024254	0,24257	1,91705
0,8625	-0,218304	-6,3004744	-0,5663581	0,854462	0,0313	1,134575
0,85675	0,239436	-6,0112712	-0,2470314	1,073555	0,29734	1,85835
0,8548	-0,197181	-6,40376	-0,5422571	0,810642	-0,0313	1,115025
0,8617	0,105633	-6,1421008	-0,0783244	1,051645	0,20344	2,1518
0,8599	-0,267606	-6,5896776	-0,5543076	0,920185	-0,10172	1,154125
0,85635	0,154935	-6,2316144	-0,4579036	1,161188	0	1,447575
0,8587	-0,323937	-6,7824768	-0,9820811	0,914711	-0,43818	0,312975
0,85625	0,119718	-6,4795016	-0,6627544	1,0626	-0,28951	0,899825
0,85505	-0,232389	-6,989048	-1,0845065	0,772303	-0,56338	-0,0587
0,85465	0,239436	-6,5621336	-0,6507039	1,095458	-0,25822	0,880275
0,85635	-0,218304	-7,07168	-1,2050115	0,95305	-0,71987	-0,019575
0,8648	0,147888	-6,5414712	-0,7832594	1,133804	-0,19562	1,0759
0,86925	-0,330984	-6,6929632	-0,8977353	0,805161	-0,14867	0,68465
0,8665	0,225351	-6,0043808	-0,3012548	1,002344	0,31299	1,91705
0,86155	-0,366192	-6,431304	-0,6266029	0,827071	0,10172	1,232375
0,85765	0,014085	-5,9906176	-0,1385769	1,035209	0,42254	2,17135
0,86445	-0,345069	-6,2867024	-0,512127	0,788732	0,21127	1,388875
0,86845	0,049302	-5,9355296	-0,168707	1,161188	0,53991	2,210475
0,86445	-0,366192	-6,3968696	-0,4820046	0,821597	0,25039	1,25195
0,86705	0,16902	-6,1145568	-0,2651033	1,100939	0,41471	1,81925
0,8694	-0,140841	-6,4657296	-0,704935	0,838026	0,08607	0,93895
0,86975	0,049302	-5,9630736	-0,2470314	0,97496	0,45383	2,32785
0,87005	-0,415494	-6,486392	-0,5784086	0,903756	0,21909	1,4867
0,8695	0,11268	-6,1627544	-0,3072762	1,172143	0,30516	2,112675
0,87005	-0,225351	-7,0234736	-1,0122112	0,958531	-0,25039	0,625975
0,86975	0,352116	-6,6378752	-0,6205815	1,155714	-0,1252	0,68465
0,86975	-0,211266	-7,1611936	-1,1146366	0,865417	-0,52426	-0,371675
0,8695	0,098595	-6,6723008	-0,7290283	1,111894	-0,16432	0,6064
0,87005	-0,394362	-6,9546224	-1,16886	0,914711	-0,55555	-0,430375
0,87005	0,091557	-6,5070456	-0,7953099	1,215963	-0,29734	0,567275
0,87105	-0,387324	-6,9821664	-1,0784851	0,991389	-0,33646	0,645525
0,87615	0,042255	-6,3555624	-0,3554782	1,128323	0,25822	2,034425
0,87305	-0,499995	-6,6103312	-0,4940551	0,838026	0,14085	1,34975
0,87015	0,014085	-6,1971888	-0,0843535	1,057119	0,49296	1,81925
0,8733	-0,443655	-6,5276992	-0,5000842	0,827071	0,29734	1,2715
0,8724	0,007047	-6,1489824	-0,1265264	1,057119	0,64163	2,4061
0,8708	-0,169011	-6,5139272	-0,3795792	0,958531	0,35211	1,81925
0,87145	0,176058	-6,1696448	-0,1867789	1,183098	0,35211	2,308275
0,8803	-0,323937	-6,6723008	-0,6748049	0,985915	-0,02347	1,310625
0,87745	0,063387	-6,0939032	-0,120505	1,188579	0,39906	2,26915
0,87445	-0,345069	-6,4244136	-0,4639327	0,887327	0,25822	1,623625
0,87785	0,063387	-5,9630736	-0,2108799	1,117368	0,55556	2,777775
0,8773	-0,352107	-6,458848	-0,5302066	0,925666	0,20344	2,0931
0,87615	-0,014085	-6,1627544	-0,0903749	1,111894	0,35994	2,621275
0,8721	-0,422532	-6,6929632	-0,58443	0,97496	-0,0626	1,0759
0,87655	0,042255	-6,4932736	-0,4579036	1,254302	0,03912	1,5845
0,8759	-0,373239	-7,016592	-0,9037567	1,073555	-0,30516	0,78245
0,88175	0,098595	-6,6998448	-0,5482785	1,265257	-0,10955	1,467125
0,8854	-0,408447	-7,126768	-1,072456	1,08451	-0,46948	0,802025
0,8858	0,070425	-6,7342792	-0,7772303	1,309077	-0,32081	1,25195
0,8858	-0,422532	-6,9683944	-1,0664346	1,013299	-0,47731	0,2543
0,88515	0,007047	-6,5759056	-0,680834	1,265257	-0,02347	1,447575
0,879	-0,359154	-6,8444464	-0,7169855	0,95305	-0,10172	1,428
0,8785	0,02817	-6,2867024	-0,168707	1,183098	0,33646	2,797325
0,88005	-0,316899	-6,6172216	-0,3976511	0,958531	0,14085	1,956175
0,88385	0,105633	-6,1352104	0,0120505	1,183098	0,55556	2,543025
0,88515	-0,48591	-6,500164	-0,4880337	0,964005	0,17997	1,50625
0,8858	-0,126756	-6,1834168	-0,1566565	1,122849	0,40689	2,17135
0,8862	-0,352107	-6,5827872	-0,4157307	0,985915	0,1565	1,4867
0,88605	0,042255	-6,1627544	-0,096404	1,281693	0,37559	2,386525
0,8897	-0,443655	-6,892644	-0,7832594	1,024254	-0,07825	1,310625
0,88905	0,08451	-6,4106416	-0,2530528	1,210482	0,22692	1,897475
0,88695	-0,309852	-6,7273888	-0,5181561	0,99687	0,1252	1,19325
0,88565	0,239436	-6,26604	0,0120505	1,177624	0,30516	2,26915
0,88565	-0,239436	-6,878872	-0,7169855	0,942095	-0,26604	0,625975
0,88555	0,035217	-6,6241032	-0,5723795	1,270738	-0,14867	1,09545
0,88565	-0,345069	-7,1405312	-1,0784851	1,08451	-0,64163	-0,039125
0,88565	0,126765	-6,7342792	-0,6687835	1,287167	-0,38341	0,74335
0,89125	-0,415494	-7,1887376	-1,096557	1,073555	-0,40689	0,17605
0,8888	0,070425	-7,016592	-0,8314614	1,248828	-0,19562	0,802025
0,89115	-0,309852	-7,3057952	-1,0845065	0,99687	-0,45383	0,156475
0,888	0	-6,7136168	-0,3976511	1,270738	-0,03912	1,310625
0,88645	-0,42957	-6,9133064	-0,5543076	1,046164	0	1,212825
0,88525	0,02817	-6,40376	-0,144606	1,194053	0,32864	1,780125
0,88915	-0,352107	-6,7342792	-0,4518822	0,980441	0,1252	1,134575
0,88865	0,02817	-6,2729304	-0,0903749	1,276212	0,35211	2,07355
0,8867	-0,323937	-6,6034496	-0,3976511	1,068074	0,10172	1,5258
0,8876	0,014085	-6,307356	-0,0843535	1,254302	0,35211	2,523475
0,8901	-0,387324	-6,8169024	-0,5964805	1,013299	0,04695	1,447575
0,88735	0	-6,5483616	-0,2590819	1,265257	0,1252	1,897475
0,8863	-0,415494	-6,7342792	-0,5543076	1,002344	0	1,741
0,8858	-0,014085	-6,2453864	-0,1144759	1,199527	0,38341	2,523475
0,8936	-0,359154	-6,7549328	-0,4217521	0,97496	0,10172	1,467125
0,89215	0,035217	-6,3830976	-0,1325555	1,336461	0,35211	2,034425
0,89345	-0,323937	-6,961504	-0,6205815	1,0626	-0,0939	0,645525
0,8898	0,133803	-6,878872	-0,6266029	1,254302	-0,18779	1,25195
0,89385	-0,288729	-7,3264488	-1,0182326	1,100939	-0,55555	0,33255
0,8996	0,098595	-6,9546224	-0,5904591	1,352897	-0,33646	0,899825
0,89685	-0,380277	-7,4985944	-1,1748814	1,128323	-0,77465	-0,23475
0,8988	-0,063378	-6,8375648	-0,6446825	1,347416	-0,44601	0,78245
0,901	-0,528165	-7,2713608	-1,0122112	1,199527	-0,52426	0,078225
0,89725	-0,169011	-6,8995344	-0,7109564	1,303596	-0,17214	1,115025
0,88955	-0,45774	-7,030364	-0,8495333	1,089984	-0,20344	0,978075
0,8902	-0,049293	-6,458848	-0,1325555	1,363852	0,26604	1,76055
0,8975	-0,408447	-6,9270784	-0,3976511	1,155714	0,16432	1,388875
0,9005	0,021132	-6,486392	-0,024101	1,320032	0,57903	2,699525
0,90165	-0,302814	-6,8237928	-0,3675287	1,128323	0,1565	1,50625
0,90155	0,14085	-6,5414712	-0,1566565	1,369326	0,32864	1,5845
0,90845	-0,302814	-7,0234736	-0,6446825	1,111894	0,13302	0,469475
0,91055	0,119718	-6,6103312	-0,1506274	1,270738	0,35994	1,5845
0,90455	-0,471825	-7,0923336	-0,512127	0,99687	-0,15649	0,8607
0,9078	0	-6,6034496	-0,1024254	1,281693	0,20344	2,01485
0,91025	-0,338022	-7,0510176	-0,5061056	1,122849	0,10955	1,232375
0,904	0,161973	-6,6447568	-0,0361515	1,336461	0,49296	2,190925
0,90115	-0,197181	-7,3195672	-0,7471079	1,166669	-0,07042	0,8607
0,90495	0,091557	-7,085452	-0,6507039	1,374807	-0,18779	1,212825
0,9104	-0,323937	-7,4710504	-1,1327085	1,243347	-0,58685	0,43035
0,90715	0,049302	-7,2851328	-1,0001607	1,435056	-0,39906	0,802025
0,913	-0,274644	-7,6087704	-1,2110329	1,199527	-0,57903	0,27385
0,916	0,070425	-7,0097016	-0,7350574	1,467921	-0,21909	1,115025
0,916	-0,380277	-7,4021904	-1,0363122	1,194053	-0,49296	0,234725
0,90755	0,05634	-6,892644	-0,4940551	1,358371	0	1,1737
0,9108	-0,274644	-7,1611936	-0,6205815	1,194053	-0,04695	1,154125
0,91195	0,11268	-6,7342792	-0,0843535	1,303596	0,38341	2,2496
0,90625	-0,323937	-7,044136	-0,4458531	1,013299	0,0626	1,467125
0,9117	-0,042246	-6,7755864	-0,2651033	1,330987	0,25822	2,210475
0,91575	-0,345069	-7,2575888	-0,8073604	1,068074	-0,13302	1,036775
0,9164	0,077472	-6,8582184	-0,3313772	1,369326	0,21127	1,877925
0,9087	-0,507042	-7,1198776	-0,5181561	1,068074	0,02347	1,3302
0,9113	-0,197181	-6,7618144	-0,2590819	1,330987	0,41471	2,366975
0,91055	-0,48591	-7,1198776	-0,608531	1,073555	0,21127	1,564925
0,9112	-0,014085	-6,7136168	-0,1807498	1,347416	0,57121	2,543025
0,91445	-0,288729	-7,2093912	-0,5241775	1,155714	0,1252	1,799675
0,9096	0,211275	-6,8375648	-0,2169013	1,303596	0,32864	2,543025
0,91	-0,232389	-7,2920232	-0,6868554	1,117368	0,10172	1,4867
0,90595	0,11268	-7,2507072	-0,6989059	1,325506	0,02347	1,643175
0,91195	-0,253521	-7,7602536	-1,1568095	1,051645	-0,46948	0,312975
0,90855	-0,014085	-7,2851328	-0,8495333	1,155714	-0,1252	0,84115
0,90975	-0,401409	-7,6776216	-1,2291125	1,089984	-0,35211	0,5086
0,91105	0,007047	-7,2369352	-0,7772303	1,276212	-0,0626	1,5258
0,9155	-0,281691	-7,6363056	-0,9519587	1,100939	-0,35211	0,68465
0,9165	0,070425	-7,2025096	-0,5302066	1,303596	-0,10172	1,34975
0,91705	-0,169011	-7,2782512	-0,704935	1,068074	-0,14867	1,19325
0,91665	0,211275	-6,7687048	-0,1325555	1,424101	0,34429	2,3474
0,9164	-0,288729	-7,2713608	-0,536228	1,259783	0,00783	1,5258
0,9165	0,154935	-6,8719904	-0,1566565	1,413146	0,28169	2,17135
0,9168	-0,218304	-7,2369352	-0,7109564	1,199527	-0,07042	1,3302
0,91665	0,190143	-6,920188	-0,4338026	1,467921	0,10955	1,9953
0,9168	-0,309852	-7,2989048	-0,704935	1,161188	0,0626	1,40845
0,9168	0,063387	-6,920188	-0,2229304	1,391236	0,30516	2,621275
0,91715	-0,260559	-7,1887376	-0,4639327	1,259783	0,0626	1,9953
0,91665	0,16902	-6,7824768	-0,1084545	1,407665	0,35211	2,640825
0,9168	-0,366192	-7,2300536	-0,5241775	1,221437	0,10172	1,9366
0,9168	-0,056331	-7,112996	-0,3976511	1,347416	0,27387	2,5039
0,9165	-0,42957	-7,5536824	-1,0784851	1,166669	-0,35994	0,880275
0,9164	0,021132	-7,2162816	-0,8073604	1,347416	-0,28951	1,447575
0,9173	-0,204219	-7,753372	-1,3194874	1,046164	-0,57903	0,3521
0,9255	0,077472	-7,5536824	-1,0001607	1,237873	-0,32864	1,212825
0,92355	-0,352107	-7,8842016	-1,2592349	1,095458	-0,45383	0,78245
0,9246	0,05634	-7,4572784	-0,8435042	1,205008	-0,38341	1,5258
0,92525	-0,408447	-7,7740256	-1,1628309	1,035209	-0,58685	0,6064
0,92445	-0,014085	-7,1611936	-0,7169855	1,287167	0,02347	1,76055
0,92995	-0,471825	-7,4228528	-0,8435042	1,106413	0,0626	1,467125
0,9277	-0,197181	-6,989048	-0,4217521	1,330987	0,21127	2,2496
0,93005	-0,605628	-7,3264488	-0,680834	1,08451	-0,15649	1,623625
0,93175	-0,211266	-6,8237928	-0,1626779	1,358371	0,26604	2,308275
0,93265	-0,563373	-7,4159624	-0,6989059	1,221437	0,00783	1,34975
0,9276	-0,126756	-7,016592	-0,560329	1,522689	0,25822	2,0931
0,9234	-0,549297	-7,4021904	-0,8796557	1,298122	0,02347	1,799675
0,9276	-0,098586	-6,947732	-0,2892043	1,391236	0,41471	2,6017
0,9225	-0,408447	-7,3539928	-0,6025096	1,111894	0,0939	1,66275
0,9281	-0,169011	-6,961504	-0,2771538	1,292641	0,46948	2,67995
0,93085	-0,492957	-7,4090808	-0,6446825	1,051645	0,16432	1,741
0,9294	-0,169011	-7,0647896	-0,3856083	1,232392	0,20344	2,26915
0,93135	-0,577458	-7,5949984	-1,0363122	1,166669	-0,39906	0,958525
0,935	-0,169011	-7,3057952	-0,7651798	1,358371	-0,14867	1,19325
0,9375	-0,528165	-7,8773112	-1,1809105	1,155714	-0,62598	0,078225
0,9285	-0,035208	-7,4435064	-0,8917062	1,413146	-0,34429	0,899825
0,9294	-0,48591	-7,8291136	-1,2893573	1,183098	-0,5712	0,43035
0,9316	-0,133803	-7,3264488	-0,9037567	1,41862	-0,25822	1,40845
0,92965	-0,499995	-7,7740256	-1,3676894	1,199527	-0,49296	0,821575
0,93135	-0,035208	-7,2025096	-0,7772303	1,511734	0,0626	2,26915
0,93385	-0,51408	-7,3884184	-0,8736343	1,309077	-0,14084	1,76055
0,94035	-0,007038	-6,8031304	-0,3012548	1,44053	0,19562	2,777775
0,93005	-0,507042	-7,2438256	-0,5723795	1,183098	-0,04695	2,26915
0,9277	-0,140841	-7,1198776	-0,4217521	1,424101	0,19562	2,6604
0,9346	-0,478872	-7,5674544	-0,8013313	1,292641	-0,02347	1,5258
0,93475	-0,218304	-7,1818472	-0,5241775	1,44053	0,50078	2,6017
0,9418	-0,661968	-7,5261384	-0,7410788	1,254302	0,25039	2,034425
0,93785	-0,112671	-7,126768	-0,3133053	1,451485	0,53991	2,73865
0,93995	-0,309852	-7,4641688	-0,6266029	1,270738	0,27387	1,780125
0,9398	-0,084501	-7,112996	-0,2530528	1,561035	0,45383	2,386525
0,938	-0,436617	-7,629424	-0,6507039	1,363852	0,21127	1,85835
0,94035	-0,190134	-7,2782512	-0,3434277	1,446011	0,36776	2,288725
0,93525	-0,499995	-7,6776216	-0,8555547	1,215963	0,0939	1,799675
0,9388	-0,091548	-7,5536824	-0,7832594	1,46244	-0,01565	1,85835
0,9367	-0,387324	-8,0563384	-1,2532135	1,325506	-0,31299	0,723775
0,94035	-0,014085	-7,6225424	-0,9640092	1,489831	-0,17214	1,4867
0,94215	-0,62676	-8,0356848	-1,1748814	1,363852	-0,40689	1,25195
0,93655	-0,352107	-7,725828	-0,9278577	1,643194	-0,08607	2,288725
0,9414	-0,683091	-8,0425664	-1,1809105	1,46244	-0,42253	1,4867
0,93695	-0,239436	-7,53302	-0,7290283	1,582945	-0,0939	1,780125
0,94035	-0,65493	-7,643196	-0,7832594	1,254302	-0,0626	1,4867
0,9385	-0,190134	-7,016592	-0,2048508	1,451485	0,48513	2,42565
0,9389	-0,605628	-7,643196	-0,7350574	1,259783	0,21127	1,564925
0,9418	-0,218304	-7,2438256	-0,4036802	1,429575	0,35211	1,897475
0,9363	-0,54225	-7,5674544	-0,7290283	1,237873	0,10172	1,428
0,94125	-0,211266	-7,1061056	-0,2169013	1,478876	0,43036	2,58215
0,94075	-0,54225	-7,519248	-0,4820046	1,177624	0,07825	1,85835
0,94505	-0,345069	-7,2231632	-0,120505	1,413146	0,30516	2,32785
0,9419	-0,690138	-7,574336	-0,536228	1,287167	0,14085	1,9953
0,9401	-0,373239	-7,2300536	-0,1988294	1,330987	0,20344	2,42565
0,94515	-0,669015	-7,519248	-0,6025096	1,150233	-0,0626	1,34975
0,9393	-0,211266	-7,4297344	-0,512127	1,352897	0,08607	1,877925
0,94335	-0,54225	-8,0081408	-1,1327085	1,237873	-0,37559	0,469475
0,9431	-0,197181	-7,643196	-0,9097858	1,391236	-0,31299	0,8607
0,94895	-0,584505	-7,9668248	-1,3194874	1,232392	-0,55555	0,215175
0,95025	-0,140841	-7,5812264	-0,9700306	1,473395	-0,21127	0,8607
0,94905	-0,59859	-8,0838824	-1,3134583	1,341942	-0,52426	0,469475
0,9484	-0,204219	-7,6776216	-0,8676052	1,495305	-0,31299	1,036775
0,9488	-0,62676	-8,0632288	-1,2471844	1,221437	-0,71987	0,293425
0,9557	-0,323937	-7,4435064	-0,4699541	1,429575	-0,18779	1,4867
0,95245	-0,584505	-7,6638496	-0,6868554	1,177624	-0,14084	1,545375
0,9527	-0,211266	-7,1749656	-0,2771538	1,407665	0,22692	2,640825
0,95065	-0,690138	-7,588108	-0,7350574	1,188579	0,03912	1,564925
0,9454	-0,239436	-7,3677648	-0,4097016	1,380281	0,13302	1,9953
0,95325	-0,48591	-7,6500776	-0,4639327	1,128323	0,07825	1,50625
0,9509	-0,190134	-7,2713608	-0,1928003	1,402191	0,26604	1,9953
0,9561	-0,535212	-7,5054848	-0,5422571	1,210482	0,00783	1,2715
0,95335	-0,232389	-7,1543032	-0,3012548	1,429575	0,30516	2,0931
0,95365	-0,591543	-7,6363056	-0,5784086	1,215963	0,1252	1,5845
0,95725	-0,218304	-7,2300536	-0,1747284	1,489831	0,24257	2,288725
0,95465	-0,584505	-7,5949984	-0,6025096	1,309077	0,01565	1,85835
0,9543	-0,302814	-7,4159624	-0,3374063	1,435056	0,17997	2,210475
0,95035	-0,563373	-7,9874872	-0,9218363	1,259783	-0,32864	1,056325
0,9479	-0,105633	-7,712056	-0,7109564	1,511734	-0,19562	1,388875
0,9479	-0,48591	-8,0287944	-1,1989824	1,374807	-0,35211	0,93895
0,95455	-0,126756	-7,6638496	-0,9519587	1,544599	-0,15649	1,5845
0,96145	-0,62676	-8,1320888	-1,265264	1,237873	-0,43036	0,6064
0,95545	-0,274644	-7,698284	-0,9700306	1,451485	0,00783	1,428
0,95845	-0,605628	-7,9530528	-1,1809105	1,330987	-0,33646	0,547725
0,96145	-0,246474	-7,7396	-0,7712089	1,522689	-0,01565	1,447575
0,9621	-0,62676	-7,9392808	-0,7892808	1,325506	0,0939	1,25195
0,9604	-0,281691	-7,4228528	-0,4036802	1,385762	0,52426	2,308275
0,9556	-0,633798	-7,7602536	-0,8194109	1,325506	0,23474	1,9953
0,9587	-0,422532	-7,4503968	-0,6025096	1,50626	0,10955	2,386525
0,9543	-0,739431	-7,7671352	-0,9158072	1,303596	0,07042	2,0931
0,95935	-0,260559	-7,3057952	-0,4097016	1,517215	0,35994	2,67995
0,95625	-0,676053	-7,588108	-0,656733	1,369326	0,26604	2,32785
0,9587	-0,394362	-7,2713608	-0,3554782	1,533644	0,6025	2,89515
0,9595	-0,725346	-7,615652	-0,6266029	1,303596	0,32864	1,780125
0,96055	-0,464787	-7,2575888	-0,3133053	1,522689	0,71988	2,777775
0,963	-0,809856	-7,7327096	-0,7410788	1,254302	0,35211	2,210475
0,9638	-0,323937	-7,4228528	-0,4518822	1,511734	0,47731	3,0712
0,9643	-0,65493	-8,0632288	-1,120658	1,320032	-0,03912	1,81925
0,9635	-0,091548	-7,8566576	-0,9037567	1,52817	-0,0313	1,780125
0,9638	-0,528165	-8,1183168	-1,1086075	1,336461	-0,24257	1,134575
0,96365	-0,239436	-7,7809072	-0,7892808	1,522689	0,07042	2,034425
0,9639	-0,65493	-8,0838824	-1,1989824	1,352897	-0,29734	0,93895
0,9639	-0,401409	-7,6776216	-0,8013313	1,500779	-0,00782	1,623625
0,9652	-0,661968	-8,0563384	-1,192961	1,172143	-0,46948	1,09545
0,97395	-0,323937	-7,4917128	-0,656733	1,429575	0,01565	2,034425
0,9729	-0,65493	-7,643196	-0,656733	1,292641	0,1565	1,81925
0,96665	-0,338022	-7,4021904	-0,2892043	1,435056	0,28169	2,464775
0,9643	-0,697176	-7,7740256	-0,7410788	1,320032	-0,10955	2,07355
0,9669	-0,422532	-7,2851328	-0,3856083	1,46244	0,18779	2,875575
0,97395	-0,852111	-7,6225424	-0,6627544	1,270738	0,01565	2,230025
0,96845	-0,633798	-7,2920232	-0,5181561	1,407665	0,30516	2,973375
0,9648	-0,964782	-7,6363056	-0,8194109	1,281693	0,26604	2,523475
0,9635	-0,471825	-7,2025096	-0,4277812	1,402191	0,43036	2,83645
0,97105	-0,739431	-7,546792	-0,704935	1,254302	0,20344	2,01485
0,9737	-0,387324	-7,1887376	-0,3072762	1,50626	0,43036	2,99295
0,97015	-0,732393	-7,4848224	-0,7772303	1,259783	0,1252	2,32785
0,975	-0,394362	-7,3126768	-0,5543076	1,533644	0,31299	2,640825
0,96975	-0,739431	-7,8497672	-0,8314614	1,330987	0,19562	2,210475
0,97265	-0,338022	-7,5536824	-0,7350574	1,478876	0,16432	2,3474
0,96845	-0,718308	-8,0563384	-1,1809105	1,199527	-0,22692	1,310625
0,9725	-0,394362	-7,67074	-0,9158072	1,391236	-0,14084	2,053975
0,9777	-0,753516	-7,9737152	-1,1989824	1,265257	-0,46948	1,388875
0,97955	-0,338022	-7,698284	-0,9579801	1,456966	-0,32081	2,07355
0,97995	-0,65493	-7,9461712	-1,144759	1,243347	-0,35994	1,369325
0,9798	-0,528165	-7,588108	-0,7169855	1,582945	-0,03912	2,230025
0,9798	-0,746478	-7,8842016	-0,8856848	1,456966	-0,21909	1,50625
0,9793	-0,380277	-7,4503968	-0,3675287	1,577464	0,11737	2,26915
0,9794	-0,647883	-7,725828	-0,5904591	1,369326	0,05477	2,288725
0,97915	-0,316899	-7,3608832	-0,2590819	1,489831	0,26604	2,8169
0,97955	-0,669015	-7,7877976	-0,7230069	1,298122	0,1252	2,132225
0,97955	-0,288729	-7,4021904	-0,3374063	1,539125	0,48513	2,973375
0,978	-0,661968	-7,8084512	-0,6748049	1,248828	0,18779	2,26915
0,9768	-0,260559	-7,3333392	-0,2229304	1,429575	0,42254	3,09075
0,9789	-0,788733	-7,7877976	-0,608531	1,248828	0,1252	2,132225
0,9794	-0,464787	-7,5261384	-0,3253558	1,456966	0,44601	2,99295
0,97955	-0,908451	-8,0770008	-0,9097858	1,281693	-0,13302	1,799675
0,9793	-0,359154	-7,5261384	-0,4699541	1,456966	0,1565	2,67995
0,97955	-0,669015	-8,1940584	-0,9700306	1,248828	-0,26604	1,5258
0,9793	-0,401409	-7,9599432	-0,7591584	1,478876	-0,19562	1,8388
0,97915	-0,65493	-8,256028	-1,1025861	1,352897	-0,49296	1,25195
0,9793	-0,288729	-7,9461712	-0,8495333	1,582945	-0,18779	1,9366
0,97955	-0,647883	-8,297344	-1,1748814	1,369326	-0,26604	1,310625
0,98215	-0,556335	-7,9530528	-0,8676052	1,424101	-0,10955	1,623625
0,9837	-0,908451	-8,242256	-1,2712854	1,298122	-0,40689	0,704225
0,98645	-0,415494	-7,8704296	-0,9459296	1,495305	-0,10955	1,741
0,98995	-0,739431	-8,0838824	-0,9158072	1,254302	-0,10172	1,956175
0,98565	-0,45774	-7,588108	-0,3133053	1,374807	0,31299	2,953825
0,9858	-0,781686	-7,6776216	-0,4880337	1,215963	0,21909	2,2496
0,98695	-0,281691	-7,3402208	-0,1325555	1,407665	0,46948	2,8169
0,98215	-0,767601	-7,643196	-0,4820046	1,221437	0,21909	1,85835
0,9885	-0,577458	-7,53302	-0,3735578	1,385762	0,44601	2,6017
0,9936	-0,823941	-7,8084512	-0,6928845	1,248828	0,26604	2,210475
0,99035	-0,394362	-7,4297344	-0,3856083	1,48435	0,45383	2,875575
0,98345	-0,746478	-7,7809072	-0,7772303	1,352897	0,00783	2,07355
0,9889	-0,352107	-7,4985944	-0,4940551	1,500779	0,14867	2,640825
0,99375	-0,739431	-7,7327096	-0,6868554	1,347416	0,13302	2,190925
0,9901	-0,499995	-7,4435064	-0,3795792	1,489831	0,48513	3,169
0,99385	-0,880281	-7,7464816	-0,7471079	1,265257	0,19562	2,308275
1,00075	-0,535212	-7,643196	-0,8133818	1,52817	0,10172	2,5626
0,9975	-0,683091	-8,0632288	-1,3074369	1,352897	-0,39124	1,40845
0,99555	-0,302814	-7,8773112	-0,9941316	1,489831	-0,32081	1,66275
0,9954	-0,535212	-8,228484	-1,3074369	1,363852	-0,55555	0,9194
0,9953	-0,274644	-7,9668248	-1,0363122	1,561035	-0,34429	1,701875
0,9954	-0,781686	-8,4419456	-1,4399847	1,446011	-0,58685	0,8607
0,99515	-0,443655	-8,0494568	-0,9700306	1,659623	-0,10172	1,66275
0,9954	-0,683091	-8,1114264	-0,9519587	1,39671	-0,10172	1,388875
0,99895	-0,387324	-7,5536824	-0,3494568	1,489831	0,37559	2,875575
1,0026	-0,781686	-7,9186272	-0,6507039	1,309077	0,16432	2,48435
1,0005	-0,436617	-7,5261384	-0,4097016	1,621284	0,57121	3,2277
1,00585	-0,760563	-7,8222232	-0,7591584	1,435056	0,08607	2,366975
1,0009	-0,42957	-7,5261384	-0,4277812	1,533644	0,35994	3,208125
0,99675	-0,852111	-7,7877976	-0,6507039	1,325506	0,24257	2,5039
0,99515	-0,584505	-7,588108	-0,4036802	1,478876	0,34429	3,0712
0,9984	-0,767601	-7,9461712	-0,6928845	1,347416	0,08607	2,58215
1,00205	-0,464787	-7,4228528	-0,3313772	1,495305	0,26604	3,384175
0,9996	-0,802818	-7,7051656	-0,7169855	1,309077	0,02347	2,58215
1,00595	-0,54225	-7,4297344	-0,3554782	1,48435	0,35994	2,875575
1,00375	-0,830979	-8,0838824	-1,0363122	1,380281	-0,16432	1,369325
1,0048	-0,499995	-7,9943688	-0,8615838	1,676059	-0,0313	1,9366
1,0066	-0,859149	-8,3317696	-1,1086075	1,446011	-0,25822	1,428
1,00715	-0,612675	-8,0563384	-0,9037567	1,55008	-0,07042	2,17135
1,00245	-0,873234	-8,379976	-1,2291125	1,39671	-0,32864	1,643175
0,9987	-0,54225	-8,2216024	-1,0363122	1,55008	-0,36776	1,6823
1,00595	-0,915489	-8,3937392	-1,1387376	1,385762	-0,54773	1,036775
1,00925	-0,59859	-7,8910832	-0,5543076	1,522689	0,0626	2,190925
1,0065	-0,774648	-8,0150224	-0,6687835	1,39671	0,22692	2,308275
1,00635	-0,471825	-7,5399104	-0,2831752	1,599374	0,46948	3,0712
1,0065	-0,830979	-7,7809072	-0,5543076	1,374807	0,27387	2,640825
1,00935	-0,521127	-7,5123664	-0,2229304	1,500779	0,57121	3,188575
1,00725	-0,809856	-7,9805968	-0,5241775	1,352897	0,27387	2,48435
1,00895	-0,42957	-7,560564	-0,1807498	1,57199	0,37559	2,640825
1,01055	-0,915489	-8,0494568	-0,656733	1,413146	0,07825	1,975725
1,0108	-0,690138	-7,753372	-0,2711324	1,577464	0,32864	2,89515
1,0112	-0,957744	-7,9805968	-0,5422571	1,402191	0,14867	2,445225
1,01145	-0,57042	-7,60188	-0,2892043	1,500779	0,39124	3,110325
1,01155	-0,859149	-7,8566576	-0,6627544	1,451485	0,29734	2,621275
1,0112	-0,640845	-7,5261384	-0,3795792	1,676059	0,48513	2,699525
1,0112	-0,873234	-8,0287944	-0,8013313	1,500779	-0,03912	2,07355
1,01105	-0,450702	-7,9668248	-0,7169855	1,561035	-0,07042	2,288725
1,0108	-0,62676	-8,2491464	-1,1086075	1,451485	-0,34429	1,545375
1,0108	-0,387324	-8,1114264	-0,8615838	1,632239	-0,25822	1,780125
1,0135	-0,767601	-8,4625992	-1,2291125	1,52817	-0,54773	1,115025
1,01925	-0,51408	-8,1183168	-0,8917062	1,687014	-0,25039	1,5258
1,0147	-0,746478	-8,5245688	-1,1507881	1,467921	-0,42253	1,154125
1,0117	-0,436617	-8,1114264	-0,6748049	1,604848	-0,14084	2,0931
1,01455	-0,746478	-8,256028	-0,6386534	1,46244	-0,0626	1,9366
1,02225	-0,450702	-7,725828	-0,1807498	1,643194	0,24257	2,9147
1,0259	-0,830979	-8,1183168	-0,5964805	1,489831	0,17997	2,288725
1,02665	-0,478872	-7,753372	-0,2530528	1,648668	0,50078	3,208125
1,02435	-0,901404	-8,0012592	-0,656733	1,413146	0,17997	2,8169
1,01845	-0,464787	-7,753372	-0,3554782	1,604848	0,16432	3,188575
1,01455	-0,816894	-8,0081408	-0,5663581	1,391236	0,02347	2,3474
1,01965	-0,415494	-7,588108	-0,072303	1,517215	0,33646	2,719075
1,0247	-0,676053	-7,9392808	-0,3434277	1,352897	0,10955	2,308275
1,019	-0,471825	-7,6225424	0,0542234	1,46244	0,31299	3,032075
1,013	-0,65493	-8,0081408	-0,2831752	1,303596	0,07042	2,26915
1,0173	-0,408447	-7,8015696	-0,1867789	1,52817	0,42254	2,89515
1,0242	-0,725346	-7,9943688	-0,6868554	1,320032	0,20344	1,9953
1,0264	-0,48591	-7,9117368	-0,560329	1,48435	0,08607	2,190925
1,01925	-0,922536	-8,5245688	-1,1989824	1,287167	-0,45383	1,212825
1,01875	-0,57042	-8,2698	-1,0182326	1,467921	-0,32864	1,50625
1,02395	-0,936612	-8,5039152	-1,2532135	1,298122	-0,44601	0,8607
1,0225	-0,746478	-8,228484	-0,8736343	1,478876	-0,27386	1,721425
1,02485	-0,852111	-8,4694896	-1,0242617	1,352897	-0,33646	1,25195
1,02355	-0,556335	-8,0770008	-0,8013313	1,566509	-0,0313	2,07355
1,02005	-0,929574	-8,1665144	-0,9640092	1,424101	-0,0626	2,288725
1,0242	-0,57042	-7,67074	-0,3494568	1,500779	0,31299	3,305925
1,0263	-1,014084	-8,0976544	-0,6025096	1,270738	0,16432	2,3474
1,0263	-0,739431	-7,8497672	-0,4217521	1,539125	0,25822	3,032075
1,02005	-0,964782	-8,145852	-0,8194109	1,369326	0,0939	2,464775
1,0229	-0,746478	-7,7396	-0,4157307	1,456966	0,24257	2,73865
1,02575	-1,091547	-8,0907728	-0,5543076	1,363852	0,10955	2,26915
1,0264	-0,767601	-7,8222232	-0,1867789	1,593893	0,35211	3,208125
1,0268	-0,999999	-8,0976544	-0,4699541	1,456966	0,21127	2,58215
1,02665	-0,591543	-7,8566576	-0,2169013	1,593893	0,38341	3,0712
1,0315	-1,014084	-8,214712	-0,536228	1,429575	0,16432	2,42565
1,02965	-0,739431	-7,9737152	-0,2952257	1,632239	0,25822	2,797325
1,0302	-0,922536	-8,4557176	-0,8495333	1,451485	-0,37559	1,9366
1,03265	-0,577458	-8,4075112	-0,8254323	1,665104	-0,32864	2,190925
1,02835	-0,887319	-8,7036048	-1,144759	1,561035	-0,64945	1,50625
1,0264	-0,676053	-8,324888	-0,8013313	1,703443	-0,39906	2,445225
1,02665	-0,985914	-8,6898328	-1,1568095	1,500779	-0,40689	1,799675
1,0328	-0,647883	-8,311116	-0,8856848	1,687014	-0,14867	2,07355
1,03555	-0,873234	-8,6622888	-1,1266871	1,456966	-0,43036	0,93895
1,0298	-0,57042	-8,2078304	-0,560329	1,621284	-0,11737	2,132225
1,03045	-0,852111	-8,2904536	-0,5904591	1,446011	-0,08607	1,956175
1,03825	-0,711261	-7,8084512	-0,144606	1,610329	0,28169	2,699525
1,0375	-1,126755	-8,33866	-0,7471079	1,489831	0	1,701875
1,02995	-0,739431	-8,159624	-0,560329	1,577464	0,18779	2,17135
1,02695	-0,971829	-8,324888	-0,6446825	1,478876	0,14867	2,32785
1,032	-0,739431	-8,0287944	-0,4097016	1,615803	0,21127	2,83645
1,03515	-1,091547	-8,3730856	-0,7471079	1,555554	0,11737	2,2496
1,0333	-0,753516	-8,0150224	-0,4036802	1,637713	0,24257	2,856025
1,02915	-1,007037	-8,3179976	-0,5964805	1,413146	0,01565	2,1518
1,02655	-0,65493	-7,9737152	-0,3072762	1,593893	0,17997	3,188575
1,03345	-0,978867	-8,2216024	-0,5663581	1,413146	0,0313	2,386525
1,03995	-0,683091	-8,0081408	-0,4639327	1,670578	0,17997	2,719075
1,0371	-0,992952	-8,5934288	-0,9640092	1,615803	-0,15649	1,799675
1,0389	-0,65493	-8,5452312	-0,8073604	1,708917	-0,14867	2,288725
1,04125	-0,887319	-8,827544	-1,120658	1,489831	-0,32864	1,623625
1,04165	-0,697176	-8,5865472	-1,0001607	1,582945	-0,39906	1,975725
1,0423	-0,978867	-8,8619784	-1,3014078	1,385762	-0,7903	1,2715
1,04215	-0,65493	-8,6898328	-1,0905356	1,676059	-0,56338	1,8388
1,0423	-1,014084	-9,00658	-1,3014078	1,522689	-0,6338	1,369325
1,04215	-0,718308	-8,6209728	-0,9640092	1,703443	-0,35211	1,897475
1,04215	-0,978867	-8,7518024	-1,1387376	1,566509	-0,28951	1,623625
1,04245	-0,788733	-8,4694896	-0,9399082	1,665104	-0,10955	1,975725
1,0423	-1,028169	-8,6485168	-1,0423336	1,57199	-0,21127	1,799675
1,04205	-0,816894	-8,3042256	-0,5964805	1,736308	0,13302	2,5626
1,0423	-1,14084	-8,4970336	-0,7591584	1,621284	0,03912	2,17135
1,04165	-0,823941	-8,242256	-0,5302066	1,654149	0,08607	2,93425
1,0453	-1,16901	-8,5108056	-0,8495333	1,429575	-0,03912	2,190925
1,05035	-0,725346	-8,20094	-0,608531	1,593893	0,10172	2,875575
1,0457	-0,985914	-8,5727752	-0,8555547	1,593893	-0,15649	2,48435
1,04295	-0,697176	-8,145852	-0,4820046	1,812986	0,0939	3,305925
1,0423	-1,007037	-8,4763712	-0,8314614	1,632239	-0,0313	2,640825
1,04375	-0,781686	-8,242256	-0,6205815	1,736308	0,08607	3,169
1,0526	-1,11267	-8,8757504	-1,265264	1,561035	-0,37559	1,9366
1,0569	-0,802818	-8,7036048	-1,144759	1,588419	-0,42253	1,643175
1,0501	-1,070415	-9,1649448	-1,3797399	1,41862	-0,61815	0,7629
1,0436	-0,683091	-8,8482064	-1,1025861	1,577464	-0,37559	1,40845
1,04465	-1,028169	-9,0892032	-1,3435884	1,500779	-0,50861	0,958525
1,053	-0,795771	-8,5727752	-1,0182326	1,670578	-0,28169	1,799675
1,0509	-0,978867	-8,86886	-1,3074369	1,55008	-0,43036	1,40845
1,0509	-0,753516	-8,4557176	-0,8254323	1,665104	0,11737	2,5626
1,05585	-1,049292	-8,5658848	-0,8374828	1,544599	-0,0626	2,210475
1,05755	-0,767601	-8,2698	-0,5302066	1,741782	-0,00782	2,6017
1,0518	-1,028169	-8,6209728	-0,8435042	1,57199	-0,08607	2,386525
1,04475	-0,845064	-8,283572	-0,5302066	1,676059	0,27387	2,89515
1,0496	-1,063377	-8,5590032	-0,8073604	1,561035	0,10172	2,386525
1,05505	-0,753516	-8,256028	-0,4699541	1,610329	0,27387	3,051625
1,05755	-1,028169	-8,4970336	-0,6868554	1,41862	-0,01565	2,230025
1,0579	-0,830979	-8,2904536	-0,3615073	1,697962	0,28952	3,032075
1,0579	-1,147887	-8,6416264	-0,6266029	1,626758	0,14085	2,464775
1,05755	-0,753516	-8,3455416	-0,3374063	1,769173	0,31299	2,953825
1,0579	-1,105632	-8,7173768	-0,7410788	1,57199	0,05477	2,17135
1,0578	-0,774648	-8,5727752	-0,6386534	1,736308	-0,0313	2,719075
1,0579	-1,049292	-8,9032856	-0,8676052	1,489831	-0,21909	2,1518
1,0578	-0,718308	-8,8344344	-0,7531293	1,719872	-0,24257	2,464775
1,0578	-1,098585	-9,1442912	-1,1628309	1,615803	-0,49296	1,545375
1,05725	-0,873234	-8,8895224	-0,9459296	1,851332	-0,37559	1,780125
1,05415	-1,190142	-9,1098656	-1,2712854	1,588419	-0,53991	1,310625
1,05635	-0,936612	-8,8344344	-1,1266871	1,659623	-0,29734	1,701875
1,05595	-1,211265	-9,1236376	-1,3917827	1,467921	-0,57903	1,115025
1,04775	-0,950697	-8,7793464	-1,144759	1,626758	-0,52426	1,50625
1,05165	-1,246473	-8,93772	-1,3315379	1,522689	-0,53991	1,232375
1,0561	-0,929574	-8,4557176	-0,8194109	1,52817	-0,17214	2,190925
1,05765	-1,154925	-8,5383408	-0,8495333	1,456966	-0,10172	2,112675
1,0578	-0,929574	-8,4212832	-0,632632	1,626758	0,25039	2,856025
1,06315	-1,14084	-8,7380304	-0,8615838	1,52817	0,0313	1,975725
1,0643	-0,830979	-8,4281736	-0,6687835	1,654149	0,11737	2,308275
1,06015	-1,11267	-8,7931184	-1,0845065	1,467921	-0,14084	1,81925
1,05805	-0,887319	-8,4901432	-0,7109564	1,670578	0,29734	2,5626
1,0613	-1,133802	-8,7242584	-0,9037567	1,467921	0,14867	1,877925
1,0599	-0,971829	-8,4212832	-0,58443	1,599374	0,32081	2,445225
1,0583	-1,161972	-8,951492	-1,1086075	1,336461	-0,14084	1,66275
1,05765	-0,746478	-8,7311488	-0,8615838	1,599374	0,03912	2,0931
1,06455	-1,154925	-9,0960936	-1,2712854	1,489831	-0,35211	0,958525
1,0651	-0,816894	-8,827544	-0,9881102	1,703443	-0,17997	1,467125
1,0677	-0,950697	-9,0685496	-1,3134583	1,456966	-0,43036	0,8607
1,0621	-0,746478	-8,9859176	-1,1327085	1,659623	-0,39906	1,447575
1,0656	-1,028169	-9,2062608	-1,4219128	1,643194	-0,43818	1,1737
1,07095	-0,676053	-8,9859176	-1,1025861	1,791083	-0,30516	1,877925
1,0725	-0,915489	-9,1787168	-1,2712854	1,604848	-0,49296	1,467125
1,0707	-0,669015	-8,7931184	-0,7651798	1,741782	-0,18779	2,07355
1,0691	-0,971829	-8,923948	-1,0363122	1,52817	-0,31299	1,6823
1,07185	-0,922536	-8,5383408	-0,6507039	1,687014	-0,0313	2,210475
1,0729	-1,105632	-8,8206624	-0,8133818	1,599374	0,08607	1,9366
1,07315	-0,887319	-8,5108056	-0,3916297	1,670578	0,34429	2,797325
1,0734	-1,260558	-8,896404	-0,7953099	1,50626	0,07042	2,6604
1,07305	-0,964782	-8,6347448	-0,5904591	1,752737	0,37559	3,286375
1,07315	-1,30986	-8,910176	-0,7410788	1,539125	0,10955	2,6017
1,0733	-0,922536	-8,6072008	-0,5422571	1,643194	0,19562	3,188575
1,06845	-1,19718	-8,855088	-0,7953099	1,52817	0,04695	2,3474
1,0695	-0,887319	-8,6760608	-0,6446825	1,730827	0,16432	2,640825
1,0724	-1,028169	-8,8895224	-0,8917062	1,593893	-0,05477	2,01485
1,07305	-0,901404	-8,5383408	-0,560329	1,643194	0,31299	2,719075
1,0734	-1,302813	-8,951492	-0,9519587	1,446011	-0,01565	1,956175
1,0729	-0,922536	-8,8344344	-0,8676052	1,736308	-0,02347	2,1518
1,07315	-1,147887	-9,2062608	-1,1809105	1,55008	-0,46166	1,310625
1,0729	-0,816894	-9,0134616	-1,1025861	1,714398	-0,46948	1,4867
1,07265	-1,098585	-9,3370904	-1,4761362	1,593893	-0,53208	0,93895
1,0725	-0,922536	-9,1167472	-1,144759	1,648668	-0,25039	1,6823
1,0737	-1,077462	-9,426604	-1,4701148	1,517215	-0,64945	1,056325
1,07825	-0,838026	-9,1167472	-1,2471844	1,648668	-0,68075	1,447575
1,07535	-1,098585	-9,0478872	-1,217062	1,467921	-0,56338	1,428
1,0734	-0,774648	-8,5452312	-0,58443	1,687014	-0,00782	2,699525
1,07305	-1,0845	-8,7311488	-0,7169855	1,429575	-0,13302	2,210475
1,0725	-0,915489	-8,3937392	-0,4639327	1,511734	0,14867	2,83645
1,0768	-1,19718	-8,7242584	-0,7772303	1,495305	-0,0626	2,42565
1,07525	-0,866196	-8,5108056	-0,4940551	1,610329	0,16432	3,0125
1,0807	-1,091547	-8,8206624	-0,7892808	1,511734	-0,00782	2,26915
1,08395	-0,922536	-8,5245688	-0,5784086	1,692488	0,14085	2,699525
1,08215	-1,25352	-8,951492	-0,9338868	1,593893	-0,13302	2,366975
1,0772	-0,985914	-8,7518024	-0,6507039	1,752737	0,10172	2,99295
1,07965	-1,049292	-8,9446016	-0,9097858	1,681533	-0,13302	2,464775
1,0816	-0,802818	-8,7311488	-0,6868554	1,708917	-0,0939	2,464775
1,0785	-1,056339	-9,1787168	-1,1568095	1,643194	-0,44601	1,701875
1,0832	-0,852111	-8,992808	-1,0604055	1,840377	-0,40689	1,9366
1,0841	-1,183095	-9,3370904	-1,3917827	1,774647	-0,64945	1,388875
1,0871	-0,971829	-9,1305192	-1,2230834	1,834896	-0,6025	1,623625
1,08045	-1,211265	-9,4197224	-1,4881867	1,752737	-0,7277	1,369325
1,078	-0,985914	-9,1787168	-1,4219128	1,791083	-0,6651	1,310625
1,08265	-1,25352	-9,3715248	-1,6870161	1,643194	-0,80595	0,4108
1,0772	-0,830979	-8,93772	-1,1266871	1,780128	-0,36776	1,76055
1,0811	-1,119717	-9,0478872	-1,1086075	1,593893	-0,30516	1,877925
1,08435	-0,873234	-8,7311488	-0,8495333	1,796557	0,01565	2,445225
1,08565	-1,16901	-9,1098656	-0,9820811	1,648668	-0,13302	1,8388
1,088	-0,929574	-8,8619784	-0,6205815	1,785602	0,14867	2,6604
1,0889	-1,161972	-8,9721456	-0,8133818	1,637713	-0,07825	2,308275
1,0889	-1,007037	-8,7173768	-0,5904591	1,747263	0,14867	2,48435
1,08825	-1,11267	-8,9583736	-0,8314614	1,577464	-0,15649	2,112675
1,08825	-0,732393	-8,6760608	-0,6205815	1,774647	-0,05477	2,621275
1,08905	-1,119717	-9,0410056	-1,0182326	1,621284	-0,35994	1,956175
1,09595	-0,746478	-8,7311488	-0,7953099	1,719872	-0,14867	2,8169
1,0927	-0,985914	-9,00658	-0,9097858	1,615803	-0,25039	2,543025
1,0897	-0,830979	-8,6691704	-0,632632	1,763692	-0,20344	3,09075
1,08905	-1,147887	-9,2269232	-1,0905356	1,599374	-0,45383	2,386525
1,08865	-0,788733	-9,0823216	-0,9820811	1,703443	-0,43036	2,210475
1,0888	-1,11267	-9,46792	-1,3978118	1,615803	-0,81377	1,19325
1,08865	-0,929574	-9,2820024	-1,4158837	1,851332	-0,58685	1,428
1,08815	-1,183095	-9,481692	-1,632785	1,665104	-0,7903	1,34975
1,0885	-0,929574	-9,1787168	-1,3194874	1,763692	-0,56338	1,85835
1,09375	-1,190142	-9,6951536	-1,6930375	1,659623	-0,93897	1,134575
1,09385	-0,950697	-9,3715248	-1,2893573	1,769173	-0,51643	1,91705
1,0906	-1,246473	-9,426604	-1,2833359	1,665104	-0,26604	1,701875
1,08955	-0,922536	-8,9446016	-0,7350574	1,769173	0,0626	2,67995
1,08955	-1,11267	-9,0685496	-0,8133818	1,604848	-0,18779	2,523475
1,0893	-0,739431	-8,7586928	-0,5482785	1,780128	0,05477	3,09075
1,08945	-1,056339	-9,1442912	-0,8073604	1,697962	-0,13302	2,464775
1,08905	-0,788733	-8,8482064	-0,512127	1,774647	0,0939	2,5626
1,0898	-1,154925	-9,1787168	-0,9399082	1,55008	-0,07825	2,132225
1,09855	-0,985914	-9,0410056	-0,8254323	1,632239	-0,08607	2,0931
1,10335	-1,11267	-9,2888928	-1,0423336	1,588419	-0,25039	1,8388
1,09635	-0,845064	-9,0134616	-0,7832594	1,829422	0,10955	2,73865
1,09475	-1,30986	-9,2131512	-1,0122112	1,703443	-0,07042	2,640825
1,0984	-1,014084	-8,86886	-0,7772303	1,818467	0,04695	2,93425
1,0932	-1,204218	-9,2475768	-1,2712854	1,736308	-0,39906	1,9953
1,09685	-0,873234	-9,1924888	-1,1025861	1,823941	-0,36776	2,32785
1,0987	-1,0845	-9,4748104	-1,3676894	1,741782	-0,67293	1,6823
1,10165	-0,887319	-9,3233184	-1,2230834	1,873242	-0,49296	1,897475
1,104	-1,204218	-9,7571232	-1,5966412	1,752737	-0,81377	1,388875
1,10465	-0,823941	-9,5023544	-1,3194874	1,922536	-0,73552	1,40845
1,1039	-1,105632	-9,8741808	-1,3978118	1,708917	-0,75117	0,958525
1,10455	-0,823941	-9,4197224	-0,9700306	1,812986	-0,23474	1,91705
1,1048	-1,16901	-9,39906	-1,0242617	1,763692	-0,14867	2,132225
1,10155	-0,957744	-9,0203432	-0,608531	1,917055	0,0626	2,719075
1,09905	-1,183095	-9,3370904	-0,7591584	1,780128	-0,14084	2,366975
1,1026	-1,021122	-9,0892032	-0,5061056	1,9061	0,05477	3,0712
1,10465	-1,274643	-9,4197224	-0,8796557	1,697962	-0,20344	2,42565
1,10495	-0,922536	-9,2613488	-0,6928845	1,834896	-0,07042	2,58215
1,1048	-1,021122	-9,5161264	-1,16886	1,697962	-0,45383	2,053975
1,10465	-0,823941	-9,1787168	-0,8013313	1,911581	-0,16432	2,4061
1,10505	-1,070415	-9,3784064	-0,8796557	1,802031	-0,14084	2,112675
1,10505	-0,929574	-9,1236376	-0,680834	1,791083	0,08607	2,797325
1,1052	-1,147887	-9,2406952	-0,9097858	1,687014	-0,13302	2,83645
1,10465	-0,859149	-9,1029752	-0,6868554	1,873242	-0,07042	3,0125
1,10465	-1,14084	-9,5712056	-1,1869319	1,665104	-0,36776	2,230025
1,1048	-0,950697	-9,2888928	-1,0845065	1,840377	-0,37559	2,034425
1,1048	-1,22535	-9,6744912	-1,4520352	1,758218	-0,56338	1,291075
1,10465	-1,007037	-9,5161264	-1,3737108	1,873242	-0,48513	1,545375
1,10415	-1,070415	-9,7915488	-1,6689365	1,747263	-0,71205	0,625975
1,101	-0,809856	-9,3852968	-1,1869319	1,933491	-0,46166	1,40845
1,09815	-1,204218	-9,7364696	-1,4219128	1,752737	-0,64163	1,0172
1,10245	-0,985914	-9,4059504	-1,1266871	1,829422	-0,32081	1,9366
1,1048	-1,211265	-9,4885824	-1,1266871	1,692488	-0,25822	1,91705
1,1048	-0,880281	-9,0616592	-0,7350574	1,862287	0,05477	2,797325
1,1109	-1,19718	-9,2200328	-0,8073604	1,708917	-0,17997	2,308275
1,1091	-0,943659	-8,9170576	-0,632632	1,763692	0,17214	2,73865
1,10625	-1,098585	-9,2682392	-0,8615838	1,626758	-0,08607	1,897475
1,11275	-0,795771	-9,0892032	-0,7651798	1,774647	-0,11737	2,07355
1,11615	-1,105632	-9,3302088	-1,072456	1,687014	-0,28951	2,01485
1,10895	-0,922536	-9,0892032	-0,6687835	1,889671	-0,0313	2,89515
1,1096	-1,387323	-9,412832	-0,8495333	1,719872	-0,22692	2,26915
1,1168	-0,992952	-9,1029752	-0,5181561	1,834896	-0,0313	2,67995
1,11155	-1,077462	-9,3508624	-0,7471079	1,719872	-0,22692	2,1518
1,1065	-0,901404	-9,0547776	-0,560329	1,9061	-0,16432	2,543025
1,10625	-1,267605	-9,5712056	-1,265264	1,834896	-0,64163	1,721425
1,1148	-0,978867	-9,4059504	-1,1989824	1,977311	-0,64945	1,780125
1,1112	-1,30986	-9,7571232	-1,5424101	1,791083	-0,8216	0,723775
1,1065	-0,929574	-9,4197224	-1,1266871	1,938965	-0,40689	1,154125
1,10465	-1,14084	-9,7020352	-1,3737108	1,747263	-0,6025	0,723775
1,1043	-1,035207	-9,4885824	-1,1748814	1,938965	-0,38341	1,369325
1,10595	-1,30986	-9,8053208	-1,4821653	1,758218	-0,48513	1,388875
1,1147	-1,007037	-9,3370904	-0,9519587	1,933491	-0,15649	2,26915
1,11755	-1,394361	-9,4472664	-1,0363122	1,758218	-0,13302	2,445225
1,1195	-1,063377	-9,0892032	-0,656733	1,873242	0,05477	2,83645
1,1203	-1,274643	-9,2269232	-0,9218363	1,752737	-0,11737	2,3474
1,1208	-1,070415	-9,1305192	-0,7471079	1,785602	0,01565	2,6604
1,1207	-1,22535	-9,4059504	-0,9399082	1,708917	-0,16432	1,8388
1,1203	-1,056339	-9,1580632	-0,7230069	1,785602	-0,00782	2,4061
1,1203	-1,232388	-9,3784064	-0,9158072	1,621284	-0,07825	1,741
1,11965	-1,063377	-9,1236376	-0,6205815	1,856806	0,10172	2,543025
1,12015	-1,373238	-9,4059504	-0,9278577	1,648668	-0,17214	2,1518
1,12015	-1,147887	-9,1511728	-0,7350574	1,752737	-0,04695	2,640825
1,12015	-1,323936	-9,3646344	-1,0664346	1,681533	-0,24257	2,26915
1,12015	-1,056339	-8,979036	-0,7531293	1,867761	-0,01565	3,129875
1,1204	-1,30986	-9,3439808	-1,16886	1,802031	-0,19562	2,523475
1,1204	-1,028169	-9,4059504	-1,1327085	1,944446	-0,29734	1,9366
1,12055	-1,211265	-9,8672992	-1,5363887	1,878716	-0,74335	1,19325
1,12055	-0,992952	-9,6607192	-1,2773068	2,004695	-0,54773	2,034425
1,1203	-1,359153	-9,9912384	-1,5785616	1,774647	-0,81377	1,40845
1,11975	-1,126755	-9,6607192	-1,3134583	1,889671	-0,71205	1,467125
1,1203	-1,443663	-9,9223784	-1,656886	1,769173	-0,85289	0,704225
1,12055	-1,232388	-9,6813816	-1,4219128	1,845851	-0,6025	1,115025
1,1186	-1,443663	-9,7708952	-1,5484392	1,736308	-0,6025	1,34975
1,11885	-1,119717	-9,3164368	-1,0423336	1,802031	-0,33646	2,190925
1,1204	-1,288728	-9,591868	-1,3435884	1,802031	-0,39906	1,975725
1,1237	-1,063377	-9,2682392	-1,0001607	1,873242	-0,08607	2,230025
1,12145	-1,246473	-9,3577528	-1,0543841	1,845851	-0,16432	1,975725
1,1277	-1,190142	-9,1511728	-0,7832594	2,032079	0	2,699525
1,1332	-1,373238	-9,3852968	-0,9097858	1,845851	-0,20344	2,523475
1,1259	-1,077462	-9,2475768	-0,6627544	1,966356	0,00783	2,875575
1,12145	-1,323936	-9,6125216	-0,9941316	1,796557	-0,14867	2,32785
1,1203	-0,957744	-9,4197224	-0,7772303	1,769173	-0,0939	2,6017
1,1203	-1,338021	-9,578096	-1,0182326	1,703443	-0,25822	2,190925
1,1221	-1,077462	-9,3715248	-0,8676052	1,982785	-0,01565	2,366975
1,1307	-1,288728	-9,7708952	-1,4580643	1,867761	-0,57903	1,545375
1,13515	-0,929574	-9,591868	-1,3797399	1,982785	-0,54773	1,76055
1,1363	-1,204218	-9,7777768	-1,5484392	1,884197	-0,78247	1,40845
1,1359	-1,014084	-9,7089256	-1,3616603	1,94992	-0,65728	1,81925
1,13225	-1,295775	-10,0050104	-1,5484392	1,840377	-0,91549	1,212825
1,13175	-1,049292	-9,7364696	-1,3556389	1,94992	-0,61033	1,369325
1,1293	-1,338021	-9,9705848	-1,6508646	1,747263	-0,6964	0,99765
1,13135	-1,0845	-9,633184	-1,265264	2,010169	-0,49296	1,8388
1,13475	-1,19718	-9,6813816	-1,1568095	1,9061	-0,49296	2,034425
1,13095	-1,042254	-9,3784064	-0,6868554	1,851332	-0,21909	2,48435
1,12835	-1,345068	-9,6813816	-1,0664346	1,769173	-0,37559	1,81925
1,13605	-0,999999	-9,4334944	-0,7651798	1,867761	-0,29734	2,5039
1,13125	-1,288728	-9,5298896	-0,8736343	1,703443	-0,21909	2,2496
1,13135	-1,260558	-9,2338048	-0,6507039	1,851332	0,00783	2,9147
1,13085	-1,464786	-9,46792	-0,9218363	1,758218	-0,17214	2,5039
1,13385	-1,260558	-9,1718352	-0,6446825	1,9061	0,0626	2,953825
1,13565	-1,521126	-9,412832	-0,9399082	1,845851	-0,15649	2,6017
1,13565	-1,126755	-9,0478872	-0,6507039	1,955401	0,02347	3,266825
1,13555	-1,288728	-9,4197224	-0,9158072	1,752737	-0,18779	2,366975
1,1294	-1,147887	-9,2957744	-0,7651798	1,878716	-0,01565	2,445225
1,1359	-1,429578	-9,7089256	-1,2471844	1,719872	-0,39124	1,6823
1,13775	-1,091547	-9,578096	-1,1748814	1,725353	-0,42253	2,053975
1,1372	-1,394361	-9,9292688	-1,5183091	1,665104	-0,6651	1,388875
1,1362	-1,274643	-9,619412	-1,3496098	1,878716	-0,42253	1,5258
1,1415	-1,443663	-9,9843568	-1,5604897	1,747263	-0,71987	1,232375
1,1471	-1,211265	-9,9086064	-1,3375593	1,889671	-0,67293	1,369325
1,14115	-1,330983	-10,0876424	-1,5604897	1,829422	-0,75117	1,25195
1,14125	-0,999999	-9,8672992	-1,2351339	1,966356	-0,48513	1,877925
1,14465	-1,295775	-9,9774664	-1,2110329	1,840377	-0,32081	1,60405
1,13915	-1,070415	-9,6744912	-0,9097858	1,955401	-0,00782	2,445225
1,13645	-1,323936	-9,8741808	-1,0061821	1,867761	0,0313	2,366975
1,1359	-1,211265	-9,6400656	-0,6687835	2,05947	0,21127	3,0125
1,1358	-1,443663	-9,8466368	-0,8555547	1,9061	0,04695	2,621275
1,1406	-1,119717	-9,5161264	-0,6386534	1,982785	0,17214	3,09075
1,1397	-1,239435	-9,7020352	-0,8796557	1,9061	0,0313	2,5039
1,1376	-0,985914	-9,3577528	-0,5422571	2,048515	0,05477	2,73865
1,1453	-1,345068	-9,6676096	-0,8555547	1,938965	-0,11737	2,2496
1,14725	-1,16901	-9,412832	-0,6627544	1,966356	0,07825	2,797325
1,14295	-1,373238	-9,6813816	-1,1266871	1,856806	-0,22692	2,32785
1,14375	-1,161972	-9,6676096	-1,1025861	1,873242	-0,1252	2,464775
1,14635	-1,373238	-10,1427304	-1,4942081	1,856806	-0,38341	1,6823
1,14555	-1,147887	-10,1151864	-1,3737108	1,988266	-0,28169	1,9953
1,14345	-1,373238	-10,3355296	-1,6870161	1,834896	-0,61815	1,721425
1,1398	-1,133802	-10,13584	-1,5604897	2,004695	-0,45383	2,288725
1,1458	-1,288728	-10,3217576	-1,6990666	1,97183	-0,7277	1,66275
1,15	-1,218303	-10,080752	-1,4158837	1,933491	-0,6964	1,741
1,1513	-1,492956	-10,3355296	-1,5906121	1,676059	-0,91549	1,388875
1,15025	-1,267605	-10,053208	-1,1748814	1,780128	-0,53991	1,76055
1,14595	-1,661967	-10,2391256	-1,3797399	1,763692	-0,50861	1,741
1,1487	-1,274643	-9,7089256	-0,9519587	1,94992	0	2,73865
1,14245	-1,373238	-9,8879528	-1,0001607	1,802031	-0,10955	2,523475
1,1445	-1,056339	-9,633184	-0,7230069	1,917055	0,21127	2,973375
1,14905	-1,338021	-9,9154968	-0,9338868	1,736308	-0,03912	2,0931
1,1462	-1,049292	-9,6951536	-0,7772303	1,862287	0,08607	2,17135
1,14805	-1,366191	-9,9154968	-1,096557	1,752737	-0,20344	1,91705
1,14805	-1,126755	-9,5849776	-0,8374828	1,812986	-0,0313	2,67995
1,14985	-1,338021	-9,9223784	-1,1025861	1,741782	-0,28169	2,26915
1,1462	-1,19718	-9,9017248	-1,0182326	1,845851	-0,39124	2,190925
1,14635	-1,359153	-10,1014144	-1,1628309	1,840377	-0,51643	1,428
1,1497	-1,218303	-9,9292688	-0,8314614	2,043034	-0,26604	2,523475
1,15115	-1,471824	-10,2391256	-1,2712854	1,884197	-0,44601	1,780125
1,14595	-1,183095	-10,1014144	-1,2893573	2,004695	-0,5712	1,447575
1,14765	-1,25352	-10,5145568	-1,5604897	1,955401	-0,77465	0,99765
1,1513	-1,147887	-10,3217576	-1,4701148	2,021124	-0,83725	1,369325
1,1514	-1,330983	-10,5007848	-1,5845907	1,900626	-1,04069	1,1737
1,151	-1,22535	-10,2253536	-1,3857613	1,884197	-0,89984	0,880275
1,1505	-1,415493	-10,5283288	-1,7171385	1,823941	-0,97809	0,547725
1,15065	-1,042254	-10,2391256	-1,4942081	1,966356	-0,77465	1,232375
1,15115	-1,274643	-10,218472	-1,4158837	1,708917	-0,64163	1,701875
1,1552	-1,11267	-9,8122112	-1,0363122	1,878716	-0,35994	2,48435
1,16235	-1,394361	-9,8948432	-1,1025861	1,812986	-0,40689	2,621275
1,1565	-1,19718	-9,6813816	-0,8977353	1,99374	-0,16432	3,286375
1,15245	-1,528164	-9,9568128	-1,0784851	1,802031	-0,38341	2,58215
1,15165	-1,394361	-9,8672992	-0,9700306	1,834896	-0,31299	2,366975
1,157	-1,542249	-10,0876424	-1,2291125	1,845851	-0,42253	2,230025
1,15805	-1,28169	-9,9017248	-0,9820811	2,004695	-0,32081	2,288725
1,1531	-1,373238	-10,218472	-1,3435884	1,851332	-0,68075	1,545375
1,1513	-1,126755	-9,9086064	-1,0423336	1,982785	-0,35211	2,132225
1,15325	-1,478871	-10,0876424	-1,217062	1,862287	-0,39906	2,053975
1,15245	-1,30986	-9,8879528	-0,8314614	1,960875	-0,17214	2,699525
1,15195	-1,563381	-10,4319248	-1,3978118	1,851332	-0,51643	1,877925
1,1514	-1,464786	-10,3286392	-1,3676894	1,933491	-0,62598	1,6823
1,15155	-1,626759	-10,4939032	-1,5604897	1,823941	-0,90767	1,036775
1,15415	-1,267605	-10,1427304	-1,3616603	1,982785	-0,62598	1,232375
1,16155	-1,514079	-10,4525872	-1,5845907	1,97183	-0,80595	0,704225
1,1566	-1,295775	-10,5076752	-1,4881867	2,064944	-0,91549	0,567275
1,1523	-1,323936	-10,679812	-1,801492	1,884197	-1,07199	0,489025
1,1591	-1,267605	-10,1840376	-1,3496098	1,938965	-0,58685	1,50625
1,1574	-1,436616	-10,2804416	-1,3255088	1,823941	-0,43036	1,721425
1,1625	-1,295775	-9,9843568	-1,0543841	1,97183	-0,0939	2,3474
1,1599	-1,612674	-10,177156	-1,2833359	1,938965	-0,24257	2,190925
1,15845	-1,316898	-9,9774664	-0,9338868	1,938965	-0,20344	2,5626
1,1608	-1,471824	-10,0876424	-1,072456	1,829422	-0,29734	2,210475
1,1552	-1,260558	-9,7984392	-0,7712089	2,01565	-0,1252	2,640825
1,16025	-1,521126	-10,039436	-1,0302831	1,960875	-0,27386	2,01485
1,1655	-1,176057	-9,8122112	-0,9097858	2,05947	-0,36776	1,956175
1,166	-1,366191	-9,9912384	-1,0905356	1,944446	-0,32081	2,26915
1,16495	-1,323936	-9,8190928	-0,7591584	2,064944	-0,01565	2,99295
1,16185	-1,436616	-9,9981288	-0,8676052	1,92801	-0,15649	2,464775
1,16455	-1,345068	-9,7777768	-0,7230069	1,99374	-0,02347	2,48435
1,15805	-1,535211	-10,163384	-1,1628309	1,884197	-0,43036	1,76055
1,1612	-1,302813	-10,177156	-1,1869319	2,075899	-0,53991	1,623625
1,1656	-1,464786	-10,5145568	-1,4219128	1,988266	-0,70422	1,564925
1,17315	-1,22535	-10,2942136	-1,3255088	2,05947	-0,6338	1,545375
1,17055	-1,450701	-10,6178424	-1,8075134	1,856806	-1,09546	0,74335
1,1647	-1,22535	-10,5834168	-1,5665111	1,977311	-0,85289	1,3302
1,1729	-1,443663	-10,817532	-1,6749656	1,895145	-0,92332	1,09545
1,17145	-1,154925	-10,3974992	-1,2351339	2,010169	-0,5712	1,897475
1,17105	-1,387323	-10,232244	-1,0604055	1,791083	-0,33646	1,956175
1,16455	-1,154925	-9,8948432	-0,9158072	1,840377	-0,0313	2,17135
1,1648	-1,330983	-9,9568128	-1,120658	1,796557	-0,08607	1,9366
1,1664	-1,14084	-9,7571232	-0,7591584	1,966356	0,03912	2,386525
1,16705	-1,323936	-9,9223784	-0,9579801	1,895145	-0,08607	2,210475
1,1669	-1,246473	-9,8259832	-0,7712089	2,032079	-0,13302	2,6604
1,1669	-1,507041	-10,0187824	-1,0001607	1,960875	-0,24257	1,91705
1,1673	-1,380276	-9,8053208	-0,7230069	1,97183	-0,1252	2,48435
1,1669	-1,619712	-10,1289584	-0,9881102	1,895145	-0,28951	2,17135
1,1669	-1,436616	-9,9086064	-0,7109564	1,999214	-0,10955	2,26915
1,1669	-1,619712	-10,094524	-0,9278577	1,895145	-0,26604	2,07355
1,1686	-1,288728	-9,9912384	-0,8013313	2,043034	-0,10172	2,543025
1,17005	-1,408446	-10,1289584	-0,9278577	1,966356	-0,18779	2,32785
1,1682	-1,274643	-10,094524	-1,072456	2,108764	-0,27386	2,132225
1,16705	-1,549296	-10,4801312	-1,5845907	1,917055	-0,64945	1,310625
1,1668	-1,25352	-10,4939032	-1,4942081	1,999214	-0,54773	1,50625
1,16705	-1,323936	-10,6178424	-1,6749656	1,944446	-0,57903	1,310625
1,16745	-1,204218	-10,3079856	-1,4640857	2,048515	-0,40689	1,780125
1,17105	-1,485909	-10,6591584	-1,680987	1,960875	-0,74335	1,428
1,17865	-1,28169	-10,3493016	-1,3797399	2,048515	-0,75117	1,780125
1,1806	-1,478871	-10,4456968	-1,4098623	1,851332	-0,6025	1,428
1,179	-1,288728	-10,0325544	-0,9820811	1,922536	-0,28951	1,91705
1,1816	-1,422531	-10,1978096	-1,0122112	1,889671	-0,39906	2,230025
1,1816	-1,19718	-9,9568128	-0,8314614	2,004695	-0,18779	2,543025
1,1785	-1,380276	-10,163384	-1,0845065	1,845851	-0,30516	2,3474
1,1793	-1,239435	-10,1564936	-0,9037567	1,889671	-0,14084	2,5626
1,1734	-1,387323	-10,3286392	-1,1387376	1,862287	-0,25039	2,210475
1,1802	-1,260558	-10,1014144	-0,7953099	1,94992	-0,01565	2,67995
1,18435	-1,422531	-10,080752	-0,9218363	1,889671	-0,00782	2,621275
1,18305	-1,267605	-9,9774664	-0,7712089	1,988266	-0,04695	2,6017
1,18225	-1,338021	-10,1978096	-0,8917062	1,999214	-0,08607	2,230025
1,18215	-1,204218	-9,9843568	-0,7832594	2,092328	0,0939	2,621275
1,1824	-1,316898	-10,3010952	-1,1146366	1,917055	-0,25822	2,42565
1,18225	-1,105632	-10,2942136	-1,2833359	2,03756	-0,32864	2,386525
1,1824	-1,387323	-10,6178424	-1,5966412	1,999214	-0,48513	1,85835
1,1824	-1,232388	-10,5696448	-1,5604897	2,053989	-0,57903	1,467125
1,18255	-1,302813	-10,6867024	-1,7111171	1,960875	-0,77465	0,958525
1,1824	-1,105632	-10,4732408	-1,3074369	2,053989	-0,55555	1,212825
1,18175	-1,394361	-10,6522768	-1,4701148	2,021124	-0,6964	1,291075
1,18175	-1,323936	-10,4456968	-1,265264	2,03756	-0,53208	1,8388
1,18225	-1,302813	-10,3286392	-1,1387376	2,01565	-0,33646	2,0931
1,18225	-1,126755	-9,9705848	-0,7591584	2,064944	0,05477	3,266825
1,1824	-1,295775	-10,06698	-0,8495333	2,043034	0,01565	2,83645
1,18225	-1,25352	-9,8741808	-0,704935	2,075899	0,14085	2,93425
1,18225	-1,485909	-10,2804416	-1,1025861	2,010169	-0,21127	2,523475
1,18225	-1,28169	-10,3148672	-1,120658	2,147103	-0,18779	2,621275
1,18225	-1,549296	-10,3837272	-1,2230834	2,03756	-0,23474	2,26915
1,18305	-1,429578	-10,1702656	-0,8676052	2,103283	-0,02347	2,621275
1,18735	-1,352106	-10,2942136	-0,9278577	1,862287	-0,23474	2,640825
1,1845	-1,232388	-10,13584	-0,8073604	1,99374	-0,05477	2,73865
1,18305	-1,443663	-10,4181528	-1,0242617	1,99374	-0,17997	2,4061
1,18425	-1,267605	-10,108296	-0,8194109	2,010169	-0,00782	2,58215
1,1915	-1,408446	-10,2666696	-0,9640092	1,867761	-0,22692	2,386525
1,18695	-1,176057	-10,2942136	-1,0543841	2,032079	-0,30516	2,386525
1,18345	-1,408446	-10,8657296	-1,5303596	2,026605	-0,89202	1,291075
1,18255	-1,19718	-10,7004744	-1,3616603	2,240217	-0,79812	1,5845
1,18255	-1,373238	-10,9827872	-1,632785	2,048515	-0,93897	1,134575
1,1824	-1,211265	-10,6178424	-1,3978118	2,141629	-0,68075	1,6823
1,18215	-1,507041	-10,721128	-1,5484392	2,114238	-0,6964	1,50625
1,1897	-1,394361	-10,5421008	-1,3737108	2,158058	-0,58685	1,623625
1,19595	-1,436616	-10,6729304	-1,4580643	2,026605	-0,6025	1,5845
1,19775	-1,25352	-10,2253536	-0,8435042	2,032079	-0,15649	2,366975
1,19775	-1,457739	-10,3493016	-0,8435042	2,010169	-0,20344	2,230025
1,1979	-1,239435	-10,3286392	-0,7892808	2,070425	-0,24257	2,26915
1,19775	-1,267605	-10,4732408	-1,0784851	2,141629	-0,31299	2,210475
1,18945	-1,260558	-10,259788	-0,9278577	2,130674	-0,10172	2,58215
1,18955	-1,401408	-10,3837272	-1,0122112	1,938965	-0,26604	2,26915
1,19245	-1,190142	-10,2047	-0,8194109	2,026605	-0,10955	2,89515
1,18915	-1,429578	-10,4525872	-0,9399082	2,010169	-0,11737	2,621275
1,18815	-1,316898	-10,2115816	-0,8856848	2,147103	0,03912	2,543025
1,1945	-1,387323	-10,5007848	-1,0543841	2,048515	-0,20344	2,2496
1,19725	-1,211265	-10,3768456	-0,7651798	2,163539	-0,00782	2,5626
1,1979	-1,394361	-10,5834168	-0,9820811	1,988266	-0,24257	2,230025
1,1945	-1,330983	-10,5834168	-1,1387376	1,999214	-0,41471	1,81925
1,19165	-1,366191	-10,858848	-1,680987	2,043034	-0,80595	0,723775
1,1957	-1,25352	-10,8381856	-1,656886	2,119719	-0,70422	1,19325
1,19725	-1,415493	-10,8657296	-1,7171385	2,021124	-0,71205	1,3302
1,19775	-1,352106	-10,6453864	-1,5243382	2,010169	-0,58685	1,897475
1,1979	-1,429578	-10,8381856	-1,4942081	1,938965	-0,7903	1,310625
1,1975	-1,359153	-10,7968696	-1,3134583	2,026605	-0,61815	1,721425
1,19775	-1,478871	-10,679812	-1,3435884	1,873242	-0,39124	1,91705
1,19775	-1,25352	-10,3355296	-0,9037567	1,94992	-0,00782	2,5039
1,1979	-1,352106	-10,4801312	-1,0122112	2,05947	-0,0626	2,3474
1,19815	-1,218303	-10,4181528	-0,9218363	2,103283	-0,08607	2,6017
1,1984	-1,387323	-10,6247328	-1,1507881	1,955401	-0,28169	1,91705
[truncated: 51,783 more rows]
