# Supplementary material for: Operational Load Monitoring of a Composite Panel Using Artificial Neural Networks
Source: Sensors (Basel). 2020 Apr 29;20(9):2534. doi: 10.3390/s20092534 (PMC7273206; doi:10.3390/s20092534)
Supplement: Supplementary file 1 [file sensors-20-02534-s001.zip › supplementary/Spreadsheet6_strain_measurement_LC3.txt]

Force	SG1	SG2	SG3	SG4	SG5	SG6
N	�m/m	�m/m	�m/m	�m/m	�m/m	�m/m
-0,00055	1,2375	1,1223784	1,3676817	0,290297	0,95462	1,91705
0,003	1,132497	0,8331752	0,9700306	0,290297	0,73553	1,4867
0,0078	1,199997	1,0328648	1,4339556	0,306726	0,97809	1,8388
0,0091	1,319994	1,3220592	1,8436572	0,290297	1,15024	1,97575
0,0108	1,2825	1,211892	1,6147054	0,230041	0,99374	1,4867
0,01325	1,1925	0,9364608	1,1146289	0,295771	0,81377	1,25195
0,0169	1,199997	1,143032	1,5303596	0,350546	1,09546	1,7997
0,0185	1,244997	1,2876336	1,7472609	0,394366	1,27543	1,956175
0,02395	1,229994	1,2050016	1,5665111	0,410795	1,18154	1,8975
0,0302	1,199997	0,9777768	1,1809028	0,449134	0,86855	1,428025
0,0362	1,3275	1,1912296	1,6267559	0,432705	1,11111	1,81925
0,04215	1,432494	1,3014056	1,9039097	0,438179	1,25196	2,190925
0,0479	1,402497	1,087944	1,5665111	0,498435	1,01722	1,936625
0,0561	1,334997	0,8056312	1,1086075	0,536774	0,75118	1,369325
0,06445	1,447497	1,0397464	1,5544606	0,48748	1,04852	1,858375
0,0724	1,485	1,115488	1,7713619	0,46557	1,18936	1,936625
0,0811	1,492497	0,9915488	1,536381	0,503909	1,14241	1,936625
0,09125	1,469997	0,7229992	1,0423259	0,503909	0,7903	1,50625
0,1013	1,537497	0,9502328	1,4761285	0,492954	0,98592	1,97575
0,1121	1,53	1,115488	1,7834124	0,48748	1,19719	2,2496
0,12055	1,454994	0,9708864	1,5303596	0,536774	1,00939	2,054
0,1306	1,402497	0,7092272	1,0423259	0,531293	0,68075	1,6432
0,13735	1,485	0,9364608	1,4219051	0,536774	0,98592	2,014875
0,1475	1,634994	1,0672904	1,7231599	0,547729	1,14241	2,3083
0,15845	1,747494	0,9433424	1,5303596	0,575113	1,00157	2,13225
0,16875	1,717497	0,626604	0,9881025	0,657272	0,71205	1,604075
0,1772	1,8	0,7436616	1,3255088	0,679182	0,97027	1,9953
0,18385	1,784997	0,8469472	1,608684	0,690137	1,18936	2,347425
0,1901	1,739997	0,6885736	1,4158837	0,635362	0,94679	1,91705
0,20065	1,739997	0,3442824	0,8314537	0,651798	0,65728	1,50625
0,20895	1,762497	0,5302	1,0423259	0,657272	0,8216	1,858375
0,21745	1,814994	0,6334856	1,3797322	0,646317	1,04852	2,07355
0,22655	1,769994	0,4406864	1,1748814	0,657272	1,01722	1,5845
0,23425	1,694997	0,1927992	0,7229992	0,646317	0,8529	1,31065
0,23985	1,717497	0,3718264	1,0423259	0,602504	0,96244	1,682325
0,2461	1,7775	0,4544584	1,3556312	0,640843	1,12676	1,81925
0,2504	1,859994	0,2960848	1,2110329	0,706573	1,05634	1,760575
0,2561	1,807497	0,0344256	0,6808263	0,733957	0,78248	1,369325
0,26145	1,852497	0,1996808	0,9399005	0,744912	0,94679	1,682325
0,2685	1,972494	0,420024	1,3676817	0,739431	1,12676	2,093125
0,2767	1,837494	0,1927992	1,1387299	0,750386	0,8529	1,858375
0,28165	1,6875	-0,082632	0,7591507	0,712047	0,61033	1,428025
0,2875	1,769994	0,0895136	1,0302754	0,706573	0,86855	1,8388
0,2961	1,845	0,2616592	1,2893573	0,744912	1,04852	2,112675
0,30115	1,8225	0,0550792	0,951951	0,821597	0,89202	1,8388
0,3069	1,769994	-0,2616592	0,5663504	0,799687	0,61816	1,56495
0,31055	1,814994	0,0068816	0,9218286	0,728476	0,83725	1,877925
0,31275	1,829997	0,0413072	1,1447513	0,761341	1,07982	2,171375
0,3182	1,814994	-0,2134616	0,8917062	0,777777	0,84507	1,936625
0,3268	1,769994	-0,4406952	0,4458531	0,750386	0,52426	1,50625
0,33695	1,904994	-0,1996896	0,7229992	0,766822	0,73553	1,81925
0,3435	1,964997	0,013772	1,096557	0,739431	0,95462	2,210475
0,35235	1,987497	-0,2134616	0,9037567	0,750386	0,7277	1,8975
0,3583	1,942497	-0,5233184	0,3795715	0,810642	0,45384	1,428025
0,3655	2,077497	-0,3718352	0,6988982	0,827071	0,65728	1,7997
0,37045	2,122497	-0,179036	0,976052	0,794206	0,87637	2,014875
0,3733	2,099997	-0,3374096	0,8194032	0,777777	0,76683	1,701875
0,3772	1,972494	-0,5508624	0,4277735	0,766822	0,44601	1,447575
0,3849	1,987497	-0,3236376	0,7109487	0,750386	0,59468	1,877925
0,39285	2,032497	-0,20658	1,0664269	0,761341	0,8529	2,171375
0,3971	2,054997	-0,4131512	0,8374751	0,799687	0,75118	1,8388
0,40365	2,009997	-0,73678	0,3856006	0,810642	0,48514	1,447575
0,41	2,062494	-0,5439808	0,6567253	0,794206	0,63381	1,760575
0,4168	2,129994	-0,3374096	1,0543764	0,832545	0,80595	2,054
0,42345	2,144997	-0,4751208	0,9097781	0,838026	0,71988	2,034425
0,4277	2,1375	-0,723008	0,439824	0,903756	0,49296	1,760575
0,43305	2,234997	-0,5302088	0,6808263	0,914711	0,64163	2,1518
0,4375	2,287494	-0,3167472	1,0061821	0,88732	0,9155	2,38655
0,44645	2,167497	-0,5026648	0,7892808	0,93114	0,759	2,171375
0,45325	2,16	-0,8538376	0,3313772	0,97496	0,51644	1,741
0,4616	2,174994	-0,709236	0,6446748	0,925659	0,6964	1,956175
0,47185	2,219994	-0,5852968	0,9097781	0,95305	0,93897	2,4648
0,4798	2,212497	-0,723008	0,7531293	0,99687	0,87637	2,58215
0,48595	2,054997	-1,0604088	0,2289518	1,01878	0,53208	2,07355
0,49385	2,039994	-0,8744912	0,5241775	0,969479	0,61033	2,13225
0,49815	2,144997	-0,640376	0,8435042	1,035209	0,80595	2,4648
0,5026	2,129994	-0,7849776	0,7169778	1,062593	0,71988	2,347425
0,5056	2,025	-1,1499224	0,2289518	1,068074	0,43819	1,8975
0,5116	2,017494	-0,8951536	0,5964728	1,084503	0,7277	2,523475
0,52055	2,07	-0,7436616	0,8796557	1,079029	0,93897	2,953825
0,5276	2,032497	-0,9846672	0,6205738	1,073548	0,7277	2,5626
0,5345	1,972494	-1,3014144	0,1204973	1,122842	0,42254	2,07355
0,54085	2,099997	-1,0190928	0,463925	1,100939	0,71205	2,445225
0,54775	2,16	-0,80564	0,8314537	1,139278	0,9155	2,601725
0,55235	2,115	-0,9708952	0,6687758	1,243347	0,86072	2,445225
0,5587	1,98	-1,3702656	0,1325478	1,298122	0,38341	1,877925
0,5656	2,07	-1,2256728	0,463925	1,254302	0,59468	2,2496
0,56965	2,107494	-1,1705848	0,7109487	1,226911	0,84507	2,64085
0,575	2,032497	-1,390928	0,4940474	1,281686	0,61033	2,523475
0,5807	2,025	-1,6388152	0,0060214	1,270731	0,28169	2,2496
0,58855	2,122497	-1,377156	0,3795715	1,248821	0,57121	2,679975
0,5953	2,084994	-1,2050104	0,5784009	1,314551	0,759	2,8756
0,60285	2,0025	-1,322068	0,4036725	1,298122	0,68075	2,58215
0,6096	1,9575	-1,6043896	-0,0602525	1,314551	0,32082	2,1518
0,6185	2,032497	-1,459788	0,2831752	1,336461	0,49296	2,48435
0,62225	2,115	-1,2463264	0,6627544	1,281686	0,65728	2,9147
0,6259	2,115	-1,363384	0,4819969	1,320032	0,54773	2,73865
0,63435	2,025	-1,6594688	0,0301224	1,369326	0,2191	2,190925
0,63995	2,0475	-1,5079856	0,367521	1,363845	0,52426	2,5626
0,64515	2,039994	-1,377156	0,6386534	1,385755	0,8216	3,012525
0,65025	1,935	-1,5768456	0,3856006	1,391236	0,63381	2,758225
0,6557	1,9575	-1,8109608	-0,0662816	1,39671	0,32864	2,288725
0,65895	2,122497	-1,6181528	0,3012471	1,413146	0,55556	2,73865
0,66575	2,1825	-1,47356	0,6446748	1,402191	0,67293	2,99295
0,67015	2,062494	-1,6456968	0,4097016	1,467914	0,52426	2,836475
0,67475	1,904994	-1,9693344	-0,1144759	1,478869	0,25039	2,503925
0,6841	2,039994	-1,7696448	0,1928003	1,46244	0,43819	2,9147
0,6893	2,152494	-1,6181528	0,4819969	1,500779	0,61033	3,0712
0,6979	2,115	-1,8385048	0,2590742	1,478869	0,42254	2,8756
0,7031	2,054997	-2,0795016	-0,1024254	1,456959	0,2191	2,601725
0,7125	2,144997	-1,86604	0,1867712	1,467914	0,39906	3,0712
0,7216	2,2725	-1,6181528	0,4819969	1,528163	0,57903	3,345075
0,72745	2,1825	-1,7489824	0,2530528	1,511734	0,41471	3,169025
0,73045	2,07	-2,1276992	-0,2349809	1,522689	0,13302	2,777775
0,7336	2,1825	-2,07262	0	1,533644	0,25822	3,090775
0,73855	2,347497	-1,9280184	0,2650956	1,533644	0,46166	3,521125
0,74725	2,324997	-2,0657296	0,0783244	1,659623	0,32082	3,482
0,75505	2,219994	-2,3273888	-0,3675287	1,643187	0,0626	3,090775
0,7621	2,25	-2,2034496	-0,096404	1,582938	0,22692	3,423325
0,7652	2,295	-1,989988	0,1928003	1,654142	0,43819	3,87325
0,7724	2,34	-2,0244136	0,0060214	1,643187	0,30517	3,697175
0,77995	2,242494	-2,3342792	-0,4458531	1,621284	0,01565	3,090775
0,78775	2,369997	-2,1690152	-0,2470314	1,615803	0,25822	3,40375
0,7945	2,437497	-2,086392	0,1144759	1,632232	0,50079	3,755875
0,79775	2,332494	-2,2723008	-0,0542311	1,659623	0,34429	3,65805
0,806	2,219994	-2,6097104	-0,4518822	1,665097	0,13302	3,3842
0,81065	2,34	-2,4306744	-0,1506274	1,676052	0,36777	3,677625
0,8139	2,414997	-2,2723008	0,1144759	1,643187	0,47731	3,81455
0,822	2,399994	-2,3893584	-0,0602525	1,621284	0,25822	3,579825
0,8276	2,25	-2,7887376	-0,632632	1,665097	-0,10954	3,247275
0,83125	2,279997	-2,5959384	-0,4036802	1,747256	0,1565	3,46245
0,8375	2,347497	-2,4857624	-0,0602525	1,747256	0,40689	3,81455
0,844	2,399994	-2,644136	-0,1867789	1,703443	0,24257	3,677625
0,8539	2,354994	-2,9471112	-0,6748049	1,747256	-0,01565	3,266825
0,8599	2,399994	-2,7887376	-0,4097016	1,791076	0,22692	3,5407
0,8651	2,399994	-2,5133064	0,0301224	1,780121	0,46949	3,834125
0,86925	2,392497	-2,699224	-0,1928003	1,818467	0,28169	3,482
0,8711	2,287494	-2,9953088	-0,6748049	1,845851	0,01565	2,934275
0,87605	2,34	-2,8231632	-0,3615073	1,845851	0,21127	3,40375
0,88295	2,467494	-2,685452	-0,0120505	1,873235	0,41471	3,71675
0,8858	2,392497	-2,8989048	-0,3072762	1,92801	0,21127	3,5407
0,88685	2,279997	-3,2225424	-0,7230069	1,922536	-0,15649	3,247275
0,8906	2,309994	-3,0090808	-0,4338026	1,88419	0,07825	3,795
0,89765	2,3625	-2,8782512	-0,2108799	1,944439	0,22692	4,186225
0,9043	2,399994	-3,0159624	-0,4157307	1,982785	0,21127	3,775425
0,90765	2,295	-3,3602536	-0,9399082	1,94992	-0,11737	2,953825
0,91585	2,347497	-3,2776216	-0,6928845	1,92801	0,04695	3,345075
0,92395	2,489994	-3,0228528	-0,3735578	1,944439	0,27387	3,65805
0,93135	2,4525	-3,215652	-0,5723795	1,999214	0,08608	3,40375
0,93565	2,302497	-3,4842016	-1,0182326	2,048508	-0,15649	3,0712
0,94085	2,34	-3,3327096	-0,7591584	2,053989	0,0626	3,266825
0,94935	2,369997	-3,2500776	-0,4759832	2,053989	0,29734	3,286375
0,9565	2,34	-3,3464816	-0,6145601	2,108764	0,1878	3,266825
0,96065	2,295	-3,5874872	-1,0845065	2,108764	-0,09389	2,8756
0,9642	2,257497	-3,4428856	-0,8796557	2,147103	0,14085	3,247275
0,97045	2,264994	-3,2776216	-0,5482785	2,136148	0,41471	3,501575
0,9768	2,25	-3,4566576	-0,7350574	2,174487	0,32864	3,482
0,98265	2,197494	-3,8078304	-1,1809105	2,267601	0,00783	3,14945
0,9888	2,309994	-3,5805968	-0,8495333	2,212833	0,14867	3,3255
0,9906	2,34	-3,353372	-0,5422571	2,174487	0,37559	3,775425
0,99635	2,3175	-3,4910832	-0,7471079	2,147103	0,29734	3,46245
1,00285	2,354994	-3,7183168	-1,1086075	2,169013	-0,00782	3,188575
1,00975	2,4075	-3,5392808	-0,7712089	2,218307	0,25039	3,56025
1,0138	2,437497	-3,4566576	-0,5181561	2,262127	0,50079	3,87325
1,01785	2,369997	-3,6219128	-0,7169855	2,278556	0,30517	3,7363
1,0207	2,295	-3,9868576	-1,1989824	2,273082	-0,12519	3,247275
1,02355	2,242494	-3,8491464	-0,9218363	2,207352	0,0626	3,56025
1,02825	2,212497	-3,6563384	-0,5784086	2,229262	0,26604	3,853675
1,0306	2,1825	-3,80094	-0,7772303	2,251172	0,1565	3,71675
1,0367	2,167497	-4,1108056	-1,265264	2,278556	-0,07042	3,423325
1,04425	2,197494	-3,979976	-0,9700306	2,262127	0,11737	3,775425
1,0471	2,174994	-3,814712	-0,6627544	2,294992	0,25039	4,088425
1,0496	2,1825	-3,9317696	-0,8555547	2,32785	0,22692	3,931925
1,05495	2,189997	-4,2416352	-1,3616603	2,34976	-0,09389	3,46245
1,0599	2,234997	-4,0763712	-1,0664346	2,382625	0,07825	3,6385
1,0625	2,369997	-3,7802864	-0,6145601	2,333331	0,26604	4,088425
1,0669	2,302497	-3,93866	-0,8314614	2,355241	0,17997	3,81455
1,07485	2,219994	-4,2760608	-1,2833359	2,399061	-0,08607	3,14945
1,079	2,295	-4,1658848	-1,0182326	2,4374	0,17997	3,6385
1,08255	2,309994	-3,93866	-0,6868554	2,448355	0,39906	4,06885
1,0879	2,295	-4,0557176	-0,8856848	2,497649	0,34429	3,9906
1,0914	2,264994	-4,3931184	-1,3255088	2,530514	0,02348	3,5407
1,09255	2,324997	-4,2622888	-1,0242617	2,497649	0,14085	3,697175
1,09375	2,399994	-4,0763712	-0,632632	2,475739	0,35212	4,166675
1,09985	2,234997	-4,3036048	-0,8977353	2,470265	0,17997	3,81455
1,1065	2,084994	-4,6134616	-1,3797399	2,486694	-0,15649	3,30595
1,1083	2,129994	-4,413772	-1,1507881	2,519559	0,02348	3,65805
1,1113	2,0475	-4,2485168	-0,8676052	2,519559	0,27387	4,3036
1,1173	2,009997	-4,4619784	-1,0604132	2,497649	0,08608	3,912375
1,1237	1,964997	-4,7098656	-1,5363887	2,497649	-0,21126	3,345075
1,12605	2,025	-4,4757504	-1,192961	2,508604	0,07825	3,795
1,1307	2,107494	-4,3311488	-0,9399082	2,492175	0,28169	4,186225
1,1371	2,054997	-4,441316	-1,0423336	2,519559	0,17997	3,931925
1,1406	1,904994	-4,8200328	-1,5183091	2,552424	-0,10172	3,364625
1,14115	1,942497	-4,6547776	-1,241163	2,601718	0,10955	3,775425
1,14595	2,032497	-4,496404	-0,9700306	2,585289	0,28169	4,22535
1,15065	1,987497	-4,6754312	-1,2291125	2,618154	0,17215	4,166675
1,153	1,935	-5,012832	-1,705088	2,601718	-0,21909	3,775425
1,15635	1,935	-4,7787168	-1,3797399	2,634583	-0,01565	4,4014
1,1652	1,859994	-4,6547776	-1,0784851	2,651012	0,26604	4,8709
1,16795	1,859994	-4,7649448	-1,1989824	2,629102	0,17215	4,577475
1,1708	1,792494	-5,081692	-1,7834124	2,607199	-0,18779	3,931925
1,1737	1,792494	-4,9784064	-1,5906121	2,530514	-0,13302	4,06885
1,17395	1,859994	-4,9095464	-1,2893573	2,568853	0,02348	4,264475
1,181	1,8	-5,06792	-1,4761362	2,563379	-0,01565	4,166675
1,1849	1,769994	-5,4604088	-1,9822418	2,590763	-0,28951	3,6385
1,1866	1,859994	-5,2400656	-1,75329	2,645538	-0,06259	3,9906
1,1884	1,927494	-5,026604	-1,4942158	2,607199	0,1565	4,362275
1,18995	1,8	-5,233184	-1,6990666	2,629102	0,01565	3,81455
1,1931	1,6875	-5,5154968	-2,1388906	2,645538	-0,29734	3,40375
1,1979	1,71	-5,3433512	-1,7171385	2,645538	0,02348	3,97105
1,20115	1,702494	-5,1849776	-1,4399847	2,634583	0,17215	4,28405
1,20115	1,717497	-5,219412	-1,6147131	2,590763	0,17215	4,088425
1,20245	1,627497	-5,5636944	-2,1750421	2,563379	-0,09389	3,579825
1,2074	1,694997	-5,4604088	-1,8135425	2,585289	0,10172	3,834125
1,21185	1,852497	-5,3089256	-1,5243382	2,612673	0,28169	4,244925
1,2142	1,7775	-5,4604088	-1,6930375	2,661967	0,0626	3,8928
1,2181	1,53	-5,7702656	-2,1388906	2,634583	-0,21909	3,579825
1,22305	1,522494	-5,5361504	-1,8436649	2,651012	-0,00782	4,06885
1,2267	1,665	-5,3089256	-1,5665111	2,700313	0,30517	4,38185
1,23135	1,672497	-5,4948432	-1,7231676	2,755081	0,27387	4,323175
1,23295	1,559997	-5,846016	-2,2051645	2,744126	-0,10172	3,697175
1,235	1,492497	-5,7565024	-2,0485157	2,738652	0,00783	3,7363
1,23985	1,575	-5,5912384	-1,6629151	2,738652	0,28169	4,3036
1,2444	1,6425	-5,6463264	-1,8135425	2,787946	0,17997	4,342725
1,24815	1,5525	-6,0456968	-2,313619	2,820811	-0,15649	3,697175
1,24845	1,575	-5,9286392	-2,1027391	2,787946	0,0313	3,87325
1,24935	1,582497	-5,6876424	-1,7472609	2,744126	0,24257	4,28405
1,256	1,582497	-5,7840376	-1,8677659	2,787946	0,0313	4,107975
1,26195	1,5075	-6,1352192	-2,313619	2,826285	-0,25039	3,6385
1,26445	1,634994	-5,9493016	-1,9701913	2,798901	-0,06259	3,931925
1,2656	1,71	-5,7840376	-1,5966412	2,766036	0,10172	4,4014
1,2733	1,604997	-5,763384	-1,7171385	2,831766	0,08608	4,38185
1,2793	1,4625	-6,1007848	-2,2533665	2,831766	-0,19562	3,755875
1,28125	1,485	-6,0663592	-2,0967177	2,826285	-0,03912	3,912375
1,2836	1,492497	-5,9837272	-1,8376358	2,815337	0,11737	4,244925
1,2902	1,387494	-6,1489824	-1,9822418	2,83724	0,04695	3,97105
1,294	1,334997	-6,4519576	-2,4642464	2,815337	-0,28169	3,65805
1,2983	1,402497	-6,2453864	-2,2051645	2,842721	-0,02347	4,244925
1,30545	1,454994	-6,1145568	-1,9280184	2,886541	0,16432	4,38185
1,3086	1,485	-6,1902984	-2,0665876	2,870105	0,10955	4,362275
1,31025	1,409994	-6,5621336	-2,5305203	2,848195	-0,18779	3,8928
1,31355	1,514997	-6,376216	-2,2352946	2,853676	0,02348	4,107975
1,3152	1,492497	-6,1834168	-1,9219893	2,897496	0,11737	4,518775
1,3165	1,454994	-6,293584	-2,0485157	2,941309	-0,01565	4,47965
1,3216	1,357497	-6,6172216	-2,5003902	2,979655	-0,21126	4,244925
1,322	1,4175	-6,3280184	-2,0063428	3,017994	0,1565	4,929575
1,32435	1,447497	-6,1558728	-1,6689365	3,023475	0,30517	5,242575
1,33045	1,387494	-6,2729304	-1,8677659	3,061814	0,1565	4,929575
1,3346	1,312497	-6,486392	-2,3678424	3,061814	-0,14084	4,3036
1,3405	1,3725	-6,376216	-2,0063428	3,028949	0,00783	4,773075
1,3427	1,4175	-6,2040704	-1,8135425	2,963219	0,0313	5,0665
1,34555	1,402497	-6,2522768	-1,9280184	3,01252	-0,07042	5,399075
1,3492	1,26	-6,6860728	-2,4582173	3,056333	-0,38341	4,94915
1,35245	1,402497	-6,5070456	-2,0726167	3,067288	-0,14867	5,3795
1,35635	1,469997	-6,2522768	-1,7412395	3,105634	0,17215	5,8881
1,35805	1,305	-6,4244136	-1,9039174	3,122063	0,17215	5,672925
1,3596	1,215	-6,7687048	-2,3738715	3,187793	-0,15649	5,1252
1,36495	1,4175	-6,486392	-2,0123642	3,264471	0,0626	5,496875
1,3708	1,567494	-6,2867024	-1,75329	3,237087	0,21127	5,672925
1,3724	1,514997	-6,458848	-1,9039174	3,143973	-0,01565	5,496875
1,37345	1,379997	-6,8444464	-2,5064193	3,122063	-0,45383	4,89045
1,37525	1,4625	-6,6791912	-2,2051645	3,198748	-0,11737	5,45775
1,3811	1,492497	-6,47262	-1,8918669	3,253516	0,03913	5,7903
1,3871	1,424997	-6,5690152	-2,1027391	3,253516	-0,05477	5,55555
1,3897	1,409994	-6,9133064	-2,5425708	3,253516	-0,27386	5,086075
1,39075	1,3725	-6,6929632	-2,1569702	3,237087	-0,01565	5,399075
1,3936	1,4175	-6,4519576	-1,8195639	3,204222	0,14085	5,731625
1,39675	1,395	-6,5896776	-2,0726167	3,193267	0,00783	5,672925
1,39945	1,3275	-7,0097104	-2,6449962	3,209703	-0,35993	5,086075
1,40535	1,319994	-6,8513368	-2,289518	3,237087	-0,22691	5,340375
1,4112	1,319994	-6,6998448	-1,9460903	3,275426	0,00783	5,8881
1,41365	1,312497	-6,7618232	-2,1208187	3,242561	-0,08607	5,7903
1,41785	1,26	-7,112996	-2,5666718	3,237087	-0,32081	5,30125
1,422	1,364994	-6,9408504	-2,2051645	3,209703	-0,09389	5,848975
1,42835	1,4625	-6,7962488	-1,9762127	3,226132	0	5,9468
1,4337	1,477494	-6,920188	-2,1268401	3,291862	-0,06259	5,848975
1,43305	1,387494	-7,2644792	-2,6992196	3,330201	-0,32081	5,2817
1,4366	1,44	-7,1336496	-2,3859143	3,302817	-0,14084	5,4773
1,43985	1,485	-6,9683944	-2,0545448	3,297336	0	5,731625
1,44465	1,492497	-7,0510176	-2,2292655	3,319246	-0,11737	5,516425
1,4488	1,364994	-7,4021904	-2,7353711	3,357585	-0,43818	5,105625
1,4514	1,44	-7,2507072	-2,4642464	3,352111	-0,21126	5,340375
1,45375	1,447497	-7,085452	-2,1810635	3,313772	-0,01565	5,80985
1,4569	1,387494	-7,2507072	-2,3196404	3,308291	-0,14084	5,751175
1,46025	1,289997	-7,574336	-2,729342	3,319246	-0,39123	5,4773
1,4613	1,312497	-7,4297344	-2,4642464	3,363066	-0,11737	5,45775
1,46405	1,447497	-7,2438256	-2,1208187	3,423315	0,10955	5,61425
1,4682	1,409994	-7,3126768	-2,2714461	3,384976	0,00783	5,71205
1,4721	1,334997	-7,588108	-2,6690972	3,357585	-0,35993	5,438175
1,4768	1,4175	-7,4641688	-2,3497705	3,406886	-0,21126	5,80985
1,47785	1,447497	-7,3333392	-2,0726167	3,39045	-0,10172	5,96635
1,48135	1,395	-7,5054848	-2,3256695	3,330201	-0,17997	5,61425
1,48525	1,305	-7,8153416	-2,7895945	3,357585	-0,50078	5,242575
1,48775	1,297494	-7,5261384	-2,3678424	3,384976	-0,32864	5,594675
1,49075	1,402497	-7,3402208	-2,0726167	3,401405	-0,23474	5,96635
1,4927	1,387494	-7,4572784	-2,2051645	3,384976	-0,39906	5,770725
1,49635	1,2825	-7,8497672	-2,6871691	3,467135	-0,74335	5,418625
1,49935	1,364994	-7,574336	-2,361821	3,494519	-0,45383	6,1033
1,50415	1,3725	-7,3815368	-2,1449197	3,472609	-0,14084	6,2989
1,50795	1,289997	-7,5949984	-2,33772	3,47809	-0,25821	6,1424
1,50935	1,199997	-7,9461712	-2,825746	3,527384	-0,51643	5,61425
1,5121	1,312497	-7,7602536	-2,5365417	3,467135	-0,28951	5,985925
1,5152	1,454994	-7,588108	-2,2051645	3,45618	-0,04695	6,37715
1,51875	1,357497	-7,7189376	-2,3316909	3,505474	-0,15649	6,37715
1,51835	1,215	-8,0425664	-2,7956236	3,565723	-0,47731	6,064175
1,52185	1,2375	-7,9117368	-2,5003902	3,571204	-0,35993	6,240225
1,5267	1,26	-7,7740256	-2,1750421	3,604069	-0,17214	6,7097
1,52745	1,207494	-7,8979648	-2,4100153	3,598588	-0,25039	6,670575
1,52875	1,094994	-8,228484	-2,9281714	3,587633	-0,51643	6,181525
1,5341	1,177497	-8,1389704	-2,5425708	3,554768	-0,32864	6,572775
1,53855	1,215	-7,9737152	-2,2232441	3,505474	-0,21126	6,807525
1,54295	1,117494	-8,0563384	-2,4341163	3,5	-0,27386	6,748825
1,54685	1,0575	-8,3179976	-2,9884239	3,571204	-0,56338	6,2011
1,5517	1,125	-8,214712	-2,7413925	3,609543	-0,39123	6,2011
1,5578	1,139994	-7,9943688	-2,3256695	3,598588	-0,15649	6,592325
1,55975	1,049994	-8,173396	-2,5726932	3,565723	-0,42253	6,3576
1,5625	0,914994	-8,5176872	-3,0908493	3,554768	-0,68857	5,86855
1,5656	0,959994	-8,3730856	-2,7594721	3,587633	-0,48513	6,22065
1,5672	1,049994	-8,1940584	-2,3497705	3,587633	-0,19562	6,5532
1,56745	1,004994	-8,33866	-2,4943688	3,565723	-0,27386	6,53365
1,57175	0,974997	-8,6209728	-2,9582938	3,631453	-0,56338	6,161975
1,5759	1,004994	-8,4901432	-2,7052487	3,636927	-0,47731	6,161975
1,5785	1,004994	-8,2766816	-2,3678424	3,636927	-0,39123	6,5532
1,58125	1,004994	-8,4419456	-2,4521959	3,713612	-0,50078	6,592325
1,5836	0,892494	-8,8	-2,9161209	3,773861	-0,759	6,12285
1,58775	0,9675	-8,5934288	-2,6088447	3,773861	-0,40688	6,514075
1,5906	1,035	-8,5039152	-2,3196404	3,735522	-0,17997	6,807525
1,5936	1,027494	-8,5383408	-2,4582173	3,708138	-0,21126	6,651025
1,59775	0,9225	-8,9170576	-3,0305968	3,724567	-0,5712	6,2989
1,603	0,99	-8,7586928	-2,7353711	3,713612	-0,42253	6,6119
1,6057	1,004994	-8,6140912	-2,4160444	3,719093	-0,20344	6,7097
1,60755	0,9675	-8,7449208	-2,5606427	3,730041	-0,31299	6,318475
1,61095	0,8775	-8,9996896	-3,0908493	3,746477	-0,68075	5,907675
1,616	0,855	-8,7518024	-2,7835731	3,795771	-0,48513	6,12285
1,6186	0,839997	-8,6347448	-2,5305203	3,845065	-0,34428	6,2989
1,6216	0,847494	-8,7173768	-2,6269166	3,806726	-0,41471	6,494525
1,62305	0,802494	-9,0685496	-3,1691737	3,817681	-0,79812	5,907675
1,62395	0,914994	-8,9170576	-2,8859985	3,828636	-0,58685	6,005475
1,6263	0,945	-8,6898328	-2,4823183	3,823162	-0,41471	6,416275
1,63385	0,907497	-8,7724648	-2,6389671	3,872456	-0,49295	6,240225
1,6367	0,802494	-9,1305192	-3,2113466	3,894366	-0,82159	5,770725
1,63775	0,802494	-8,9583736	-2,8618975	3,927224	-0,64162	6,22065
1,63775	0,817497	-8,6898328	-2,5546213	3,981999	-0,43818	6,53365
1,6402	0,802494	-8,7793464	-2,7172915	4,00939	-0,5399	6,3576
1,6453	0,689994	-9,1580632	-3,289671	3,971044	-0,97026	5,9468
1,64815	0,734994	-9,0616592	-3,0125249	3,96557	-0,79812	6,2011
1,65285	0,802494	-9,0134616	-2,6992196	3,976525	-0,52425	6,43585
1,6543	0,869994	-9,0960936	-2,7895945	3,976525	-0,62598	6,43585
1,6543	0,892494	-9,3784064	-3,2535272	4,031293	-0,89984	6,005475
1,6548	0,9225	-9,1718352	-2,8859985	3,98748	-0,70422	6,396725
1,6587	0,9	-8,9446016	-2,6570467	3,894366	-0,6338	6,514075
1,66315	0,847494	-9,0685496	-2,7233206	3,94366	-0,61815	6,416275
1,6682	0,7425	-9,481692	-3,2957001	4,042248	-0,87637	5,9468
1,67565	0,817497	-9,3646344	-3,0305968	4,053203	-0,74335	6,161975
1,6815	0,824994	-9,2131512	-2,7233206	4,064158	-0,5712	6,5532
1,68475	0,802494	-9,3370904	-2,898049	4,080594	-0,59468	6,2989
1,6876	0,749997	-9,7295792	-3,458378	4,135362	-0,88419	6,02505
1,68865	0,839997	-9,53678	-3,0908493	4,091549	-0,6651	6,3576
1,69255	0,855	-9,3164368	-2,7474216	4,124414	-0,54773	6,6119
1,6953	0,772497	-9,4197224	-2,849847	4,195618	-0,65727	6,592325
1,69775	0,7875	-9,7020352	-3,3920964	4,157272	-0,96244	6,1424
1,7005	0,7875	-9,5574336	-3,2595486	4,107978	-0,78247	6,27935
1,70245	0,779994	-9,412832	-2,9703443	4,102504	-0,59468	6,514075
1,7039	0,772497	-9,591868	-3,1270008	4,162753	-0,74335	6,6119
1,706	0,757494	-9,8535272	-3,5668248	4,173708	-1,07198	6,1033
1,71065	0,757494	-9,6951536	-3,1992961	4,162753	-0,82942	6,22065
1,7147	0,862497	-9,5849776	-2,9040704	4,190137	-0,62598	6,670575
1,71745	0,959994	-9,646956	-3,0426473	4,157272	-0,71205	6,6119
1,7199	0,847494	-9,9705848	-3,5367024	4,195618	-1,03286	6,161975
1,72575	0,824994	-9,9499224	-3,2957001	4,239431	-0,87637	6,2989
1,73125	0,8325	-9,7226976	-2,92215	4,261341	-0,62598	6,592325
1,7323	0,794997	-9,8190928	-3,1270008	4,255867	-0,71987	6,27935
1,7315	0,704997	-10,108296	-3,5608034	4,244912	-1,04851	6,02505
1,7323	0,6525	-9,9636944	-3,3499235	4,261341	-0,85289	6,3576
1,73855	0,704997	-9,6951536	-2,9944453	4,217528	-0,64945	6,592325
1,7397	0,689994	-9,9017248	-3,2354476	4,261341	-0,82159	6,338025
1,7431	0,622494	-10,2253536	-3,6993803	4,321597	-1,00939	5,985925
1,7449	0,614997	-9,9912384	-3,386075	4,332545	-0,76682	6,53365
1,7475	0,6975	-9,8259832	-3,0546978	4,294206	-0,6025	6,94445
1,74855	0,63	-10,0119008	-3,1932747	4,261341	-0,77464	6,670575
1,75325	0,585	-10,3355296	-3,6692502	4,239431	-1,15023	6,1033
1,7578	0,675	-10,190928	-3,482479	4,305161	-1,01721	6,1033
1,76185	0,675	-10,0119008	-3,1330222	4,348981	-0,77464	6,4554
1,7629	0,63	-10,1289584	-3,3740245	4,321597	-0,86854	6,4554
1,76325	0,524997	-10,4388152	-3,7957766	4,327071	-1,10328	6,1424
1,76495	0,6075	-10,2666696	-3,5005509	4,348981	-0,87637	6,494525
1,7665	0,667494	-10,1151864	-3,2595486	4,354455	-0,6338	6,88575
1,7685	0,592497	-10,2528976	-3,410176	4,403756	-0,71987	6,905325
1,7754	0,524997	-10,5834168	-3,8861515	4,485915	-0,97809	6,6119
1,7781	0,554994	-10,4801312	-3,6330987	4,480434	-0,78247	6,7684
1,77865	0,554994	-10,3217576	-3,3017215	4,45305	-0,61815	6,94445
1,781	0,509994	-10,3837272	-3,410176	4,458524	-0,75117	6,807525
1,78565	0,464994	-10,7142464	-3,9644759	4,464005	-1,06416	6,396725
1,78985	0,54	-10,6040704	-3,7475746	4,513299	-0,86854	6,494525
1,7948	0,5175	-10,3768456	-3,3499235	4,507825	-0,57903	6,905325
1,79895	0,479997	-10,4870128	-3,4402984	4,51878	-0,70422	7,081375
1,80235	0,412497	-10,845076	-4,018707	4,540683	-1,11111	6,6119
1,807	0,45	-10,6385048	-3,6511783	4,595458	-0,89984	7,081375
1,8087	0,502497	-10,5076752	-3,4282479	4,710482	-0,5712	7,570425
1,8096	0,434997	-10,5421008	-3,5246519	4,726911	-0,68857	7,726925
1,8121	0,344997	-10,9070456	-4,0789518	4,699527	-1,16588	7,0227
1,81455	0,397494	-10,8657296	-3,9102525	4,732392	-1,01721	7,316125
1,8164	0,509994	-10,7142464	-3,5547743	4,770731	-0,79812	7,76605
1,8216	0,479997	-10,776216	-3,6873298	4,694053	-0,97026	7,35525
1,82395	0,3825	-11,0585288	-4,1994568	4,705008	-1,22848	7,04225
1,8263	0,45	-10,8795016	-3,8138562	4,737866	-0,97809	7,1792
1,82835	0,457497	-10,721128	-3,4945218	4,759776	-0,82159	7,2183
1,8267	0,397494	-10,776216	-3,5788753	4,705008	-0,91549	7,1792
1,83005	0,315	-11,1687048	-4,1030528	4,677617	-1,25195	6,651025
1,8379	0,464994	-11,0447568	-3,8018057	4,650233	-1,05633	6,670575
1,83985	0,457497	-10,845076	-3,458378	4,584503	-0,89202	7,04225
1,8436	0,3825	-10,9759056	-3,6451492	4,573548	-0,95461	7,0227
1,8453	0,3375	-11,2788808	-4,1693267	4,666662	-1,27543	6,69015
1,8458	0,405	-11,1136168	-3,9283244	4,644752	-1,12676	7,003125
1,8505	0,45	-10,9208176	-3,5969472	4,633797	-0,86854	7,277
1,85415	0,374994	-11,0791912	-3,7957766	4,639278	-0,95461	7,140075
1,8565	0,307494	-11,361504	-4,1693267	4,710482	-1,25978	6,964
1,8574	0,397494	-11,2306744	-3,874101	4,688572	-1,01721	7,4335
1,8583	0,3825	-11,1549328	-3,5969472	4,699527	-0,79812	7,8443
1,8586	0,277497	-11,320188	-3,7114231	4,781686	-0,98591	7,570425
1,86235	0,097497	-11,6025096	-4,1572762	4,836461	-1,4241	7,10095
1,86575	0,09	-11,526768	-3,9765264	4,863845	-1,27543	7,413925
1,8699	0,09	-11,33396	-3,6571997	4,83098	-0,97026	7,60955
1,8712	0,097497	-11,4785616	-3,9042311	4,765257	-1,07981	7,1205
1,87185	0,029997	-11,8572784	-4,3681561	4,770731	-1,3928	6,63145
1,87265	0,0675	-11,6920232	-4,0247284	4,787167	-1,19718	7,061825
1,8777	0,1125	-11,499224	-3,6692502	4,792641	-1,04069	7,335675
1,87915	0,074997	-11,6162816	-3,825899	4,841935	-1,22065	7,1792
1,88035	0,014994	-11,9536824	-4,3259832	4,847416	-1,48669	6,846625
1,88435	0,007497	-11,9261384	-4,0970314	4,885755	-1,3615	7,061825
1,88685	0,014994	-11,7264488	-3,7234736	4,885755	-0,93896	7,413925
1,8884	-0,007506	-11,8228528	-3,8620505	4,929575	-1,02504	7,472625
1,8935	-0,1125	-12,0363144	-4,3561056	4,929575	-1,32238	6,964
1,89675	-0,105003	-11,8090808	-4,1753558	4,89671	-1,2363	7,237875
1,9013	-0,015003	-11,6507072	-3,7716756	4,863845	-1,00156	7,6291
1,9031	-0,037503	-11,8572784	-3,9885769	4,809077	-1,17371	7,35525
1,90535	-0,1575	-12,1740256	-4,4766106	4,8748	-1,48669	7,081375
1,9083	-0,18	-11,9192568	-4,1633053	4,94053	-1,2363	7,51175
1,91485	-0,127503	-11,7057952	-3,8198776	4,89671	-1,05633	7,726925
1,9177	-0,135	-11,7746552	-3,8861515	4,946004	-1,18936	7,51175
1,9182	-0,2925	-12,1051656	-4,410329	4,956959	-1,51799	7,10095
1,92145	-0,187506	-11,9261384	-4,1693267	4,951485	-1,38497	7,159625
1,92355	-0,1575	-11,7953088	-3,85	4,98435	-1,10328	7,413925
1,92575	-0,285003	-11,8779408	-4,0066565	4,967914	-1,27543	7,3748
1,9264	-0,397503	-12,2979736	-4,5368554	4,98435	-1,64319	6,807525
1,92705	-0,255006	-12,1464816	-4,1693267	5,022689	-1,47105	7,140075
1,93165	-0,217503	-11,9812264	-3,9283244	4,951485	-1,2989	7,492175
1,93385	-0,315	-12,0225424	-4,0126779	4,902191	-1,43192	7,5313
1,93825	-0,390006	-12,3255088	-4,4886534	4,946004	-1,79968	7,159625
1,9422	-0,36	-12,2566576	-4,2898317	4,995305	-1,63536	7,237875
1,94375	-0,2925	-12,029424	-3,9102525	4,891236	-1,34585	7,492175
1,94775	-0,345006	-12,125828	-4,0307575	4,847416	-1,4554	7,51175
1,95075	-0,397503	-12,4770008	-4,4766106	4,907665	-1,76839	6,905325
1,95155	-0,3825	-12,4494568	-4,2777812	4,973395	-1,61189	7,140075
1,9557	-0,3375	-12,2428856	-3,922303	4,96244	-1,33803	7,570425
1,95755	-0,390006	-12,3805968	-4,1392043	4,951485	-1,46322	7,51175
1,96105	-0,487503	-12,7179976	-4,7477353	4,973395	-1,76839	7,0227
1,9617	-0,397503	-12,5527424	-4,3741775	4,989824	-1,65101	7,1792
1,96485	-0,315	-12,4081408	-4,0608799	4,935049	-1,54147	7,570425
1,96615	-0,315	-12,4907728	-4,1813772	4,913146	-1,63536	7,413925
1,96665	-0,525006	-12,8763712	-4,8140092	5,011734	-1,97183	6,924875
1,9668	-0,637506	-12,8212832	-4,6513313	4,995305	-1,84663	7,237875
1,9716	-0,577503	-12,642256	-4,2958531	4,891236	-1,61972	7,3748
1,9741	-0,457506	-12,793748	-4,3561056	4,847416	-1,73709	7,003125
1,97875	-0,532503	-13,1931184	-4,8561821	4,902191	-2,03443	6,670575
1,9798	-0,570006	-12,9590032	-4,5910788	4,967914	-1,84663	7,159625
1,9815	-0,510003	-12,793748	-4,3561056	4,98435	-1,65101	7,394375
1,9819	-0,510003	-12,8350552	-4,3802066	4,91862	-1,63536	7,472625
1,98385	-0,637506	-13,0967144	-4,7356848	4,98435	-1,95618	7,003125
1,98985	-0,600003	-12,9590032	-4,5187835	5,039118	-1,80751	7,277
1,99595	-0,5175	-12,7455416	-4,1572762	5,039118	-1,60407	7,7856
1,99775	-0,532503	-12,8625992	-4,3320046	5,017215	-1,68231	7,70735
2,00375	-0,705006	-13,3446016	-4,9827085	4,995305	-2,09702	7,237875
2,0086	-0,705006	-13,40658	-4,8802831	5,000779	-2,01095	7,413925
2,0104	-0,600003	-13,2895224	-4,6031293	5,000779	-1,80751	7,60955
2,0104	-0,675	-13,4410056	-4,7537567	4,989824	-1,9327	7,492175
2,0134	-0,795006	-13,6338048	-5,115264	5,00626	-2,22222	7,0227
2,01755	-0,6975	-13,3583736	-4,7417062	4,973395	-2,00313	7,277
2,0216	-0,645003	-13,1242584	-4,2898317	4,995305	-1,72926	7,76605
2,02005	-0,675	-13,241316	-4,4645601	5,022689	-1,74491	7,824725
2,0255	-0,712503	-13,5924888	-4,9766871	5,050073	-2,0266	7,570425
2,0289	-0,592506	-13,392808	-4,7055547	5,033644	-1,82316	7,726925
2,02915	-0,5175	-13,213772	-4,3741775	5,022689	-1,66666	7,883425
2,0298	-0,5625	-13,392808	-4,5669855	5,082938	-1,78403	7,492175
2,03435	-0,682506	-13,7439808	-5,0128386	5,115803	-2,0579	7,081375
2,0402	-0,6075	-13,5305192	-4,7115838	5,132232	-1,83881	7,55085
2,0432	-0,532503	-13,392808	-4,386228	5,165097	-1,60407	8,137725
2,0432	-0,6075	-13,5029752	-4,506733	5,170578	-1,69796	8,0399
2,0435	-0,6525	-13,7784064	-5,0068095	5,137713	-2,06572	7,4335
2,0448	-0,570006	-13,5924888	-4,7778577	5,126758	-1,90923	7,60955
2,04845	-0,502506	-13,4547776	-4,3380337	5,088419	-1,67449	7,981225
2,0504	-0,487503	-13,5305192	-4,482632	5,061028	-1,79186	7,76605
2,05665	-0,645003	-13,8885824	-5,0068095	5,028163	-2,1205	7,003125
2,06	-0,705006	-13,86792	-4,8682326	5,028163	-1,91705	7,45305
2,0604	-0,63	-13,7164368	-4,5428845	5,066509	-1,65884	7,883425
2,0604	-0,6075	-13,895464	-4,6814614	5,104848	-1,78403	7,55085
2,0629	-0,667503	-14,1158072	-5,1755088	5,110329	-2,15962	7,10095
2,06665	-0,615006	-13,964324	-5,0007881	5,088419	-1,9953	7,648675
2,0698	-0,592506	-13,7715248	-4,6513313	5,071983	-1,76056	7,922525
2,07145	-0,63	-13,93678	-4,7838868	5,033644	-1,83881	7,589975
2,07265	-0,72	-14,3705848	-5,3321653	5,039118	-2,11267	7,003125
2,07525	-0,615006	-14,1502416	-5,0309105	5,099374	-1,90923	7,3748
2,0763	-0,577503	-13,895464	-4,6754323	5,104848	-1,74491	7,70735
2,079	-0,660006	-13,964324	-4,7718363	5,082938	-1,75274	7,7856
2,08005	-0,780003	-14,2879528	-5,2839633	5,104848	-2,11267	7,277
2,0794	-0,7875	-14,1502416	-5,0369319	5,132232	-1,94053	7,35525
2,0802	-0,682506	-13,909236	-4,7296557	5,088419	-1,72926	7,883425
2,08125	-0,622503	-13,9436616	-4,8381102	5,061028	-1,78403	7,8443
2,08725	-0,780003	-14,2948432	-5,3803596	5,093893	-2,19092	7,3748
2,0915	-0,847503	-14,2466368	-5,0610329	5,099374	-2,0266	7,746475
2,09385	-0,780003	-14,0744912	-4,7356848	5,132232	-1,83098	8,0986
2,0983	-0,802503	-14,0951536	-4,8140092	5,181533	-1,90141	7,981225
2,10245	-0,870003	-14,4876424	-5,3020352	5,219872	-2,15962	7,492175
2,10795	-0,840006	-14,3568128	-5,0791125	5,225353	-2,01095	7,824725
2,10975	-0,8325	-14,1364696	-4,7899082	5,148668	-1,87793	8,079025
2,11585	-0,892503	-14,1984392	-4,9104132	5,115803	-1,90923	7,96165
2,1169	-1,005003	-14,5427304	-5,3442158	5,176052	-2,16745	7,60955
2,11755	-0,8775	-14,3774664	-5,0309105	5,159623	-1,83881	7,981225
2,1211	-0,825003	-14,2810712	-4,8622112	5,170578	-1,63536	8,313775
2,12445	-0,892503	-14,4325544	-4,9345065	5,241782	-1,76839	8,157275
2,12575	-0,9675	-14,7148672	-5,4707345	5,291076	-2,1518	7,472625
2,12875	-0,960003	-14,5289584	-5,2538332	5,274647	-1,98748	7,86385
2,1333	-0,960003	-14,3568128	-4,8682326	5,269166	-1,72926	8,470275
2,13645	-1,027503	-14,5151864	-4,994759	5,302031	-1,74491	8,059475
2,1367	-1,140003	-14,9283288	-5,579189	5,34037	-2,1205	7,51175
2,1384	-1,117503	-14,7355296	-5,2417904	5,323941	-1,89358	7,9421
2,1393	-1,095003	-14,5151864	-4,8923336	5,296557	-1,66666	8,392025
2,14035	-1,095003	-14,549612	-4,9887376	5,296557	-1,74491	8,4507
2,1405	-1,177506	-14,8939032	-5,4647131	5,312986	-2,06572	8,079025
2,14515	-1,177506	-14,7217576	-5,1935884	5,356806	-1,87011	8,392025
2,1487	-1,132506	-14,4876424	-4,7959373	5,38419	-1,64319	8,724575
2,1522	-1,155006	-14,5427304	-4,9164346	5,312986	-1,72144	8,52895
2,15335	-1,200006	-14,8388152	-5,4225402	5,285602	-1,97965	7,981225
2,15545	-1,215	-14,6942136	-5,2176894	5,280121	-1,86228	8,2942
2,1596	-1,185003	-14,5840376	-4,8802831	5,329415	-1,69014	8,52895
2,16225	-1,200006	-14,7768456	-5,0068095	5,367761	-1,77621	8,392025
2,1629	-1,267506	-15,1831064	-5,6093114	5,378716	-2,14397	7,86385
2,16535	-1,320003	-15,1280184	-5,5912395	5,411581	-2,01878	8,02035
2,1681	-1,215	-14,8388152	-5,1212854	5,438965	-1,79186	8,4507
2,16915	-1,177506	-14,9283288	-5,2598623	5,438965	-1,90141	8,470275
2,1695	-1,26	-15,1968696	-5,6454629	5,47183	-2,12832	8,059475
2,172	-1,230003	-14,9902984	-5,2719128	5,417055	-1,94053	8,157275
2,17355	-1,155006	-14,8319248	-4,9284851	5,389671	-1,72926	8,470275
2,1767	-1,222506	-14,9007848	-5,1092349	5,395145	-1,81533	8,4507
2,17655	-1,297503	-15,2244136	-5,5671385	5,42801	-2,07355	8,215975
2,1798	-1,222506	-15,1831064	-5,3984392	5,477304	-1,86228	8,4507
2,18295	-1,245006	-14,9627544	-5,0309105	5,477304	-1,65884	8,900625
2,18435	-1,342503	-15,0385048	-5,1092349	5,49374	-1,77621	8,9202
2,185	-1,44	-15,3896776	-5,6635425	5,51565	-2,19875	8,3529
2,1863	-1,312506	-15,189988	-5,3020352	5,44992	-2,04225	8,568075
2,18825	-1,267506	-15,0385048	-4,994759	5,4061	-1,81533	8,9202
2,19375	-1,342503	-15,107356	-5,0730834	5,411581	-1,84663	8,705
2,20075	-1,477503	-15,4654192	-5,6635425	5,47183	-2,21439	8,1964
2,2048	-1,432503	-15,3896776	-5,4165111	5,488259	-2,06572	8,5094
2,20505	-1,35	-15,1417904	-5,01886	5,488259	-1,83098	8,78325
2,20845	-1,357506	-15,2244136	-5,115264	5,510169	-1,87011	8,68545
2,21365	-1,447506	-15,5618232	-5,6635425	5,510169	-2,25352	8,157275
2,21585	-1,380006	-15,4860728	-5,4406121	5,537553	-2,08137	8,568075
2,21625	-1,380006	-15,3827872	-5,1574369	5,559463	-1,83881	9,03755
2,21795	-1,4175	-15,5067352	-5,1815379	5,510169	-1,9327	8,978875
2,2195	-1,485	-15,87168	-5,7237873	5,559463	-2,17527	8,411575
2,22445	-1,4175	-15,6788808	-5,5249656	5,597809	-1,89358	8,6072
2,2277	-1,357506	-15,3896776	-5,0971844	5,592328	-1,72144	8,724575
2,22825	-1,470006	-15,5205072	-5,2417904	5,603283	-1,89358	8,411575
2,23045	-1,590003	-15,87168	-5,7418669	5,619719	-2,22222	7,7856
2,23165	-1,560006	-15,7683944	-5,4104897	5,619719	-2,09702	8,0986
2,2337	-1,470006	-15,6031304	-5,0791125	5,652577	-1,94053	8,568075
2,23345	-1,485	-15,6995344	-5,1935884	5,625193	-1,94053	8,489825
2,2363	-1,567503	-15,9336496	-5,6996863	5,625193	-2,1831	8,0986
2,2418	-1,515006	-15,830364	-5,5430375	5,674487	-2,08137	8,37245
2,24465	-1,537506	-15,6375648	-5,1514078	5,701878	-1,91705	8,6072
2,2471	-1,627506	-15,7546224	-5,2357613	5,690923	-1,85446	8,568075
2,24855	-1,680003	-16,0920232	-5,8262127	5,696397	-2,25352	8,0986
2,2501	-1,582506	-15,9474216	-5,482785	5,707352	-2,04225	8,58765
2,2475	-1,5075	-15,7683944	-5,1453864	5,636148	-1,72926	8,900625
2,24945	-1,567503	-15,8647896	-5,2779342	5,712833	-1,82316	8,665875
2,25415	-1,695006	-16,1471112	-5,7719893	5,789511	-2,1831	8,235525
2,2582	-1,567503	-16,0162816	-5,4948355	5,784037	-2,01095	8,705
2,26195	-1,53	-15,8647896	-5,2478118	5,866196	-1,78403	9,19405
2,263	-1,44	-15,8923336	-5,2719128	5,910016	-1,75274	9,233175
2,2642	-1,500003	-16,1471112	-5,8081408	5,899061	-2,11267	8,5094
2,2651	-1,582506	-16,1126768	-5,651492	5,82785	-2,0579	8,5094
2,2682	-1,582506	-15,9336496	-5,4044606	5,844286	-1,90141	8,8615
2,27055	-1,612503	-16,1057952	-5,5249656	5,91549	-1,89358	8,84195
2,27275	-1,665	-16,4638496	-6,0250421	5,855241	-2,24569	8,137725
2,2741	-1,6425	-16,2641688	-5,6936649	5,82785	-2,00313	8,568075
2,2763	-1,5975	-16,1402208	-5,3863887	5,805947	-1,82316	9,03755
2,278	-1,53	-16,2090808	-5,4044606	5,822376	-1,92488	9,35055
2,28005	-1,5975	-16,4913936	-5,8864652	5,882625	-2,30829	8,900625
2,28565	-1,605006	-16,3812264	-5,651492	5,860715	-2,15962	9,1745
2,28815	-1,582506	-16,1953088	-5,3622877	5,888106	-1,87011	9,722225
2,2893	-1,627506	-16,3399104	-5,5430375	5,860715	-2,04225	9,5266
2,2923	-1,762506	-16,7048552	-6,0190207	5,866196	-2,37089	8,998425
2,29285	-1,702503	-16,5327096	-5,7237873	5,926445	-2,20657	9,409225
2,29425	-1,657503	-16,33302	-5,3683091	5,91549	-2,01878	9,624425
2,2961	-1,6425	-16,47074	-5,482785	5,91549	-2,07355	9,467925
2,29775	-1,717506	-16,8494568	-6,043114	5,89358	-2,44131	9,018
2,30325	-1,680003	-16,7186272	-5,8985157	5,882625	-2,30829	9,19405
2,3083	-1,717506	-16,5396	-5,4767636	5,833331	-2,01095	9,624425
2,3099	-1,755	-16,7530528	-5,6213619	5,860715	-2,16745	9,44835
2,31065	-1,8	-17,0078304	-6,0732441	5,931919	-2,46479	9,03755
2,31325	-1,747503	-16,8770008	-5,8924943	5,9374	-2,28482	9,213625
2,31755	-1,702503	-16,6773112	-5,4526626	5,953829	-2,00313	9,467925
2,322	-1,762506	-16,7392808	-5,5370161	5,948355	-2,10485	9,291875
2,32395	-1,8225	-17,1317696	-6,0852946	5,9374	-2,44914	8,724575
2,3246	-1,837503	-17,0353744	-5,9647896	5,888106	-2,39436	8,84195
2,32575	-1,837503	-16,7255088	-5,5189365	5,920971	-2,13615	9,135375
2,32605	-1,7775	-16,8288032	-5,6153405	5,9374	-2,30047	8,959325
2,3294	-1,897506	-17,1455416	-6,067215	5,997649	-2,56651	8,62675
2,33515	-1,927503	-17,1455416	-5,8262127	6,030514	-2,36306	8,93975
2,33595	-1,815003	-16,9665144	-5,4948355	6,041469	-2,16745	9,44835
2,3376	-1,815003	-17,042256	-5,6816144	5,970265	-2,22222	9,565725
2,33985	-1,927503	-17,3108056	-6,1816909	5,98122	-2,60563	8,998425
2,3393	-1,965006	-17,166204	-5,9768401	6,008604	-2,51956	8,93975
2,34245	-2,040003	-16,973396	-5,60329	5,992175	-2,20657	9,331
2,34595	-2,055006	-17,124888	-5,7177659	5,98122	-2,29264	9,154925
2,34725	-2,115	-17,4278632	-6,235922	6,00313	-2,63693	8,52895
2,35245	-2,0025	-17,3727752	-6,0190207	6,02504	-2,41784	8,802825
2,35335	-1,972503	-17,1317696	-5,5912395	6,030514	-2,16745	9,154925
2,35505	-2,085003	-17,2144016	-5,7719893	6,008604	-2,33177	8,822375
2,35665	-2,152503	-17,5036048	-6,2298929	6,041469	-2,63693	8,37245
2,35675	-2,085003	-17,3108056	-5,9828692	6,063379	-2,45696	8,646325
2,35765	-2,062503	-17,1179976	-5,7057154	6,035988	-2,24569	8,998425
2,35895	-2,115	-17,1593136	-5,7177659	6,014085	-2,28482	8,978875
2,36625	-2,145006	-17,5173768	-6,2238715	6,085289	-2,55086	8,568075
2,3695	-2,077506	-17,4072008	-6,0190207	6,140057	-2,44914	8,822375
2,3716	-2,0475	-17,1868576	-5,6695639	6,118154	-2,26917	9,291875
2,37225	-2,07	-17,2901432	-5,8201913	6,145538	-2,24569	9,331
2,37305	-2,152503	-17,6757504	-6,3202678	6,172922	-2,53521	9,135375
2,3742	-2,07	-17,4347448	-6,0310635	6,134583	-2,42566	9,409225
2,37705	-1,9575	-17,20752	-5,6695639	6,112673	-2,24569	9,50705
2,3802	-1,905003	-17,2832616	-5,8081408	6,134583	-2,38654	9,44835
2,38695	-1,98	-17,5931184	-6,3262969	6,205787	-2,67605	9,1158
2,3893	-1,995003	-17,5036048	-6,139518	6,178403	-2,54303	9,19405
2,39295	-1,897506	-17,2557176	-5,7719893	6,156493	-2,24569	9,5266
2,394	-1,905003	-17,4003192	-5,7960903	6,167448	-2,23787	9,546175
2,39675	-2,062503	-17,751492	-6,4046213	6,266036	-2,54303	8,978875
2,3987	-2,040003	-17,627544	-6,2298929	6,222223	-2,44131	9,154925
2,39985	-1,942506	-17,4140912	-5,7960903	6,145538	-2,23004	9,409225
2,40365	-2,062503	-17,5724648	-5,9105662	6,183877	-2,34741	9,5266
2,40845	-2,190006	-17,9374096	-6,4287223	6,216742	-2,68388	9,2723
2,40805	-2,017503	-17,765264	-6,0611936	6,249607	-2,44914	9,4288
2,4061	-2,017503	-17,627544	-5,7539174	6,244126	-2,30047	9,60485
2,4116	-2,055006	-17,723948	-5,8744147	6,249607	-2,39436	9,44835
2,4156	-2,152503	-18,1095464	-6,4889671	6,320811	-2,723	8,8615
2,4168	-2,145006	-17,9856072	-6,3082173	6,326292	-2,49608	9,018
2,41885	-2,122506	-17,7170576	-5,9406886	6,298901	-2,21439	9,44835
2,42005	-2,190006	-17,792808	-5,9105662	6,266036	-2,20657	9,3701
2,41965	-2,3175	-18,2334944	-6,5431982	6,287946	-2,56651	8,802825
2,4211	-2,220003	-18,0682392	-6,3323183	6,309856	-2,41784	8,900625
2,4268	-2,16	-17,8547776	-6,0069702	6,331766	-2,19875	9,66355
2,43045	-2,1825	-17,9511816	-6,115417	6,353676	-2,17527	9,9374
2,43345	-2,190006	-18,3298984	-6,651645	6,375586	-2,51173	9,331
2,4341	-2,077506	-18,2197224	-6,4347437	6,364631	-2,37871	9,4288
2,4363	-2,0475	-18,0544672	-6,0491431	6,375586	-2,1831	9,643975
2,438	-2,040003	-18,0682392	-6,0310635	6,392015	-2,25352	9,50705
2,44205	-2,055006	-18,391868	-6,5552487	6,413925	-2,6604	9,1158
2,44385	-1,987506	-18,378096	-6,4648661	6,38106	-2,55086	9,3701
2,44465	-2,0475	-18,1990688	-6,1093956	6,42488	-2,22222	9,741775
2,44725	-2,205	-18,3436616	-6,1515685	6,507039	-2,22222	9,66355
2,4501	-2,34	-18,6604088	-6,675746	6,523475	-2,59781	9,1745
2,4514	-2,242503	-18,4951536	-6,4467942	6,528949	-2,38654	9,311425
2,4531	-2,197503	-18,3298984	-6,1696404	6,501565	-2,14397	9,624425
2,4548	-2,287503	-18,433184	-6,2901454	6,507039	-2,16745	9,60485
2,45925	-2,385	-18,7843568	-6,8022724	6,474174	-2,47261	9,19405
2,4621	-2,310003	-18,6741808	-6,5492196	6,441309	-2,38654	9,389675
2,46325	-2,235006	-18,4676096	-6,1816909	6,430354	-2,25352	9,741775
2,46315	-2,280006	-18,5433512	-6,2539939	6,457745	-2,36306	9,546175
2,46275	-2,400003	-18,8325544	-6,7781714	6,496084	-2,64475	8,93975
2,4651	-2,310003	-18,7223784	-6,627544	6,534423	-2,43349	9,19405
2,47015	-2,310003	-18,5915576	-6,2780949	6,545378	-2,26917	9,741775
2,4724	-2,3175	-18,6672992	-6,3925708	6,578243	-2,36306	9,5853
2,478	-2,415006	-18,9702744	-6,9408493	6,545378	-2,63693	9,09625
2,4824	-2,392506	-18,8600984	-6,6335731	6,49061	-2,50391	9,5266
2,48305	-2,400003	-18,7086152	-6,2961668	6,501565	-2,41001	9,8396
2,48475	-2,34	-18,6879528	-6,3684698	6,545378	-2,50391	9,60485
2,4871	-2,385	-18,9565024	-6,8444453	6,528949	-2,80907	9,076675
2,4919	-2,370006	-18,908296	-6,6817674	6,49061	-2,65258	9,25275
2,4915	-2,310003	-18,7568128	-6,2780949	6,457745	-2,45696	9,66355
2,4966	-2,3625	-18,9289584	-6,4287223	6,528949	-2,61346	9,70265
2,49975	-2,527506	-19,2250432	-6,8926473	6,556333	-2,91862	9,35055
2,50065	-2,535003	-19,059788	-6,6335731	6,556333	-2,65258	9,741775
2,504	-2,400003	-18,8463264	-6,2720658	6,545378	-2,46479	9,898275
2,5083	-2,4075	-18,880752	-6,3202678	6,561814	-2,49608	9,91785
2,51065	-2,550006	-19,2250432	-6,7781714	6,51252	-2,76213	9,50705
2,5121	-2,565	-19,1630736	-6,6335731	6,507039	-2,71518	9,7809
2,5126	-2,482506	-18,9702744	-6,3021959	6,539904	-2,44914	10,211275
2,513	-2,535003	-19,0391256	-6,4467942	6,545378	-2,55868	10,133025
2,51625	-2,625003	-19,3352192	-6,9287988	6,550859	-2,80907	9,4288
2,5207	-2,595006	-19,2801312	-6,77215	6,561814	-2,68388	9,60485
2,5264	-2,61	-19,1010952	-6,4347437	6,600153	-2,47261	9,878725
2,528	-2,655	-19,1768456	-6,5431982	6,567288	-2,55868	9,60485
2,5277	-2,782503	-19,4867024	-7,0251951	6,572769	-2,80907	9,19405
2,52995	-2,737503	-19,493584	-6,8685463	6,528949	-2,6917	9,70265
2,52995	-2,662506	-19,3765264	-6,5251186	6,485129	-2,41784	10,133025
2,5319	-2,685006	-19,4867024	-6,5853711	6,4687	-2,39436	9,9961
2,53865	-2,79	-19,7414712	-7,1215991	6,496084	-2,6604	9,35055
2,54255	-2,745	-19,548672	-6,9287988	6,51252	-2,46479	9,643975
2,54385	-2,670003	-19,3489824	-6,6094721	6,44679	-2,22222	9,976525
2,54805	-2,685006	-19,521128	-6,748049	6,44679	-2,44131	9,898275
2,54805	-2,835	-19,8585288	-7,2782479	6,51252	-2,9108	9,409225
2,5526	-2,797506	-19,6932736	-7,0312242	6,528949	-2,7543	9,70265
2,5561	-2,715003	-19,5555624	-6,7540704	6,567288	-2,51173	10,035225
2,55755	-2,662506	-19,6381856	-6,8323948	6,611108	-2,47261	9,9374
2,5583	-2,730006	-19,9755952	-7,3746519	6,572769	-2,77777	9,487475
2,56015	-2,745	-19,9067352	-7,1215991	6,583724	-2,61346	9,741775
2,56585	-2,6775	-19,6932736	-6,7661209	6,561814	-2,44131	10,054775
2,56365	-2,715003	-19,713936	-6,7118975	6,578243	-2,44131	9,976525
2,5638	-2,805003	-20,0513368	-7,2661974	6,671357	-2,80125	9,60485
2,5681	-2,835	-19,9687048	-7,1095486	6,687793	-2,76995	10,01565
2,5724	-2,782503	-19,7896776	-6,7359985	6,676838	-2,49608	10,32865
2,57475	-2,835	-19,8172216	-6,7600995	6,704222	-2,47261	10,054775
2,57745	-2,842506	-20,175276	-7,3264499	6,731606	-2,8169	9,643975
2,5824	-2,760003	-20,0857624	-7,0553252	6,753516	-2,723	9,9961
2,5867	-2,745	-19,8860728	-6,675746	6,764471	-2,55086	10,289525
2,58945	-2,7675	-20,0513368	-6,77215	6,780907	-2,59781	9,9961
2,59205	-2,842506	-20,4162816	-7,3565723	6,808291	-2,8795	9,565725
2,5932	-2,797506	-20,312996	-7,139671	6,84663	-2,76213	9,7809
2,5935	-2,9025	-20,161504	-6,8444453	6,84663	-2,57433	9,956975
2,5996	-2,940003	-20,2372456	-6,9046978	6,813772	-2,58216	9,85915
2,6043	-3,052503	-20,6366248	-7,4650268	6,857585	-2,94209	9,19405
2,60545	-3,045006	-20,5057952	-7,236075	6,91236	-2,76995	9,35055
2,60635	-2,97	-20,326768	-6,8745754	6,874021	-2,55086	9,800475
2,6096	-2,985003	-20,4507072	-6,9528998	6,86854	-2,58216	9,85915
2,6121	-3,090006	-20,7949984	-7,4047743	6,928789	-2,88732	9,467925
2,6152	-3,022506	-20,6159624	-7,1155777	6,917841	-2,80907	9,741775
2,61455	-2,955006	-20,4782512	-6,8082938	6,879495	-2,59781	9,8396
2,61615	-2,985003	-20,6021992	-6,9046978	6,857585	-2,66823	9,643975
2,6203	-3,067506	-20,788108	-7,3927238	6,884976	-2,94209	9,389675
2,62355	-3,0375	-20,5608832	-7,1035272	6,895931	-2,723	9,5853
2,62605	-3,0375	-20,3749656	-6,77215	6,835675	-2,51956	9,85915
2,6277	-3,0825	-20,4644792	-6,8444453	6,923315	-2,48826	9,6831
2,6341	-3,165003	-20,7949984	-7,4168248	6,939744	-2,80907	9,135375
2,6349	-3,067506	-20,6297344	-7,2420964	6,89045	-2,723	9,409225
2,6371	-2,962503	-20,3198776	-6,8444453	6,857585	-2,51173	9,91785
2,63945	-2,9925	-20,4300536	-6,8805968	6,906886	-2,51956	9,976525
2,6406	-3,135006	-20,746792	-7,4108034	7	-2,8482	9,487475
2,64555	-3,105	-20,5884272	-7,1276205	7,010955	-2,61346	9,76135
2,64775	-3,090006	-20,4369352	-6,7540704	7,005474	-2,37871	10,133025
2,6448	-3,165003	-20,4782512	-6,8203443	7,02191	-2,41001	10,230825
2,6505	-3,292506	-20,9051656	-7,4469549	7,038339	-2,6917	9,898275
2,654	-3,225006	-20,9189376	-7,3204285	7,093114	-2,62128	9,956975
2,6531	-3,105	-20,6848224	-6,9770008	7,043813	-2,39436	10,2504
2,65665	-3,1275	-20,6710504	-7,0432747	7,049294	-2,41784	10,3482
2,6582	-3,210003	-21,0979736	-7,5071997	7,093114	-2,76213	9,956975
2,6561	-3,202506	-20,9877976	-7,1818516	7,109543	-2,61346	9,9374
2,66055	-3,105	-20,760564	-6,8203443	7,131453	-2,43349	10,17215
2,66835	-3,112506	-20,8087704	-6,7902219	7,153363	-2,47261	10,230825
2,6703	-3,255003	-21,1461712	-7,4108034	7,158837	-2,82472	9,85915
2,67055	-3,300003	-21,1186272	-7,4108034	7,208138	-2,68388	10,133025
2,67175	-3,300003	-20,9464816	-7,0131446	7,186228	-2,47261	10,58295
2,67615	-3,322503	-21,0222232	-7,0131446	7,169792	-2,46479	10,485125
2,68005	-3,285	-21,3940584	-7,6156542	7,230041	-2,73083	10,1917
2,6833	-3,225006	-21,2563384	-7,4168248	7,290297	-2,59781	10,52425
2,68525	-3,180006	-21,0704296	-7,0131446	7,246477	-2,33177	10,641625
2,6867	-3,195	-21,1943688	-7,0492961	7,251951	-2,36306	10,52425
2,688	-3,225006	-21,4904536	-7,5373298	7,273861	-2,70735	9,8396
2,68775	-3,247506	-21,2838824	-7,3143994	7,208138	-2,53521	10,211275
2,69285	-3,322503	-21,0979736	-7,0553252	7,197183	-2,37871	10,9155
2,69635	-3,337506	-21,1668248	-7,0432747	7,246477	-2,42566	10,817675
2,6971	-3,42	-21,552432	-7,5975746	7,235522	-2,8169	10,054775
2,7004	-3,4425	-21,4904536	-7,5313007	7,268387	-2,76213	10,01565
2,7031	-3,427506	-21,2150312	-7,1577506	7,290297	-2,51173	10,543825
2,7035	-3,465	-21,2838824	-7,1758225	7,328636	-2,44914	10,52425
2,7056	-3,4875	-21,6006296	-7,6337261	7,301252	-2,67605	10,11345
2,7091	-3,367503	-21,442256	-7,3445218	7,240996	-2,52738	10,367775
2,71095	-3,315006	-21,3596328	-7,1457001	7,230041	-2,42566	10,4069
2,7156	-3,315006	-21,524888	-7,3806733	7,240996	-2,50391	10,32865
2,71665	-3,292506	-21,8829424	-7,9771538	7,180747	-2,9108	9,820025
2,716	-3,292506	-21,8416352	-7,8506274	7,164318	-2,9108	10,289525
2,71535	-3,277503	-21,7176872	-7,5313007	7,213612	-2,77777	10,52425
2,7169	-3,33	-21,7796568	-7,5433512	7,257432	-2,79342	10,719875
2,71885	-3,360006	-22,0482064	-8,0434277	7,279342	-3,07511	10,289525
2,7229	-3,255003	-21,8554072	-7,7542311	7,284816	-2,94992	10,367775
2,7267	-3,180006	-21,6281736	-7,3264499	7,191702	-2,71518	10,700325
2,72955	-3,24	-21,6350552	-7,2782479	7,180747	-2,60563	10,58295
2,73295	-3,367503	-21,8967144	-7,8265264	7,240996	-2,98122	10,26995
2,73345	-3,270006	-21,8622888	-7,675899	7,235522	-2,8795	10,485125
2,73725	-3,187503	-21,6488272	-7,260176	7,262906	-2,66823	10,974175
2,74165	-3,112506	-21,6350552	-7,2541469	7,33411	-2,6917	11,2676
2,7418	-3,232503	-22,041316	-7,8385769	7,361501	-3,04382	10,700325
2,7453	-3,345003	-22	-7,6337261	7,366975	-2,84037	10,93505
2,74635	-3,24	-21,8072008	-7,3204285	7,383411	-2,55086	11,111125
2,74635	-3,1725	-21,8967144	-7,4228539	7,350546	-2,61346	11,052425
2,7458	-3,300003	-22,2616592	-8,0494568	7,394366	-3,05164	10,2504
2,74645	-3,285	-22,1032944	-7,7361515	7,410795	-2,86385	10,58295
2,7496	-3,195	-21,8554072	-7,3204285	7,42175	-2,64475	10,974175
2,7522	-3,157506	-21,8760608	-7,3626014	7,471044	-2,62128	11,0133
2,7531	-3,300003	-22,2410056	-7,9349809	7,44366	-2,94992	10,641625
2,7565	-3,24	-22,165264	-7,6819281	7,372456	-2,79342	11,09155
2,76	-3,270006	-21,9862368	-7,3445218	7,345065	-2,60563	11,60015
2,76225	-3,292506	-21,9586928	-7,4409258	7,372456	-2,71518	11,50235
2,7677	-3,42	-22,3511816	-7,9952334	7,39984	-3,04382	10,93505
2,7694	-3,4425	-22,2892032	-7,748202	7,410795	-2,90297	11,072
2,76875	-3,360006	-22,13772	-7,4589977	7,471044	-2,6917	11,639275
2,77395	-3,390003	-22,1996896	-7,5674522	7,471044	-2,68388	11,5219
2,77655	-3,4425	-22,4888928	-8,1338026	7,514864	-3,01252	11,072
2,7797	-3,450006	-22,4200328	-7,8626779	7,542248	-2,82472	11,306725
2,78595	-3,360006	-22,2685496	-7,4891278	7,503909	-2,55086	11,541475
2,7888	-3,292506	-22,2960936	-7,4770773	7,503909	-2,51956	11,717525
2,78865	-3,33	-22,7987496	-8,0253558	7,503909	-2,82472	11,072
2,791	-3,24	-22,7436704	-7,8747284	7,492954	-2,76213	11,365425
2,7919	-3,180006	-22,5370904	-7,4830987	7,48748	-2,41784	11,7371
2,79375	-3,187503	-22,5026648	-7,4228539	7,503909	-2,40219	11,6784
2,7961	-3,3075	-22,8125216	-7,9289518	7,547729	-2,73083	11,208925
2,79805	-3,345003	-22,709236	-7,772303	7,597023	-2,56651	11,5219
2,7966	-3,285	-22,5784064	-7,4529763	7,580594	-2,34741	11,697975
2,79805	-3,382506	-22,626604	-7,5313007	7,580594	-2,44131	11,619725
2,8018	-3,502503	-22,9984392	-8,0916297	7,597023	-2,80125	11,130675
2,80635	-3,5325	-22,8125216	-7,8385769	7,558684	-2,58998	11,306725
2,8083	-3,555	-22,6334944	-7,6036037	7,50939	-2,32394	11,463225
2,8121	-3,562506	-22,6610384	-7,6397552	7,580594	-2,41001	11,443675
2,8169	-3,630006	-23,0466368	-8,1940551	7,673708	-2,7856	10,77855
2,8185	-3,637503	-23,0053208	-8,0253558	7,662753	-2,66823	10,954625
2,81915	-3,555	-22,8125216	-7,6096251	7,646317	-2,39436	11,50235
2,8225	-3,652506	-22,833184	-7,675899	7,684663	-2,50391	11,65885
2,8238	-3,795003	-23,0879528	-8,2422571	7,739431	-2,85602	11,287175
2,83035	-3,720006	-22,9846672	-8,0072762	7,821597	-2,63693	11,81535
2,83395	-3,705003	-22,8262936	-7,6397552	7,799687	-2,38654	12,030525
2,83605	-3,735	-22,80564	-7,6337261	7,717528	-2,41784	11,7371
2,83775	-3,930003	-23,1017248	-8,1880337	7,766822	-2,6917	11,3263
2,84085	-3,9375	-23,0397552	-8,0554782	7,821597	-2,63693	11,463225
2,83995	-3,87	-22,80564	-7,6518057	7,827071	-2,46479	11,75665
2,83905	-3,930003	-22,8262936	-7,6277047	7,8435	-2,52738	11,7371
2,8393	-4,0725	-23,253208	-8,2000842	7,898275	-2,94992	11,3263
2,8415	-4,035006	-23,1705848	-7,9952334	7,854455	-2,89515	11,50235
2,8449	-3,967506	-22,9571232	-7,7120505	7,805161	-2,70735	11,717525
2,84595	-4,020003	-22,9777856	-7,8325555	7,838026	-2,65258	11,795775
2,8491	-4,132503	-23,3427304	-8,4230069	7,881846	-3,05164	11,34585
2,85115	-4,087503	-23,294524	-8,1940551	7,898275	-2,98904	11,5806
2,8547	-3,967506	-23,1017248	-7,796404	7,892801	-2,7543	11,85445
2,85635	-3,967506	-23,1086152	-7,8566565	7,914711	-2,83255	11,75665
2,86015	-4,05	-23,4047	-8,3928845	7,88732	-3,27856	11,150225
2,86615	-3,96	-23,308296	-8,1579036	7,810642	-3,17684	11,208925
2,8677	-3,922506	-23,1705848	-7,8084545	7,733957	-2,97339	11,40455
2,87005	-3,900006	-23,2394448	-7,7662816	7,777777	-2,97339	11,443675
2,87275	-4,087503	-23,5699552	-8,3386534	7,881846	-3,26291	11,208925
2,8793	-4,095	-23,5630736	-8,2964805	7,90923	-3,23161	11,384975
2,88435	-4,05	-23,363384	-7,8988294	7,8435	-2,94209	11,776225
2,88475	-4,185	-23,390928	-7,8747284	7,816116	-3,01252	11,65885
2,885	-4,312503	-23,7971888	-8,4169855	7,848981	-3,41158	11,150225
2,8854	-4,2975	-23,7765264	-8,28443	7,86541	-3,34116	11,18935
2,88595	-4,1175	-23,6250432	-7,9349809	7,827071	-3,12206	11,639275
2,8888	-4,057506	-23,5974992	-7,9048508	7,755867	-3,16119	11,795775
2,89545	-4,2075	-23,893584	-8,4591584	7,794206	-3,52112	11,34585
2,8945	-4,170006	-23,7971888	-8,2784086	7,794206	-3,41158	11,384975
2,89765	-3,967506	-23,6456968	-7,9771538	7,739431	-3,13771	11,561025
2,9005	-3,990006	-23,7352192	-7,9530528	7,761341	-3,09859	11,5806
2,90075	-4,185	-24,1070456	-8,4712089	7,810642	-3,45853	11,18935
2,9031	-4,132503	-24,0244136	-8,3266106	7,810642	-3,27073	11,5806
2,906	-4,147506	-23,8178424	-8,0133053	7,794206	-2,91862	11,9914
2,90845	-4,245003	-23,9142464	-8,1458531	7,821597	-2,90297	11,9327
2,9116	-4,335003	-24,3205072	-8,6640092	7,854455	-3,22378	11,541475
2,91585	-4,2975	-24,1759056	-8,4712089	7,898275	-3,14554	11,697975
2,9172	-4,215006	-24,0106416	-8,2061056	7,88732	-2,93427	12,030525
2,9194	-4,2075	-23,9968784	-8,2121347	7,876365	-2,98904	12,01095
2,9225	-4,3425	-24,3687048	-8,7483627	7,8435	-3,46635	11,4828
2,92355	-4,335003	-24,3824768	-8,6278577	7,859936	-3,3881	11,541475
2,929	-4,260006	-24,0795016	-8,1820046	7,903756	-3,16119	11,9327
2,9324	-4,237506	-24,0519576	-8,2302066	7,898275	-3,23161	11,717525
2,9328	-4,305006	-24,4169024	-8,7664346	7,903756	-3,53677	11,18935
2,93395	-4,290003	-24,2998448	-8,5073604	7,920185	-3,39593	11,50235
2,93815	-4,200003	-24,0795016	-8,1458531	7,90923	-3,07511	11,91315
2,94245	-4,170006	-24,1483616	-8,260329	7,942095	-3,16901	11,85445
2,94245	-4,2075	-24,4926528	-8,7122112	7,980434	-3,5133	11,4241
2,9423	-4,1175	-24,4169024	-8,4591584	8,007825	-3,34116	11,5806
2,9449	-4,035006	-24,3205072	-8,0615073	7,985915	-3,11424	11,9327
2,94725	-4,14	-24,3687048	-8,0735578	8,046164	-3,10641	11,9327
2,94855	-4,282506	-24,7336496	-8,5435119	8,035209	-3,40375	11,4241
2,9488	-4,282506	-24,6647896	-8,4591584	8,062593	-3,37245	11,40455
2,95065	-4,2525	-24,4306744	-8,0434277	8,040683	-3,13771	11,874025
2,9556	-4,275	-24,4582184	-8,0253558	8,073548	-3,21596	12,01095
2,9599	-4,417506	-24,7611936	-8,5615838	8,106413	-3,46635	11,384975
2,963	-4,402503	-24,6923336	-8,4109564	8,100939	-3,28638	11,541475
2,96705	-4,4775	-24,5270784	-8,0675287	8,117368	-2,98904	12,16745
2,96705	-4,5225	-24,5546224	-8,1338026	8,155707	-3,08294	12,206575
2,97395	-4,59	-24,8575976	-8,6278577	8,166662	-3,36463	11,697975
2,97735	-4,575006	-24,7887376	-8,4169855	8,177617	-3,20813	11,81535
2,9793	-4,5	-24,6097104	-8,1036802	8,205008	-2,96557	12,32395
2,98005	-4,560003	-24,6510176	-8,1880337	8,188572	-3,02817	12,304375
2,97995	-4,695003	-25,0297344	-8,7302831	8,183098	-3,46635	11,91315
2,9819	-4,597506	-24,9126768	-8,4471079	8,199527	-3,32551	12,187025
2,9832	-4,620006	-24,7336496	-8,1036802	8,237866	-3,02034	12,4022
2,98945	-4,6575	-24,7061056	-8,1458531	8,303596	-3,00469	12,558675
2,9932	-4,665006	-25,0503968	-8,7242617	8,347416	-3,38028	11,9327
2,99505	-4,665006	-24,8920232	-8,5495333	8,303596	-3,31768	11,9327
2,9953	-4,552506	-24,685452	-8,1639327	8,270731	-3,11424	12,050075
2,9957	-4,515003	-24,7887376	-8,2181561	8,254302	-3,13771	11,91315
2,9961	-4,635	-25,1054848	-8,772456	8,276212	-3,50547	11,619725
2,9979	-4,597506	-24,9333392	-8,5013313	8,314551	-3,33333	11,75665
3,0022	-4,575006	-24,8093912	-8,2121347	8,292641	-3,15336	11,893575
3,00805	-4,545	-24,8231632	-8,28443	8,358371	-3,17684	11,8349
3,0113	-4,560003	-25,174336	-8,8507881	8,358371	-3,53677	11,287175
3,01235	-4,5225	-25,174336	-8,6399082	8,325506	-3,36463	11,443675
3,01495	-4,642506	-24,9195672	-8,2482785	8,336461	-3,10641	11,7371
3,0173	-4,68	-24,8920232	-8,260329	8,309077	-3,06729	11,75665
3,0195	-4,665006	-25,27074	-8,844759	8,270731	-3,46635	11,150225
3,02355	-4,6575	-25,20188	-8,7423336	8,248821	-3,38028	11,228475
3,0259	-4,665006	-25,0641688	-8,4832594	8,281686	-3,23943	11,85445
3,02575	-4,650003	-25,146792	-8,6158072	8,292641	-3,27856	11,893575
3,0263	-4,77	-25,4359952	-9,1821653	8,298122	-3,61502	11,3263
3,02745	-4,8375	-25,27074	-8,9592349	8,341935	-3,42723	11,85445
3,03035	-4,785003	-25,1192568	-8,7061821	8,347416	-3,23943	12,06965
3,03085	-4,77	-25,1399104	-8,6760597	8,380281	-3,34116	11,776225
3,0337	-4,942503	-25,5186272	-9,2062663	8,39671	-3,64632	11,463225
3,03645	-4,912506	-25,4704296	-9,0978118	8,44053	-3,45853	11,75665
3,0401	-4,822506	-25,2776216	-8,796557	8,407665	-3,25508	12,16745
3,0402	-4,7475	-25,256968	-8,7664346	8,369326	-3,23161	12,32395
3,04255	-4,86	-25,5874872	-9,2303596	8,363845	-3,56807	11,6784
3,0436	-4,8825	-25,5461712	-9,1279342	8,369326	-3,44288	11,65885
3,0479	-4,755006	-25,2638496	-8,6399082	8,424101	-3,21596	12,108775
3,05	-4,822506	-25,20188	-8,5555547	8,517215	-3,23161	12,4022
3,05505	-4,942503	-25,5530528	-9,1219128	8,588419	-3,52112	11,85445
3,0573	-4,867506	-25,4704296	-8,9773145	8,539118	-3,40375	11,952275
3,05765	-4,740003	-25,325828	-8,5676052	8,544599	-3,07511	12,4022
3,0613	-4,732506	-25,5048552	-8,6037567	8,566509	-3,12206	12,32395
3,069	-4,815	-25,856028	-9,1520352	8,577464	-3,47418	11,697975
3,0733	-4,7925	-25,6632288	-8,965264	8,599374	-3,27856	12,0892
3,0742	-4,807503	-25,4291136	-8,6579878	8,654142	-3,05164	12,617375
3,07785	-4,875003	-25,4979736	-8,6700306	8,626758	-3,05946	12,715175
3,0815	-4,987503	-25,952432	-9,3508646	8,621284	-3,4194	12,16745
3,082	-4,942503	-25,8698	-9,0917904	8,659623	-3,30203	12,050075
3,08425	-4,890006	-25,6081408	-8,6399082	8,648668	-3,04382	12,42175
3,08735	-4,9275	-25,6907728	-8,7122112	8,637713	-3,15336	12,57825
3,0889	-5,002506	-26,0832616	-9,2785616	8,719872	-3,52112	12,304375
3,08955	-4,9725	-26,0350552	-9,1339633	8,763692	-3,33333	12,48045
3,09085	-5,070006	-25,8491464	-8,6760597	8,774647	-2,97339	13,028175
3,097	-5,002506	-25,8353744	-8,6158072	8,791076	-3,09859	13,028175
3,1027	-5,002506	-26,0557176	-9,1339633	8,878716	-3,45853	12,558675
3,10455	-4,980006	-25,993748	-9,0616603	8,922536	-3,36463	12,558675
3,1056	-4,9275	-25,7458608	-8,6459373	8,911581	-2,99687	12,89125
3,10495	-4,95	-25,8216024	-8,7182326	8,845851	-3,00469	12,57825
3,1087	-5,025006	-26,1521128	-9,2363887	8,895145	-3,36463	12,3435
3,1156	-4,980006	-26,1245776	-9,1640857	8,938965	-3,26291	12,5
3,1186	-4,942503	-25,9593136	-8,7905356	8,88419	-2,98122	13,0086
3,1172	-4,935006	-26,1245776	-8,8989824	8,878716	-3,03599	12,98905
3,11965	-4,980006	-26,3655744	-9,4231676	8,818467	-3,39593	12,284825
3,1251	-4,9275	-26,2140912	-9,2122877	8,845851	-3,30986	12,519575
3,1268	-4,897503	-25,952432	-8,820658	8,889671	-2,99687	12,871675
3,12445	-5,010003	-26,0212832	-8,9592349	8,889671	-2,98122	12,695625
3,12615	-5,025006	-26,3793464	-9,4171385	8,933484	-3,34116	12,187025
3,1311	-4,8825	-26,3449208	-9,3448355	8,922536	-3,31768	12,206575
3,13565	-4,785003	-26,0901432	-8,9230834	8,88419	-3,03599	12,773875
3,13735	-4,815	-26,0970336	-9,0014078	8,911581	-3,02817	12,9108
3,13955	-4,920003	-26,4344344	-9,525593	8,938965	-3,3568	12,617375
3,1423	-4,8825	-26,4	-9,3267636	8,944439	-3,27073	12,7543
3,14295	-4,725	-26,1727752	-8,892961	8,9061	-2,98904	13,14555
3,14595	-4,672503	-26,2209728	-8,9291125	8,938965	-3,09076	13,14555
3,14855	-4,785003	-26,523948	-9,3990666	9,004695	-3,46635	12,617375
3,1509	-4,7475	-26,551492	-9,3990666	9,01565	-3,36463	12,539125
3,15375	-4,59	-26,2829424	-8,9471844	8,97183	-3,06729	12,852125
3,1556	-4,552506	-26,3173768	-9,0194874	8,944439	-3,16119	12,7543
3,1574	-4,762503	-26,6478872	-9,5376435	9,01565	-3,45853	12,32395
3,16355	-4,815	-26,5721456	-9,3448355	9,004695	-3,30203	12,57825
3,166	-4,830003	-26,3862368	-9,0194874	8,977304	-3,11424	13,14555
3,1694	-4,8375	-26,482632	-9,1640857	9,004695	-3,21596	13,282475
3,17565	-4,830003	-26,7167472	-9,6521194	9,01565	-3,49765	12,871675
3,1768	-4,845006	-26,5721456	-9,3207422	9,010169	-3,33333	13,204225
3,1793	-4,912506	-26,4	-8,965264	8,97183	-3,10641	13,595475
3,1815	-4,890006	-26,4206624	-9,0917904	8,982785	-3,09859	13,4194
3,182	-5,010003	-26,8613488	-9,8027391	8,99374	-3,45853	12,7543
3,18175	-5,002506	-26,7511816	-9,5737873	8,966349	-3,32551	12,871675
3,18425	-4,845006	-26,523948	-9,2002372	8,999214	-3,10641	13,39985
3,18435	-4,867506	-26,565264	-9,1640857	9,026605	-3,18466	13,34115
3,1867	-5,0625	-26,9439808	-9,7244147	9,081373	-3,5446	12,695625
3,1915	-5,047506	-26,8820112	-9,5617368	9,108764	-3,42723	12,6565
3,1958	-5,002506	-26,7924888	-9,2604897	9,114238	-3,24726	12,949925
3,1979	-5,010003	-26,8406952	-9,2845907	9,092328	-3,26291	13,14555
3,1996	-5,077503	-27,1712056	-9,8027391	9,147103	-3,59937	12,813
3,1991	-5,137506	-27,026604	-9,7244147	9,185442	-3,49765	12,83255
3,20025	-5,182506	-26,8957832	-9,3990666	9,152577	-3,21596	13,302025
3,20715	-5,1525	-26,8957832	-9,4111171	9,141622	-3,23943	13,3216
3,2117	-5,227506	-27,2400656	-9,9533665	9,163532	-3,5446	12,7543
3,21315	-5,167503	-27,1298984	-9,8388906	9,147103	-3,48982	12,7543
3,21275	-5,055003	-26,9370904	-9,4713619	9,119719	-3,27073	13,125975
3,21325	-5,122503	-27,0128408	-9,4954629	9,147103	-3,23943	13,39985
3,21455	-5,280003	-27,4190928	-10,03772	9,179968	-3,56025	12,9108
3,21625	-5,22	-27,3226976	-9,8870926	9,185442	-3,49765	13,028175
3,2194	-5,122503	-27,1023544	-9,5075134	9,223788	-3,25508	13,536775
3,2264	-5,137506	-27,191868	-9,6099388	9,190923	-3,36463	13,302025
3,229	-5,2875	-27,4741808	-10,1401454	9,229262	-3,74804	12,7543
3,231	-5,235003	-27,3364696	-9,8268401	9,234736	-3,52112	13,184675
3,2315	-5,137506	-27,219412	-9,4111171	9,169013	-3,28638	13,693275
3,23295	-5,122503	-27,2262936	-9,4653405	9,114238	-3,37245	13,615025
3,23605	-5,265	-27,5361504	-10,013619	9,114238	-3,69327	13,106425
3,24085	-5,205006	-27,3984392	-9,8388906	9,158058	-3,5759	13,302025
3,2436	-5,092506	-27,2262936	-9,4472609	9,108764	-3,31768	13,634575
3,24285	-5,1525	-27,3295792	-9,4231676	9,070418	-3,33333	13,712825
3,24385	-5,257503	-27,73584	-10,0075899	9,092328	-3,74022	13,34115
3,2448	-5,235003	-27,66698	-9,8870926	9,070418	-3,62285	13,49765
3,2448	-5,182506	-27,4466368	-9,5075134	9,059463	-3,38028	13,595475
3,2453	-5,250006	-27,5154968	-9,4894415	9,125193	-3,31768	13,5759
3,24855	-5,31	-27,859788	-10,0196404	9,185442	-3,69327	13,0086
3,2543	-5,302503	-27,777156	-9,8810635	9,223788	-3,5446	13,204225
3,2596	-5,22	-27,6050104	-9,501492	9,267601	-3,29421	13,693275
3,26315	-5,340006	-27,7151864	-9,5798164	9,273082	-3,25508	13,81065
3,26755	-5,370003	-28,0525872	-10,1582173	9,284037	-3,59937	13,360725
3,2725	-5,317506	-28,0043896	-9,9955394	9,284037	-3,482	13,458525
3,2755	-5,3325	-27,7565024	-9,6280184	9,300466	-3,21596	13,791075
3,2751	-5,302503	-27,6876424	-9,6039174	9,305947	-3,29421	13,712825
3,27605	-5,355	-28,0525872	-10,2064193	9,355241	-3,63849	13,262925
3,278	-5,4	-28,0456968	-10,1220658	9,355241	-3,66197	13,438975
3,2815	-5,392503	-27,87356	-9,7003137	9,34976	-3,45853	13,947575
3,28565	-5,482503	-27,9148672	-9,7063428	9,34976	-3,42723	13,8889
3,2871	-5,550003	-28,2453864	-10,1702678	9,399061	-3,77934	13,262925
3,2897	-5,505003	-28,2385048	-9,9774675	9,426445	-3,61502	13,380275
3,28825	-5,4	-28,0525872	-9,6400689	9,41549	-3,30203	13,8889
3,29125	-5,347503	-27,9837272	-9,5677659	9,41549	-3,22378	14,123625
3,29555	-5,535	-28,3417904	-10,1100153	9,464784	-3,58372	13,5759
3,2975	-5,58	-28,2798208	-10,085922	9,45931	-3,61502	13,55635
3,29895	-5,587506	-28,1007848	-9,7123642	9,399061	-3,39593	13,81065
3,30235	-5,640003	-28,1421008	-9,6942923	9,327857	-3,34116	13,81065
3,30535	-5,685003	-28,47262	-10,2485922	9,382625	-3,58372	13,24335
3,30625	-5,722506	-28,445076	-10,1762969	9,399061	-3,5446	13,39985
3,30665	-5,767506	-28,293584	-9,8388906	9,37167	-3,39593	13,7324
3,3116	-5,8275	-28,362444	-9,893114	9,338805	-3,42723	13,65415
3,3177	-5,925006	-28,7411608	-10,525746	9,41549	-3,75587	13,262925
3,32005	-5,842503	-28,6791912	-10,4353711	9,420971	-3,67762	13,262925
3,3221	-5,812506	-28,5208176	-10,0497705	9,426445	-3,3881	13,90845
3,32395	-5,745006	-28,513936	-10,1039939	9,442874	-3,44288	13,849775
3,3251	-5,85	-28,8513368	-10,598049	9,420971	-3,87324	13,380275
3,32655	-5,8725	-28,8237928	-10,4233206	9,426445	-3,81846	13,34115
3,3315	-5,8725	-28,6654192	-10,085922	9,431919	-3,59937	13,517225
3,3315	-5,94	-28,6585376	-10,0557919	9,420971	-3,62285	13,65415
3,3346	-5,9625	-29,00282	-10,4956236	9,453829	-3,93583	13,2238
3,33685	-5,910003	-29,07168	-10,4835731	9,4374	-3,92018	13,34115
3,3375	-5,812506	-28,8100208	-10,0437414	9,382625	-3,61502	13,4781
3,3388	-5,805	-28,7342792	-10,013619	9,37167	-3,52112	13,634575
3,34335	-5,992506	-29,044136	-10,7004744	9,382625	-3,95931	13,125975
3,34415	-6,015006	-28,9959384	-10,6402219	9,41549	-3,95148	13,028175
3,344	-5,925006	-28,8169024	-10,1702678	9,442874	-3,66197	13,39985
3,3457	-5,880006	-28,8444464	-10,1521959	9,420971	-3,6072	13,438975
3,3501	-6,015006	-29,2162816	-10,7426473	9,431919	-3,97496	12,852125
3,354	-6,022503	-29,1680752	-10,6342005	9,470265	-3,86541	12,871675
3,35795	-5,902506	-28,9133064	-10,2546213	9,45931	-3,66979	13,458525
3,36185	-5,857506	-28,8857624	-10,1521959	9,431919	-3,64632	13,5759
3,36535	-6,0075	-29,1818472	-10,6823948	9,4374	-3,99843	13,0673
3,3656	-5,977503	-29,1061056	-10,6040704	9,453829	-3,90454	13,34115
3,3669	-5,857506	-28,8582184	-10,2666718	9,568853	-3,65414	13,8889
3,37055	-5,842503	-28,8788808	-10,1762969	9,601718	-3,53677	13,849775
3,37135	-5,977503	-29,2025096	-10,7305968	9,568853	-3,84194	13,14555
3,37315	-5,977503	-29,154312	-10,62215	9,568853	-3,80281	13,0673
3,37475	-5,977503	-28,9133064	-10,2184698	9,50313	-3,64632	13,4781
3,37655	-5,985	-29,016592	-10,2787223	9,486694	-3,67762	13,517225
3,38085	-6,0525	-29,3471112	-10,8571232	9,535988	-3,91236	12,949925
3,38555	-6,045003	-29,2575976	-10,6944453	9,585289	-3,74022	13,2238
3,3876	-6,03	-29,044136	-10,2726932	9,563379	-3,49765	13,791075
3,3893	-5,985	-29,044136	-10,2907728	9,546943	-3,56807	13,712825
3,38945	-6,03	-29,4297344	-10,7607192	9,563379	-3,95931	13,204225
3,39415	-6,022503	-29,4021992	-10,6522724	9,563379	-3,89671	13,262925
3,39595	-6,000003	-29,1887376	-10,2184698	9,546943	-3,63067	13,849775
3,3957	-6,0075	-29,2644792	-10,2726932	9,557898	-3,74804	13,8302
3,3991	-6,075	-29,5674544	-10,7185463	9,579808	-4,05321	13,34115
3,4039	-6,0075	-29,5536824	-10,6884239	9,590763	-3,87324	13,65415
3,40755	-5,985	-29,2782512	-10,3449962	9,607199	-3,53677	14,025825
3,4087	-6,12	-29,2851416	-10,3811477	9,585289	-3,61502	13,928025
3,40975	-6,247503	-29,6087704	-10,8571232	9,722223	-3,88889	13,634575
3,4138	-6,2325	-29,629424	-10,7787988	9,716742	-3,91236	13,712825
3,41445	-6,165	-29,3815368	-10,3028233	9,640057	-3,65414	14,16275
3,41575	-6,195006	-29,4917128	-10,4112701	9,634583	-3,66979	14,0845
3,4203	-6,270003	-29,7877976	-10,8932747	9,661967	-4,04538	13,712825
3,4264	-6,255	-29,698284	-10,7787988	9,700313	-3,84194	13,96715
3,4263	-6,285006	-29,5949984	-10,3992196	9,678403	-3,56807	14,338825
3,4255	-6,247503	-29,6638584	-10,4112701	9,672922	-3,5759	14,338825
3,42745	-6,292503	-29,9943688	-10,9053252	9,733171	-3,86541	13,947575
3,4297	-6,337503	-29,9737152	-10,8751951	9,744126	-3,88889	13,849775
3,43045	-6,3675	-29,8084512	-10,5317751	9,727697	-3,68544	14,104075
3,43135	-6,337503	-29,8359952	-10,5859985	9,776991	-3,72457	14,241
3,4345	-6,427503	-30,1389704	-11,0318516	9,809856	-4,02973	13,96715
3,435	-6,450003	-30,0356848	-10,8028998	9,760562	-3,86541	13,9867
3,4363	-6,307506	-29,8359952	-10,3871691	9,782472	-3,56025	14,260575
3,4432	-6,315003	-29,8635392	-10,3510176	9,771517	-3,55242	14,534425
3,4466	-6,330006	-30,214712	-10,9414767	9,766036	-3,89671	14,0845
3,45075	-6,255	-30,1251984	-10,8390513	9,749607	-3,82629	14,06495
3,4552	-6,165	-29,8979736	-10,4715226	9,738652	-3,6072	14,31925
3,45925	-6,1875	-29,9117456	-10,4172992	9,771517	-3,5759	14,41705
3,4629	-6,247503	-30,2698	-10,9113466	9,88106	-3,99061	13,90845
3,46925	-6,262506	-30,2904624	-10,8330222	9,892015	-3,92801	14,025825
3,469	-6,127506	-30,0425752	-10,3630681	9,892015	-3,63849	14,57355
3,4694	-6,067503	-29,8910832	-10,3570467	9,88106	-3,62285	14,57355
3,46965	-6,165	-30,242256	-10,9354476	9,88106	-3,99061	14,025825
3,472	-6,082506	-30,2216024	-10,7426473	9,842721	-3,90454	14,280125
3,475	-6,075	-29,9943688	-10,4233206	9,842721	-3,66979	14,7496
3,47735	-6,157503	-30,1251984	-10,5558684	9,88106	-3,66197	14,534425
3,47835	-6,112503	-30,4694896	-11,0740245	9,88106	-4,02191	13,8889
3,4849	-6,075	-30,4350552	-10,9957001	9,864631	-4,07668	14,1432
3,48515	-6,112503	-30,214712	-10,5859985	9,963219	-3,66197	14,788725
3,4875	-6,082506	-30,2078304	-10,5197246	9,952264	-3,55242	14,788725
3,48945	-6,157503	-30,5796568	-11,0740245	9,935835	-3,90454	14,2997
3,49335	-6,03	-30,5245776	-10,9113466	9,996084	-3,79499	14,338825
3,49465	-5,992506	-30,3317696	-10,5438179	10,007039	-3,5446	14,612675
3,49555	-6,157503	-30,2766904	-10,453443	10,034423	-3,4507	14,8083
3,4945	-6,285006	-30,6347448	-11,0318516	10,100153	-3,74804	14,260575
3,49775	-6,225003	-30,6829424	-11,037873	10,089198	-3,71674	14,201875
3,5013	-6,127506	-30,5039152	-10,6462433	10,039904	-3,47418	14,47575
3,5073	-6,12	-30,4763712	-10,5859985	10,023475	-3,47418	14,4953
3,51105	-6,307506	-30,8206624	-11,1282479	10,028949	-3,86541	14,0845
3,51495	-6,3	-30,7655744	-10,9595486	10,050859	-3,80281	14,241
3,51585	-6,2325	-30,5452312	-10,5799694	10,034423	-3,46635	14,514875
3,51445	-6,240006	-30,6485168	-10,6040704	10,039904	-3,47418	14,57355
3,51965	-6,337503	-30,9583736	-11,1704285	10,083724	-3,89671	14,0845
3,5241	-6,352506	-30,9170664	-11,134277	10,094679	-3,77152	14,182325
3,52485	-6,330006	-30,6967144	-10,7848202	10,094679	-3,52112	14,866975
3,528	-6,345	-30,6691792	-10,7787988	10,105634	-3,5133	15,1604
3,53045	-6,352506	-31,047896	-11,3029763	10,023475	-3,89671	14,436625
3,5307	-6,307506	-31,0134616	-11,1222265	10,072769	-3,69327	14,73005
3,53085	-6,345	-30,8757504	-10,8149503	10,105634	-3,44288	15,1604
3,53295	-6,315003	-30,8206624	-10,8450727	10,078243	-3,47418	14,88655
3,5349	-6,360003	-31,1236376	-11,4656542	10,056333	-3,88889	14,358375
3,5345	-6,39	-31,1167472	-11,5078271	10,094679	-3,77934	14,612675
3,53525	-6,3	-30,9170664	-11,061974	10,078243	-3,53677	14,945225
3,5392	-6,360003	-30,9446016	-10,9655777	10,100153	-3,50547	14,945225
3,5418	-6,450003	-31,3095464	-11,4355241	10,160402	-3,74022	14,534425
3,547	-6,315003	-31,2338048	-11,2186228	10,182312	-3,70892	14,82785
3,5517	-6,2775	-31,0410056	-10,8812242	10,149447	-3,50547	15,1604
3,5552	-6,397506	-31,1098656	-10,9414767	10,182312	-3,4507	15,23865
3,5561	-6,555006	-31,4266128	-11,4295027	10,220658	-3,77934	14,534425
3,55715	-6,4125	-31,3715248	-11,2969549	10,237087	-3,74804	14,63225
3,55805	-6,285006	-31,2406952	-10,9113466	10,286381	-3,42723	15,023475
3,56405	-6,315003	-31,3026648	-11,0017215	10,313772	-3,52895	15,2191
3,5669	-6,375006	-31,6538376	-11,5138562	10,324727	-3,85759	14,593125
3,5677	-6,4125	-31,4610384	-11,3391278	10,384976	-3,79499	14,514875
3,5694	-6,337503	-31,1511816	-10,9655777	10,34663	-3,55242	14,866975
3,57355	-6,360003	-31,2406952	-11,0198011	10,280907	-3,42723	15,1604
3,57615	-6,39	-31,619412	-11,5439786	10,330201	-3,81064	14,788725
3,5789	-6,360003	-31,5712056	-11,3391278	10,379495	-3,81846	14,769175
3,5793	-6,337503	-31,4266128	-11,0198011	10,335675	-3,62285	15,101725
3,57825	-6,285006	-31,4610384	-10,9715991	10,330201	-3,59155	15,1604
3,58135	-6,3	-31,7777856	-11,5560291	10,341156	-4,05321	14,690925
3,58425	-6,330006	-31,7571232	-11,5620505	10,34663	-4,02191	14,63225
3,58425	-6,352506	-31,5849776	-11,2005509	10,291862	-3,77152	14,98435
3,5866	-6,352506	-31,646956	-11,1885004	10,226132	-3,80281	14,8083
3,58945	-6,405003	-32,0050104	-11,7006274	10,258997	-4,17058	14,3975
3,5948	-6,397506	-31,9361504	-11,5801301	10,280907	-4,10798	14,63225
3,60025	-6,345	-31,7708952	-11,1222265	10,258997	-3,90454	15,08215
3,6018	-6,330006	-31,9017248	-11,1764499	10,291862	-3,87324	15,179975
3,603	-6,352506	-32,1565024	-11,742808	10,357585	-4,21752	14,4953
3,60795	-6,217506	-32,0325544	-11,5198776	10,352111	-4,1158	14,671375
3,60665	-6,1425	-31,8948432	-11,1402984	10,313772	-3,86541	15,14085
3,60845	-6,0975	-31,9223872	-11,1704285	10,352111	-3,92018	15,2191
3,61485	-6,21	-32,2047	-11,6584545	10,384976	-4,28795	14,593125
3,61615	-6,1425	-32,1840376	-11,55	10,36854	-4,12363	14,671375
3,6173	-6,022503	-31,9430408	-11,0800536	10,330201	-3,73239	15,14085
3,6198	-6,022503	-31,9499224	-11,0499235	10,395931	-3,68544	15,277775
3,6242	-6,150006	-32,301104	-11,6584545	10,395931	-4,0845	14,73005
3,62865	-6,180003	-32,2666696	-11,525899	10,428796	-4,00626	15,003925
3,62835	-6,202503	-32,1289584	-11,2367024	10,445225	-3,77152	15,49295
3,628	-6,150006	-32,094524	-11,1402984	10,45618	-3,79499	15,4734
3,631	-6,21	-32,4319336	-11,6403749	10,527384	-4,1158	14,98435
3,63595	-6,270003	-32,4043896	-11,55	10,483564	-4,04538	14,9061
3,63775	-6,202503	-32,1565024	-11,1161974	10,483564	-3,81846	15,336475
3,6366	-6,180003	-32,122068	-11,0740245	10,450699	-3,69327	15,4734
3,63815	-6,292503	-32,4939032	-11,7006274	10,428796	-4,06103	15,08215
3,6393	-6,292503	-32,4594688	-11,5861515	10,423315	-3,99843	15,29735
3,64085	-6,285006	-32,2804416	-11,2126014	10,423315	-3,81846	15,5712
3,6466	-6,3675	-32,3630736	-11,2306733	10,395931	-3,72457	15,414725
3,65205	-6,495003	-32,776216	-11,7789518	10,450699	-4,06885	14,73005
3,65765	-6,465006	-32,6522768	-11,5921806	10,494519	-4,02191	14,690925
3,65885	-6,510006	-32,4388152	-11,2608034	10,494519	-3,82629	15,199525
3,6595	-6,585003	-32,5283288	-11,3150268	10,5	-3,86541	15,434275
3,66325	-6,652503	-32,8795016	-11,8813772	10,560249	-4,1471	14,925675
3,6673	-6,532506	-32,8657296	-11,8271538	10,543813	-4,01408	15,121275
3,6729	-6,405003	-32,7004744	-11,3993803	10,527384	-3,74022	15,49295
3,6741	-6,405003	-32,7693344	-11,3511783	10,549294	-3,75587	15,688575
3,6754	-6,48	-33,1342792	-11,9536802	10,543813	-4,1784	15,0626
3,6759	-6,532506	-33,0654192	-11,7729304	10,472609	-4,0845	15,023475
3,68085	-6,465006	-32,9345896	-11,4475746	10,47809	-3,77934	15,3169
3,68165	-6,5025	-32,9690152	-11,4536037	10,47809	-3,88889	15,199525
3,6794	-6,57	-33,3270784	-11,9597093	10,554768	-4,22535	14,82785
3,6833	-6,577506	-33,2719904	-11,8693267	10,571204	-4,13928	15,04305
3,68435	-6,510006	-33,1067352	-11,4897552	10,565723	-3,88106	15,55165
3,68735	-6,57	-33,0378752	-11,4355241	10,560249	-3,94366	15,5712
3,6871	-6,787503	-33,3959384	-11,9717521	10,565723	-4,29577	15,023475
3,691	-6,7275	-33,3408504	-11,8030528	10,554768	-4,17058	15,356025
3,6944	-6,540003	-33,1205072	-11,4415532	10,510955	-3,92801	15,39515
3,7005	-6,645006	-33,1273888	-11,4114308	10,549294	-3,94366	15,4734
3,704	-6,885	-33,499224	-12,0139327	10,576678	-4,24882	14,945225
3,70545	-6,900003	-33,430364	-11,9295792	10,615024	-4,241	15,023475
3,7057	-6,885	-33,2306744	-11,4777047	10,625979	-4,02191	15,49295
3,7095	-6,915006	-33,2719904	-11,4415532	10,697183	-3,99061	15,6299
3,7099	-7,012503	-33,6782512	-12,0199541	10,658837	-4,35054	15,14085
3,71405	-7,02	-33,6231632	-11,8633053	10,680747	-4,16275	15,101725
3,7165	-6,975	-33,40282	-11,4837261	10,631453	-3,87324	15,258225
3,72395	-6,975	-33,3959384	-11,4957766	10,658837	-3,88106	15,610325
3,728	-7,072506	-33,6713696	-12,0380337	10,669792	-4,25665	15,023475
3,72865	-7,080003	-33,7264488	-12,0380337	10,708138	-4,241	15,101725
3,7276	-6,982506	-33,485452	-11,6162816	10,708138	-3,86541	15,610325
3,72875	-6,945003	-33,4785616	-11,5379495	10,708138	-3,84194	15,70815
3,7302	-7,050006	-33,8021992	-12,0621347	10,680747	-4,21752	15,14085
3,73565	-7,170003	-33,7402208	-11,9958531	10,691702	-4,12363	15,277775
3,7388	-7,0875	-33,5680752	-11,6403749	10,691702	-3,76369	15,688575
3,7414	-7,080003	-33,5956192	-11,646404	10,697183	-3,77934	15,942875
3,74415	-7,1775	-33,9330288	-12,158531	10,713612	-4,18623	15,414725
3,74765	-7,147503	-33,8503968	-11,9777812	10,713612	-4,0845	15,5712
3,75285	-7,117506	-33,6644792	-11,5861515	10,746477	-3,81064	15,80595
3,75715	-7,0875	-33,6989048	-11,55	10,751951	-3,82629	15,747275
3,75715	-7,29	-34,180916	-12,2248049	10,784816	-4,09233	15,4734
3,76195	-7,297506	-34,1602536	-12,1705815	10,828636	-4,07668	15,590775
3,76575	-7,260003	-33,8779408	-11,7669013	10,724567	-3,81846	16,079825
3,76915	-7,29	-33,974336	-11,8271538	10,653363	-3,81064	15,8842
3,77315	-7,410006	-34,2842016	-12,2850574	10,647882	-4,13928	15,29735
3,77435	-7,297506	-34,194688	-12,1645601	10,658837	-4,12363	15,336475
3,7802	-7,2	-33,9261384	-11,742808	10,647882	-3,88106	15,8842
3,78475	-7,207506	-33,8779408	-11,718707	10,708138	-3,88889	15,982
3,78855	-7,350003	-34,2359952	-12,2187835	10,762906	-4,2097	15,414725
3,7893	-7,425	-34,4150312	-12,2730069	10,730048	-4,3036	15,39515
3,79245	-7,350003	-34,1740256	-11,8331829	10,730048	-4,07668	15,845075
3,79465	-7,3125	-34,1189376	-11,8392043	10,757432	-4,05321	16,06025
3,7971	-7,432506	-34,4976544	-12,3453099	10,773861	-4,40532	15,434275
3,79985	-7,3575	-34,5114264	-12,279036	10,746477	-4,31925	15,277775
3,7974	-7,2225	-34,180916	-11,8331829	10,757432	-4,05321	15,747275
3,80155	-7,192503	-34,1051656	-11,7669013	10,795771	-4,01408	15,96245
3,80495	-7,275006	-34,3874872	-12,230834	10,806726	-4,32707	15,669025
3,80665	-7,297506	-34,4356848	-12,1645601	10,872456	-4,21752	15,669025
3,81325	-7,252506	-34,2084512	-11,7126779	10,888885	-3,91236	16,079825
3,8164	-7,327503	-34,153372	-11,6825555	10,883411	-3,93583	16,099375
3,8182	-7,440003	-34,5045448	-12,2910865	10,910795	-4,28012	15,6299
3,82045	-7,3575	-34,5045448	-12,2007039	10,905321	-4,2723	15,80595
3,8216	-7,260003	-34,3530528	-11,8572762	10,85602	-4,06103	16,099375
3,8221	-7,342506	-34,4081408	-11,8753558	10,89984	-4,09233	16,001575
3,82655	-7,387506	-34,73866	-12,4477353	10,971044	-4,49139	15,39515
3,83125	-7,38	-34,656028	-12,3513313	10,992954	-4,32707	15,39515
3,8341	-7,3575	-34,5596328	-12,13443	11,00939	-4,1158	15,786375
3,83515	-7,372503	-34,5940584	-12,206733	10,960089	-4,1471	15,688575
3,8363	-7,500006	-34,9314592	-12,7851339	10,888885	-4,46009	15,3169
3,83855	-7,440003	-34,779976	-12,5140092	10,866975	-4,40532	15,5712
3,84245	-7,365006	-34,5251984	-12,1284086	10,89984	-4,18623	15,8255
3,8457	-7,440003	-34,4976544	-12,1043076	10,89984	-4,09233	15,864625
3,8448	-7,507503	-34,8557176	-12,6284851	10,888885	-4,38184	15,29735
3,84805	-7,5375	-34,8832616	-12,6164346	10,905321	-4,26447	15,55165
3,8509	-7,530003	-34,6766904	-12,2127544	10,92175	-3,84194	16,079825
3,8517	-7,507503	-34,697344	-12,1464805	10,927231	-3,75587	16,412375
3,85365	-7,575003	-35,0554072	-12,5802831	10,96557	-4,10798	16,06025
3,85675	-7,515	-34,9796568	-12,4778577	10,981999	-4,0845	16,06025
3,8599	-7,477506	-34,7593136	-12,158531	11,020345	-3,83411	16,510175
3,86585	-7,4475	-34,7730856	-12,2127544	11,042248	-3,83411	16,412375
3,8695	-7,5375	-35,1655744	-12,7068095	10,976525	-4,20187	15,864625
3,87175	-7,545006	-35,2895224	-12,6766871	10,98748	-4,13928	15,80595
3,8767	-7,507503	-35,0554072	-12,2910865	11,025819	-3,86541	16,1385
3,87825	-7,522506	-35,0347448	-12,3332594	11,058684	-3,99061	16,295
3,8802	-7,545006	-35,379036	-12,839365	11,107978	-4,26447	15,80595
3,8823	-7,485003	-35,3032944	-12,7550115	11,102504	-4,13928	16,021125
3,8845	-7,462503	-35,1173768	-12,3453099	11,053203	-3,86541	16,353675
3,88825	-7,56	-35,0898328	-12,3633818	11,058684	-3,88106	16,21675
3,89245	-7,65	-35,3996896	-12,8574369	11,118933	-4,19405	15,7277
3,8974	-7,6275	-35,4892032	-12,8755088	11,135362	-4,20187	15,80595
3,89975	-7,575003	-35,2757504	-12,4477353	11,107978	-3,96713	16,412375
3,90075	-7,575003	-35,323948	-12,5079878	11,086068	-3,95931	16,37325
3,9039	-7,657506	-35,6682392	-13,0803596	11,086068	-4,28795	16,0407
3,90505	-7,6275	-35,6544672	-13,0201148	11,086068	-4,23317	16,0407
3,90665	-7,515	-35,4410056	-12,5983627	11,124414	-3,90454	16,5493
3,9086	-7,545006	-35,4892032	-12,6284851	11,135362	-3,95148	16,56885
3,913	-7,687503	-35,8059504	-13,1345907	11,151798	-4,35054	15,864625
3,91445	-7,680006	-35,7715248	-13,0863887	11,179182	-4,32707	15,747275
3,9172	-7,5825	-35,5649536	-12,670658	11,097023	-3,99061	16,21675
3,91885	-7,552503	-35,5442912	-12,7007881	11,107978	-3,95148	16,3928
3,91875	-7,695	-35,8472664	-13,1948355	11,223002	-4,3036	15,786375
3,9208	-7,6275	-35,7784064	-13,0924101	11,228483	-4,1784	15,864625
3,92435	-7,522506	-35,5167472	-12,6646366	11,239431	-3,88889	16,4515
3,92525	-7,590006	-35,5098656	-12,6164346	11,266822	-4,05321	16,62755
3,931	-7,755003	-35,950552	-13,0984392	11,233957	-4,49139	15,96245
3,93345	-7,822503	-36,0676096	-13,1767636	11,255867	-4,46792	15,864625
3,93305	-7,665003	-35,840376	-12,7309105	11,283251	-4,13928	16,295
3,9397	-7,5825	-35,8748104	-12,7369319	11,348981	-4,05321	16,197175
3,93955	-7,665003	-36,1158072	-13,255088	11,381846	-4,35837	15,90375
3,9431	-7,635006	-36,0125216	-13,0080643	11,359936	-4,28012	16,177625
3,9448	-7,65	-35,7784064	-12,5923336	11,327071	-4,1471	16,412375
3,94515	-7,6275	-35,7577528	-12,5441316	11,348981	-4,22535	16,4515
3,9462	-7,935003	-36,1433512	-13,1345907	11,376365	-4,56964	16,001575
3,94725	-7,9875	-36,1295792	-13,1225402	11,370891	-4,46792	16,21675
3,94935	-7,890003	-35,9849776	-12,742961	11,381846	-4,19405	16,4515
3,9514	-7,965	-36,0538376	-12,7309105	11,36541	-4,13145	16,431925
3,9526	-8,047503	-36,3568128	-13,279189	11,38732	-4,50704	15,864625
3,9569	-7,965	-36,1571232	-13,0984392	11,305161	-4,41314	16,0407
3,9599	-7,7625	-35,950552	-12,6766871	11,310642	-4,20187	16,510175
3,96325	-7,695	-35,950552	-12,6646366	11,414711	-4,25665	16,588425
3,96875	-7,882506	-36,3154968	-13,1948355	11,47496	-4,62441	16,0407
3,97395	-7,927506	-36,3636944	-13,0743382	11,403756	-4,55399	15,982
3,97355	-7,927506	-36,2190928	-12,767062	11,403756	-4,24882	16,529725
3,9742	-7,980003	-36,1915576	-12,742961	11,45305	-4,241	16,56885
3,981	-8,025003	-36,5289584	-13,2912395	11,47496	-4,57746	15,982
3,98395	-7,950006	-36,4600984	-13,1586917	11,458524	-4,49139	16,11895
3,9858	-7,882506	-36,2604088	-12,7730834	11,40923	-4,24882	16,510175
3,9892	-7,845003	-36,2190928	-12,6766871	11,442095	-4,17058	16,56885
3,99085	-8,002503	-36,5565024	-13,230987	11,502344	-4,52269	16,0407
3,99165	-8,040006	-36,577156	-13,2731676	11,524254	-4,49921	16,21675
3,9919	-7,92	-36,4187824	-12,8453864	11,535209	-4,23317	16,510175
3,9923	-7,92	-36,4256728	-12,8333359	11,491389	-4,25665	16,5493
3,9949	-8,115003	-36,7630736	-13,4780184	11,47496	-4,67918	15,845075
3,99515	-8,152506	-36,646016	-13,351492	11,420185	-4,53834	15,942875
3,99675	-8,1	-36,3843568	-12,9538409	11,425666	-4,29577	16,31455
4,0005	-7,965	-36,3017248	-12,8453864	11,442095	-4,17058	16,5493
4,00365	-8,092503	-36,646016	-13,3334124	11,469479	-4,55399	16,001575
4,0035	-8,0775	-36,687332	-13,351492	11,43114	-4,53834	15,942875
4,00495	-7,995006	-36,549612	-13,0562663	11,436614	-4,28012	16,334125
4,0083	-8,055	-36,522068	-12,9598623	11,469479	-4,23317	16,47105
4,0087	-8,130006	-36,7906176	-13,4358378	11,469479	-4,53051	15,923325
4,0129	-8,115003	-36,6528976	-13,3635425	11,447569	-4,52269	16,0407
4,01575	-8,040006	-36,508296	-13,0020352	11,45305	-4,26447	16,4515
4,01795	-8,0775	-36,6528976	-12,9839633	11,507825	-4,26447	16,56885
4,0185	-8,19	-37,0316144	-13,5021194	11,557119	-4,60876	16,001575
4,02135	-8,175006	-37,0453864	-13,4539174	11,600939	-4,56964	16,1385
4,02305	-8,1	-36,7906176	-13,0803596	11,595458	-4,31925	16,6471
4,0241	-8,107506	-36,8594688	-13,0562663	11,595458	-4,38184	16,686225
4,02605	-8,295003	-37,20376	-13,5985157	11,628323	-4,74961	15,982
4,031	-8,272503	-37,0453864	-13,4177659	11,617368	-4,65571	16,021125
4,03395	-8,175006	-36,8112712	-13,0683091	11,611894	-4,39749	16,3928
4,0367	-8,1225	-36,8663592	-13,0140857	11,562593	-4,35837	16,295
4,03815	-8,227503	-37,2519576	-13,5262127	11,573548	-4,56964	15,80595
4,04125	-8,2125	-37,20376	-13,5262127	11,606413	-4,47574	15,8842
4,0431	-8,19	-36,9696448	-13,1225402	11,661188	-4,29577	16,3928
4,0449	-8,28	-37,0040704	-13,0803596	11,661188	-4,31925	16,353675
4,0483	-8,3925	-37,3621336	-13,6587682	11,705008	-4,55399	16,11895
4,0501	-8,3475	-37,313936	-13,4719893	11,699527	-4,50704	16,21675
4,05325	-8,355006	-37,148672	-13,0622877	11,633797	-4,36619	16,3928
4,05765	-8,430003	-37,189988	-13,0020352	11,661188	-4,28795	16,510175
4,06235	-8,467506	-37,5755952	-13,4780184	11,710482	-4,57746	16,11895
4,0647	-8,4825	-37,5411608	-13,4840398	11,754302	-4,60876	16,15805
4,0698	-8,445006	-37,3483616	-13,1586917	11,737866	-4,38967	16,529725
4,0724	-8,4825	-37,3965592	-13,1948355	11,677617	-4,31925	16,431925
4,07355	-8,587503	-37,80282	-13,8033665	11,699527	-4,74178	15,90375
4,07825	-8,587503	-37,761504	-13,7129916	11,661188	-4,67918	15,982
4,0819	-8,4825	-37,6375648	-13,3575134	11,666662	-4,45227	16,431925
4,08515	-8,557506	-37,6306744	-13,2972609	11,644752	-4,46792	16,431925
4,0871	-8,692506	-38,0575976	-13,8937414	11,683098	-4,85915	15,864625
4,08695	-8,677503	-38,0989048	-13,9238715	11,743347	-4,85915	15,982
4,0875	-8,565003	-37,8923336	-13,5744147	11,787167	-4,56181	16,431925
4,0901	-8,5725	-37,8647896	-13,5442923	11,759776	-4,38184	16,47105
4,09255	-8,692506	-38,2021992	-14,0865417	11,809077	-4,71831	15,7277
4,0945	-8,812503	-38,1884272	-13,9479648	11,863845	-4,66353	15,864625
4,0962	-8,685	-37,926768	-13,4719893	11,841935	-4,41314	16,47105
4,0996	-8,625006	-37,885452	-13,4177659	11,787167	-4,38184	16,4906
4,10195	-8,722503	-38,3330288	-13,9961668	11,803596	-4,76526	16,099375
4,10545	-8,73	-38,2159712	-13,8033665	11,847416	-4,68701	16,295
4,1086	-8,595	-37,899224	-13,3334124	11,847416	-4,39749	16,4906
4,113	-8,602506	-37,8785616	-13,2008646	11,830987	-4,28012	16,47105
4,1173	-8,64	-38,2021992	-13,7069702	11,885755	-4,61659	16,275425
4,1169	-8,670006	-38,1539928	-13,5262127	11,951485	-4,60094	16,37325
4,1185	-8,625006	-37,9336496	-13,0683091	11,924101	-4,44444	16,62755
4,12315	-8,587503	-37,899224	-13,0622877	11,880281	-4,47574	16,431925
4,1276	-8,745003	-38,3399104	-13,6647896	11,929575	-4,82003	16,06025
4,132	-8,595	-38,1953088	-13,3996863	12,050073	-4,64006	16,353675
4,13395	-8,595	-37,9336496	-13,0080643	12,039118	-4,32707	16,842725
4,13435	-8,685	-37,885452	-12,9839633	12,011734	-4,3349	16,920975
4,13425	-8,760006	-38,1815368	-13,5442923	12,000779	-4,64006	16,510175
4,13425	-8,73	-38,1333392	-13,4057154	12,017215	-4,56964	16,607975
4,1362	-8,7075	-37,9061056	-13,0201148	11,96244	-4,38184	17,13615
4,13945	-8,6625	-37,9198776	-13,0381867	11,91862	-4,31925	17,23395
4,14085	-8,73	-38,3468008	-13,6165876	11,94053	-4,60094	16,588425
4,14375	-8,700003	-38,2917128	-13,4358378	11,929575	-4,52269	16,5493
4,1487	-8,745003	-38,0989048	-13,0863887	11,913146	-4,32707	16,8036
4,15065	-8,790003	-38,0575976	-13,0381867	11,956959	-4,28795	16,940525
4,15205	-8,850006	-38,3949984	-13,5985157	11,96244	-4,59311	16,4515
4,15545	-8,767503	-38,4500864	-13,5563428	12,000779	-4,62441	16,62755
4,1604	-8,700003	-38,2779408	-13,0863887	11,989824	-4,38184	16,920975
4,1647	-8,745003	-38,3261384	-13,0743382	11,967914	-4,31925	16,920975
4,16585	-8,91	-38,7117456	-13,7310635	12,000779	-4,63223	16,4906
4,1703	-8,9775	-38,7392808	-13,6406886	12,02817	-4,64006	16,56885
4,17865	-8,880003	-38,553372	-13,2129151	12,011734	-4,42879	16,920975
4,18135	-8,880003	-38,594688	-13,2611171	12,044599	-4,48357	16,8036
4,18175	-8,992503	-38,9251984	-13,8997705	12,088419	-4,85133	16,412375
4,18175	-8,955	-38,9527424	-13,815417	12,099374	-4,71831	16,56885
4,18135	-8,872506	-38,8632288	-13,4659679	12,071983	-4,49139	16,842725
4,1854	-8,917506	-38,8288032	-13,3936649	12,077464	-4,43662	16,97965
4,1863	-9,075006	-39,1042344	-14,0021959	12,104848	-4,7809	16,4906
4,1905	-9,1125	-39,0629184	-13,9720658	12,082938	-4,66353	16,62755
4,19085	-9,075006	-38,8770008	-13,6286381	12,017215	-4,41314	17,0579
4,1961	-9,0225	-38,8976544	-13,6708187	12,033644	-4,43662	16,862275
4,1974	-9,082503	-39,2763712	-14,2311477	12,077464	-4,79655	16,255875
4,19895	-9,075006	-39,2557176	-14,1046213	12,104848	-4,71048	16,529725
4,2018	-9,060003	-39,097344	-13,7852946	12,110329	-4,56181	16,920975
4,20535	-9,060003	-39,1317696	-13,6949197	12,165097	-4,43662	17,175275
4,20755	-9,172503	-39,4072008	-14,1648738	12,187007	-4,70266	16,842725
4,2087	-9,135	-39,2970336	-14,0262969	12,154142	-4,67918	16,9014
4,2113	-9,150003	-39,0629184	-13,7009411	12,132239	-4,42097	17,19485
4,2125	-9,225	-39,0766904	-13,7310635	12,154142	-4,46009	17,077475
4,21795	-9,285003	-39,3245776	-14,2190972	12,197962	-4,83568	16,47105
4,2182	-9,217503	-39,2488272	-14,0503979	12,187007	-4,78873	16,5493
4,22185	-9,142506	-39,124888	-13,7310635	12,187007	-4,57746	16,97965
4,22655	-9,2925	-39,1730856	-13,7310635	12,241782	-4,57746	17,097025
4,2276	-9,45	-39,5173768	-14,2733206	12,269166	-4,89045	16,529725
4,2276	-9,352503	-39,4898328	-14,2853711	12,208917	-4,89045	16,412375
4,2285	-9,307503	-39,3521216	-13,9539939	12,208917	-4,67136	16,88185
4,2293	-9,322506	-39,4209728	-13,8997705	12,269166	-4,61659	17,018775
4,2354	-9,322506	-39,710176	-14,4179189	12,329422	-4,91393	16,431925
4,23555	-9,2475	-39,655088	-14,2974216	12,34037	-4,85133	16,3928
4,23855	-9,225	-39,4967144	-13,8997705	12,318467	-4,73396	16,9601
4,24255	-9,240003	-39,5380304	-13,9539939	12,312986	-4,74178	17,155725
4,2436	-9,3825	-39,7583736	-14,5082938	12,312986	-5,10954	16,588425
4,2448	-9,480006	-39,66886	-14,3938179	12,318467	-5,02347	16,666675
4,2449	-9,480006	-39,5518024	-14,0865417	12,334896	-4,74961	16,999225
4,24685	-9,390006	-39,6068904	-14,0443688	12,373235	-4,67136	16,940525
4,25195	-9,397503	-39,9305192	-14,5685463	12,378716	-4,92957	16,3928
4,25365	-9,330003	-39,8892032	-14,4902219	12,373235	-4,9061	16,62755
4,25715	-9,375003	-39,7032944	-14,1347437	12,389671	-4,60094	17,1166
4,2573	-9,390006	-39,765264	-14,1166718	12,466349	-4,53834	17,253525
4,2613	-9,465003	-40,1508624	-14,6046978	12,433491	-4,95305	16,764475
4,2652	-9,412506	-40,0269232	-14,4058684	12,417055	-4,92175	16,97965
4,27225	-9,345006	-39,765264	-13,9600153	12,389671	-4,74178	17,39045
4,27275	-9,352503	-39,7721456	-13,88772	12,444439	-4,64788	17,5274
4,2764	-9,457506	-40,0888928	-14,3938179	12,51565	-4,94522	17,077475
4,28135	-9,375003	-40,0888928	-14,3817751	12,543034	-4,94522	16,999225
4,28045	-9,2925	-39,834124	-13,9901454	12,510169	-4,72613	17,351325
4,28395	-9,285003	-39,820352	-13,9419434	12,49374	-4,67136	17,253525
4,28725	-9,3375	-40,1164368	-14,4299694	12,526605	-5	16,6471
4,2897	-9,3375	-40,2059504	-14,4299694	12,586854	-5,03912	16,744925
4,29245	-9,352503	-40,0131512	-13,9660444	12,608764	-4,76526	17,19485
4,29335	-9,352503	-40,0269232	-13,9298929	12,586854	-4,64788	17,351325
4,29425	-9,390006	-40,254148	-14,3697246	12,564944	-4,9687	17,077475
4,29545	-9,435006	-40,3712056	-14,4842005	12,537553	-5,10954	16,8036
4,29845	-9,390006	-40,1370904	-14,0383474	12,548508	-4,70266	17,03835
4,3026	-9,435006	-40,0957832	-13,9720658	12,532079	-4,62441	17,0579
4,307	-9,54	-40,364324	-14,423948	12,548508	-5	16,588425
4,30805	-9,577503	-40,3161264	-14,47215	12,597809	-5,00782	16,510175
4,3112	-9,547506	-40,0820112	-14,0744912	12,603283	-4,62441	17,018775
4,31405	-9,457506	-40,0200328	-13,9479648	12,543034	-4,59311	17,2144
4,31665	-9,54	-40,3574424	-14,4540704	12,532079	-4,9687	16,6471
4,3195	-9,6075	-40,5089256	-14,6649503	12,575899	-5,09389	16,4515
4,3216	-9,5625	-40,3023544	-14,1347437	12,608764	-4,76526	17,13615
4,3238	-9,615006	-40,295464	-14,1106427	12,592328	-4,64788	17,331775
4,3272	-9,7425	-40,5640136	-14,5926473	12,592328	-4,96087	16,97965
4,33165	-9,682506	-40,5089256	-14,4902219	12,625193	-4,9687	16,9601
4,3293	-9,645003	-40,3023544	-14,0624407	12,641622	-4,71831	17,13615
4,3319	-9,637506	-40,2197224	-13,8997705	12,696397	-4,68701	17,253525
4,33645	-9,667503	-40,4813816	-14,3094721	12,701878	-4,89045	16,9601
4,338	-9,637506	-40,5915576	-14,4058684	12,707352	-4,9374	16,8036
4,33815	-9,547506	-40,3023544	-13,9178424	12,756646	-4,62441	17,273075
4,3401	-9,585	-40,254148	-13,8334966	12,800466	-4,58529	17,586075
4,34415	-9,72	-40,6328648	-14,3877965	12,784037	-4,89828	17,23395
4,3492	-9,682506	-40,7499224	-14,423948	12,789511	-4,9061	17,097025
4,3517	-9,682506	-40,5502416	-13,9901454	12,745691	-4,61659	17,4687
4,35245	-9,615006	-40,4813816	-13,9298929	12,773082	-4,58529	17,54695
4,3535	-9,6525	-40,8600984	-14,423948	12,877151	-4,92175	16,9601
4,3556	-9,6525	-40,8532168	-14,4600995	12,855241	-4,82003	17,018775
4,3599	-9,615006	-40,6741808	-14,1949962	12,811421	-4,66353	17,44915
4,3604	-9,727506	-40,6741808	-14,2552487	12,816902	-4,62441	17,5274
4,3655	-9,825003	-40,9978096	-14,7251951	12,860715	-4,94522	17,077475
4,37045	-9,817506	-40,990928	-14,5866259	12,882625	-5,00782	16,97965
4,37355	-9,795006	-40,7843568	-14,2612701	12,89358	-4,80438	17,4687
4,37735	-9,72	-40,8463264	-14,2251186	12,87167	-4,7809	17,429575
4,3798	-9,802503	-41,2663592	-14,7914767	12,926445	-5,03912	17,097025
4,3832	-9,817506	-41,3007848	-14,7794262	12,84976	-4,9687	17,351325
4,3828	-9,727506	-41,0391256	-14,2913925	12,833331	-4,66353	17,723
4,38435	-9,750006	-41,0666696	-14,3094721	12,816902	-4,62441	17,6252
4,38565	-9,892503	-41,3421008	-14,839671	12,84976	-5,00782	16,88185
4,388	-9,9	-41,2250432	-14,6890513	12,888106	-4,92957	17,097025
4,3935	-9,855	-41,0666696	-14,3215226	12,882625	-4,68701	17,5665
4,3974	-9,960003	-41,1493016	-14,2552487	12,899061	-4,71048	17,664325
4,39975	-10,08	-41,4040704	-14,7492961	12,910016	-5,01565	17,03835
4,40025	-10,005003	-41,4935928	-14,8999235	12,888106	-5,14084	16,999225
4,4017	-9,817506	-41,3627632	-14,5685463	12,860715	-4,9374	17,5274
4,40155	-9,772506	-41,3076752	-14,448049	12,89358	-4,78873	17,605625
4,404	-9,907506	-41,5968784	-15,008378	12,931926	-5,12519	16,823175
4,4112	-9,945	-41,617532	-15,0445295	12,948355	-5,11737	16,72535
4,4139	-9,862506	-41,4660488	-14,6348202	12,953829	-4,8435	17,19485
4,41585	-9,8325	-41,4453864	-14,5082938	12,953829	-4,89045	17,253525
4,41795	-9,907506	-41,8241032	-15,0204285	12,899061	-5,25039	16,7058
4,42055	-9,952506	-41,727708	-14,8939021	12,9374	-5,14084	17,19485
4,42445	-9,847503	-41,507356	-14,5323948	12,948355	-4,94522	17,44915
4,42865	-9,795006	-41,4798208	-14,5082938	12,948355	-4,80438	17,331775
4,43165	-9,862506	-41,8103312	-15,0445295	12,931926	-5,15649	17,175275
4,4324	-9,855	-41,7552432	-14,9902984	12,953829	-5,14084	17,273075
4,4346	-9,81	-41,562444	-14,5745754	12,953829	-4,86698	17,5274
4,435	-9,765	-41,6381856	-14,5022724	12,953829	-4,82003	17,488275
4,43995	-9,8325	-41,9067352	-15,0445295	12,931926	-5,17214	16,686225
4,43985	-9,8775	-41,7759056	-14,9661974	12,9374	-5,07824	16,9014
4,4393	-9,907506	-41,548672	-14,5564958	12,948355	-4,79655	17,3709
4,44115	-9,847503	-41,548672	-14,496251	13,00313	-4,79655	17,44915
4,44415	-9,952506	-41,9342792	-15,0626014	12,986694	-5,17214	16,88185
4,4475	-9,982503	-42,0444464	-15,0264499	13,052424	-5,13302	17,19485
4,4487	-9,915003	-41,7621336	-14,5866259	13,057898	-4,82003	17,70345
4,4531	-9,975006	-41,8241032	-14,6167483	13,057898	-4,7809	17,605625
4,45665	-10,0575	-42,216592	-15,2192502	13,041469	-5,20344	16,9601
4,4591	-10,035	-42,1546224	-15,0927238	12,98122	-5,26604	17,077475
4,46455	-9,907506	-41,9755952	-14,7312242	12,948355	-5,05477	17,6252
4,4655	-9,8325	-41,9549328	-14,6770008	12,9374	-4,96087	17,996875
4,4677	-9,930006	-42,34054	-15,2313007	12,986694	-5,25039	17,410025
4,47175	-9,99	-42,3749656	-15,2493803	13,019559	-5,28951	17,23395
4,4759	-10,042506	-42,13396	-14,8517215	13,057898	-5,04695	17,507825
4,47575	-10,065006	-42,0582184	-14,7432747	13,057898	-4,92957	17,723
4,47705	-10,140003	-42,4438256	-15,2554017	13,052424	-5,28169	17,2144
4,4776	-10,162503	-42,3336496	-15,0987529	13,02504	-5,18779	17,253525
4,48085	-10,110006	-42,175276	-14,6830222	13,046943	-4,9374	17,723
4,48775	-10,162503	-42,189048	-14,6348202	13,085289	-4,91393	17,899075
4,4922	-10,290006	-42,4920232	-15,2674522	13,079808	-5,22691	17,44915
4,4945	-10,275003	-42,5057952	-15,3638562	13,057898	-5,23474	17,331775
4,4953	-10,207503	-42,27168	-14,911974	13,041469	-4,92957	17,64475
4,4975	-10,185003	-42,354312	-14,8939021	13,014085	-4,80438	17,95775
4,50065	-10,312506	-42,6779408	-15,3879495	13,041469	-5,20344	17,488275
4,50235	-10,35	-42,7330288	-15,448202	13,101718	-5,23474	17,3709
4,50285	-10,267506	-42,4713696	-15,0264499	13,129109	-4,96087	17,723
4,5065	-10,245006	-42,5126768	-15,0385004	13,096244	-4,89828	17,70345
4,5083	-10,395	-42,8087704	-15,4602525	13,134583	-5,17214	17,3122
4,50935	-10,312506	-42,80188	-15,3457766	13,172922	-5,17997	17,507825
4,51365	-10,26	-42,5264488	-14,9300536	13,145538	-4,91393	17,95775
4,519	-10,305	-42,5402208	-14,9180031	13,172922	-4,95305	17,8795
4,5216	-10,432503	-42,9327096	-15,3939786	13,205787	-5,23474	17,5665
4,5237	-10,492506	-43,0359952	-15,5265264	13,205787	-5,32081	17,507825
4,52445	-10,470006	-42,774336	-15,1349044	13,194832	-5,05477	18,016425
4,528	-10,432503	-42,7399104	-15,0204285	13,211268	-5,07042	17,918625
4,5306	-10,44	-43,0428856	-15,4903749	13,222223	-5,37558	17,29265
4,531	-10,342503	-43,0222232	-15,4361515	13,227697	-5,28169	17,331775
4,5341	-10,275003	-42,7536824	-14,9541469	13,266036	-5,0313	17,840375
4,5307	-10,380006	-42,7399104	-14,9420964	13,304382	-4,98435	18,036
4,5311	-10,455003	-43,0222232	-15,3759067	13,309856	-5,17997	17,5274
4,5354	-10,455003	-43,0704296	-15,4843535	13,293427	-5,21126	17,54695
4,53955	-10,477503	-42,7536824	-14,960176	13,287946	-4,96087	18,348975
4,54125	-10,470006	-42,788108	-15,0023489	13,244126	-5,00782	18,30985
4,5414	-10,4625	-43,1668248	-15,5626779	13,244126	-5,36776	17,723
4,54685	-10,4175	-43,1323992	-15,5988294	13,276991	-5,39906	17,5665
4,5513	-10,297503	-42,898284	-15,1650268	13,271517	-5,00782	17,899075
4,55455	-10,312506	-42,87074	-15,0746519	13,266036	-4,92175	18,172925
4,557	-10,44	-43,2081408	-15,5084545	13,276991	-5,17214	17,7817
4,5625	-10,492506	-43,3114264	-15,5144759	13,370105	-5,14867	17,64475
4,56195	-10,492506	-42,9877976	-15,0565723	13,386541	-4,80438	18,21205
4,5668	-10,5075	-42,925828	-15,0626014	13,348195	-4,76526	18,1338
4,5698	-10,567503	-43,3114264	-15,5867789	13,331766	-5,14867	17,762125
4,5703	-10,53	-43,2838824	-15,472303	13,40297	-5,18779	17,95775
4,57395	-10,5075	-43,0153416	-15,008378	13,386541	-4,9061	18,485925
4,57395	-10,590003	-43,0566576	-15,0686228	13,331766	-4,96087	18,3881
4,58175	-10,582506	-43,3734048	-15,5024254	13,298901	-5,19562	17,723
4,58555	-10,560006	-43,3665144	-15,5024254	13,287946	-5,17214	17,664325
4,58525	-10,500003	-43,1186272	-15,0686228	13,326292	-4,83568	18,348975
4,58645	-10,492506	-43,1668248	-15,0204285	13,392015	-4,74961	18,4468
4,58685	-10,605006	-43,511116	-15,5325555	13,386541	-5,01565	17,840375
4,58815	-10,537506	-43,483572	-15,568707	13,42488	-5,08607	17,488275
4,5918	-10,515006	-43,3389704	-15,2192502	13,479655	-4,7809	17,85995
4,59555	-10,477503	-43,2907728	-15,1108034	13,517994	-4,68701	17,9773
4,5983	-10,560006	-43,6832616	-15,5325555	13,517994	-4,99217	17,39045
4,59855	-10,590003	-43,7796568	-15,6169013	13,485129	-5,10172	17,507825
4,60075	-10,575	-43,5455416	-15,2132288	13,485129	-4,80438	18,1925
4,6022	-10,560006	-43,3458608	-15,1108034	13,474174	-4,85915	18,407675
4,6083	-10,672506	-43,6625992	-15,592808	13,413925	-5,28169	17,918625
4,6139	-10,672506	-43,6694896	-15,6349809	13,413925	-5,30516	17,85995
4,6139	-10,672506	-43,4216024	-15,2071997	13,435835	-4,92175	18,46635
4,6147	-10,740006	-43,5042344	-15,1589977	13,441309	-4,91393	18,36855
4,6177	-10,845	-43,8072008	-15,6470314	13,485129	-5,22691	17,762125
4,6185	-10,9125	-43,7934288	-15,6349809	13,539904	-5,22691	17,899075
4,62095	-10,852506	-43,5868576	-15,2192502	13,550859	-4,94522	18,348975
4,62015	-10,8	-43,593748	-15,2011783	13,561814	-4,9061	18,153375
4,6276	-10,830006	-43,8691792	-15,6892043	13,616589	-5,15649	17,64475
4,632	-10,762506	-43,8691792	-15,7012548	13,567288	-5,22691	17,840375
4,63215	-10,650006	-43,6144016	-15,2734736	13,523475	-4,94522	18,153375
4,6333	-10,665	-43,6694896	-15,2915532	13,561814	-4,97652	18,231625
4,6333	-10,747503	-44,0000088	-15,8639327	13,539904	-5,35993	17,683875
4,6333	-10,8225	-43,9862368	-15,8579036	13,545378	-5,33646	17,742575
4,63525	-10,837503	-43,7658848	-15,4301301	13,51252	-5,10172	18,30985
4,63735	-10,792503	-43,8003192	-15,3759067	13,528949	-5,12519	18,583725
4,64255	-10,815003	-44,096404	-15,8699541	13,561814	-5,39906	18,172925
4,6475	-10,8	-44,123948	-16,0386611	13,622063	-5,44601	18,153375
4,64895	-10,807506	-43,9173768	-15,6349809	13,605634	-5,13302	18,6424
4,64985	-10,792503	-43,9311488	-15,5506274	13,589198	-5,02347	18,759775
4,6513	-10,845	-44,1583736	-15,960329	13,605634	-5,28951	18,3881
4,6556	-10,860003	-44,1721456	-16,0446825	13,654928	-5,35993	18,2903
4,6583	-10,8	-43,9173768	-15,5265264	13,660402	-4,97652	18,6033
4,66225	-10,845	-44,082632	-15,5626779	13,633018	-4,9061	18,583725
4,66325	-10,965006	-44,4338048	-16,1109564	13,622063	-5,25039	18,1925
4,6642	-10,9125	-44,3167472	-16,0507039	13,649447	-5,28951	18,231625
4,6672	-10,882503	-44,0757504	-15,5867789	13,649447	-5,06259	18,583725
4,67315	-10,830006	-44,151492	-15,6349809	13,638492	-5,05477	18,759775
4,67735	-10,98	-44,5715248	-16,129036	13,627544	-5,41471	18,251175
4,67915	-11,085003	-44,681692	-16,2856848	13,676838	-5,51643	18,094675
4,6789	-10,935	-44,4475768	-15,7675287	13,780907	-5,17997	18,583725
4,68255	-10,8	-44,5095552	-15,7494568	13,824727	-5,14084	18,7011
4,68695	-10,927503	-44,7849776	-16,2374828	13,797336	-5,48513	18,1925
4,69115	-10,942506	-44,7436704	-16,1651798	13,830201	-5,53208	18,1925
4,6931	-10,942506	-44,4888928	-15,7735578	13,813772	-5,25821	18,6424
4,69425	-10,995003	-44,5508624	-15,7916297	13,720658	-5,22691	18,564175
4,69555	-11,175003	-44,888272	-16,2856848	13,758997	-5,52425	18,016425
4,69375	-11,16	-44,7987496	-16,2194109	13,841156	-5,5399	18,21205
4,69555	-11,07	-44,5370904	-15,6590819	13,874021	-5,27386	18,77935
4,69855	-11,0925	-44,4269232	-15,5867789	13,852111	-5,12519	18,77935
4,706	-11,16	-44,7712056	-16,0627544	13,830201	-5,41471	18,2903
4,707	-11,190006	-44,846956	-15,9784086	13,89045	-5,38341	18,36855
4,70935	-11,167506	-44,6266128	-15,544606	13,901405	-5,17997	18,681525
4,71105	-11,2275	-44,5921784	-15,5867789	13,906886	-5,13302	18,896725
4,7142	-11,2725	-44,9364696	-16,1651798	13,983564	-5,43818	18,251175
4,71625	-11,197503	-45,0122112	-16,2013313	13,983564	-5,46166	18,27075
4,7194	-11,212506	-44,7849776	-15,7193267	13,961654	-5,17214	18,72065
4,72485	-11,205	-44,7987496	-15,592808	13,961654	-5,02347	18,7989
4,72735	-11,257506	-45,1912384	-16,2314614	13,95618	-5,40688	18,21205
4,7276	-11,085003	-45,0741808	-16,1772303	13,989045	-5,40688	18,11425
4,7276	-11,085003	-44,8745	-15,8036802	13,923315	-5,17214	18,36855
4,7276	-11,107503	-44,8951536	-15,7072839	13,884976	-5,14867	18,5446
4,73165	-11,145006	-45,2394448	-16,2194109	13,93427	-5,52425	18,153375
4,738	-11,130003	-45,2119008	-16,1471079	13,967135	-5,42253	18,2903
4,7393	-11,145006	-45,0328648	-15,7675287	13,917841	-5,25821	18,7011
4,7414	-11,1825	-44,9846672	-15,6892043	13,91236	-5,17997	18,6424
4,7432	-11,370006	-45,3840464	-16,2615838	13,950699	-5,49295	17,9773
4,74555	-11,400003	-45,459788	-16,2435119	13,95618	-5,50078	18,1925
4,7483	-11,332503	-45,2119008	-15,8820046	13,972609	-5,29734	18,62285
4,75115	-11,392506	-45,1292688	-15,7133053	13,950699	-5,25821	18,52505
4,7513	-11,475	-45,4804416	-16,1169855	13,989045	-5,61815	17,996875
4,7552	-11,4975	-45,6525872	-16,3459373	14,049294	-5,79029	18,172925
4,75885	-11,377503	-45,418472	-15,9784086	14,049294	-5,50078	18,974975
4,7613	-11,257506	-45,3840464	-15,7976588	14,049294	-5,30516	19,1119
4,7656	-11,385	-45,7352192	-16,3941316	14,071204	-5,5399	18,5446
4,7711	-11,370006	-45,6457056	-16,3278577	14,060249	-5,52425	18,52505
4,7737	-11,287503	-45,4047	-15,9482785	14	-5,30516	18,72065
4,7754	-11,34	-45,432244	-15,8217521	14,065723	-5,25039	18,740225
4,7767	-11,400003	-45,7765264	-16,3519587	14,120498	-5,5712	18,3881
4,77955	-11,43	-45,8453864	-16,5327085	14,142408	-5,64945	18,172925
4,78265	-11,3175	-45,5906176	-16,1109564	14,208138	-5,34429	18,740225
4,7849	-11,377503	-45,4666696	-16,0205815	14,219093	-5,24256	18,896725
4,78595	-11,482506	-45,7489912	-16,544759	14,136927	-5,64162	18,27075
4,79035	-11,445003	-45,7765264	-16,5086075	14,131453	-5,6651	18,1925
4,79385	-11,460006	-45,6043896	-16,104935	14,208138	-5,35211	18,661975
4,79415	-11,527506	-45,6112712	-16,0025096	14,262906	-5,34429	19,0532
4,79555	-11,61	-45,9142464	-16,5507881	14,290297	-5,71987	18,72065
4,79945	-11,602503	-45,9142464	-16,5146366	14,284816	-5,68857	18,7989
4,8013	-11,557503	-45,8040704	-16,1169855	14,306726	-5,36776	19,092325
4,8031	-11,512503	-45,8040704	-16,0386611	14,317681	-5,35993	19,13145
4,80495	-11,5875	-46,07262	-16,6050115	14,306726	-5,74335	18,427225
4,806	-11,647503	-45,9693344	-16,5086075	14,306726	-5,57903	18,427225
4,80885	-11,557503	-45,8109608	-16,1230069	14,295771	-5,37558	18,974975
4,81185	-11,550006	-45,7902984	-16,008531	14,262906	-5,40688	19,170575
4,8155	-11,647503	-46,0244224	-16,5327085	14,345065	-5,81377	18,661975
4,819	-11,692503	-46,0519576	-16,6110329	14,394366	-5,77464	18,72065
4,8207	-11,655	-45,8660488	-16,1471079	14,361501	-5,5712	19,151025
4,82135	-11,572506	-45,7902984	-15,9181561	14,350546	-5,5086	19,1119
4,8224	-11,625003	-46,086392	-16,3158072	14,416276	-5,76682	18,583725
4,82525	-11,715003	-46,2172216	-16,4845065	14,427231	-5,87637	18,505475
4,82955	-11,655	-46,00376	-16,1109564	14,37793	-5,54773	19,2097
4,8346	-11,580003	-45,9349	-15,9904591	14,350546	-5,40688	19,503125
4,8362	-11,640006	-46,3067352	-16,496557	14,345065	-5,7277	18,7011
4,83565	-11,662506	-46,3549328	-16,5025861	14,345065	-5,82159	18,7011
4,83645	-11,595006	-46,127708	-16,1531293	14,306726	-5,57903	19,0532
4,83985	-11,595006	-46,031304	-16,0928845	14,295771	-5,52425	19,2097
4,8462	-11,7	-46,3687048	-16,7255088	14,306726	-5,89984	18,564175
4,85065	-11,760003	-46,4444464	-16,7134583	14,268387	-5,93896	18,72065
4,84855	-11,670003	-46,2172216	-16,4061821	14,240996	-5,67292	19,092325
4,85	-11,685006	-46,2034496	-16,3459373	14,295771	-5,5399	19,19015
4,85205	-11,7225	-46,6372544	-16,8761362	14,339591	-5,86854	18,740225
4,8543	-11,745	-46,630364	-16,8339633	14,383411	-5,86854	18,87715
4,85635	-11,782503	-46,4444464	-16,4483627	14,372456	-5,64945	19,3662
4,86325	-11,805003	-46,4237928	-16,3519587	14,317681	-5,68075	19,248825
4,8672	-11,8575	-46,7474216	-16,8640857	14,290297	-6,04069	18,62285
4,8677	-11,865006	-46,754312	-16,7435884	14,334117	-5,91549	18,681525
4,8686	-11,850003	-46,5546224	-16,3037567	14,35602	-5,62598	19,2097
4,87485	-11,932506	-46,4582184	-16,2495333	14,345065	-5,50078	19,327075
4,88125	-12,097503	-46,8093912	-16,8460138	14,37793	-5,82159	18,838025
4,87835	-12,0375	-46,8575976	-16,8399847	14,427231	-5,87637	18,93585
4,88125	-11,895003	-46,657908	-16,4242617	14,48748	-5,65727	19,327075
4,88295	-11,8575	-46,616592	-16,3519587	14,454615	-5,54773	19,424875
4,88525	-11,977506	-46,9746552	-16,8339633	14,476525	-5,80594	18,974975
4,88815	-11,9475	-47,0917128	-16,9243382	14,454615	-5,88419	18,759775
4,89425	-11,932506	-46,8438256	-16,5869396	14,44366	-5,57903	19,13145
4,89855	-11,925	-46,7956192	-16,5266871	14,460089	-5,50078	19,561825
4,8987	-12,06	-47,1261384	-16,9966412	14,48748	-5,86854	19,28795
4,89895	-12,105	-47,160564	-16,9544606	14,525819	-5,80594	19,2684
4,89895	-11,97	-46,8575976	-16,4784851	14,558684	-5,5086	19,79655
4,90075	-11,895003	-46,7474216	-16,3579878	14,558684	-5,5086	19,8748
4,9039	-12,0825	-47,1261384	-16,8881867	14,591549	-5,82942	19,28795
4,90375	-12,157506	-47,3051656	-17,0147131	14,635369	-5,82942	19,2097
4,9091	-12,030003	-47,0779408	-16,6471844	14,558684	-5,5712	19,69875
4,9129	-12,015	-47,0021992	-16,5025861	14,575113	-5,47731	19,972625
4,9164	-12,2175	-47,4015696	-16,9544606	14,662753	-5,82942	19,464
4,9169	-12,135006	-47,4428856	-16,9243382	14,657272	-5,82159	19,54225
4,91915	-12,090006	-47,2087704	-16,6351339	14,602504	-5,58685	20,01175
4,9251	-12,112506	-47,20188	-16,5628386	14,597023	-5,51643	20,246475
4,9294	-12,1275	-47,5461712	-17,0870161	14,629888	-5,88419	19,659625
4,93305	-12,105	-47,5461712	-17,1111171	14,640843	-5,94679	19,483575
4,93175	-12,06	-47,3740256	-16,6712854	14,662753	-5,73552	20,0313
4,932	-12,015	-47,256968	-16,5387376	14,690137	-5,5712	20,226925
4,93735	-12,165003	-47,5186272	-17,0388141	14,723002	-5,86854	19,757425
4,9418	-12,180006	-47,6219128	-17,1171385	14,728483	-5,92331	19,6792
4,9445	-12,0825	-47,4497672	-16,7496098	14,733957	-5,61815	19,894375
4,9457	-12,15	-47,4842016	-16,8219128	14,744912	-5,5086	19,95305
4,94595	-12,255003	-47,80094	-17,3521194	14,788732	-5,76682	19,6205
4,9488	-12,052503	-47,7320888	-17,201492	14,777777	-5,68857	19,85525
4,9522	-11,962503	-47,5117456	-16,665264	14,733957	-5,49295	20,10955
4,95455	-11,97	-47,4015696	-16,4604132	14,810642	-5,35211	20,305175
4,9591	-12,052503	-47,7734048	-17,032785	14,86541	-5,64945	19,894375
4,9616	-12,075003	-47,842256	-17,1593114	14,838026	-5,70422	19,816125
4,963	-12,0375	-47,6012592	-16,7737108	14,859936	-5,46166	20,226925
4,9639	-12,120003	-47,5668248	-16,6291125	14,914711	-5,31299	20,26605
4,9681	-12,225006	-47,7871768	-17,0629151	14,914711	-5,6338	19,8748
4,9725	-12,255003	-47,952432	-17,2316144	14,93114	-5,78247	19,816125
4,975	-12,195	-47,7183168	-16,8399847	14,93114	-5,50078	20,26605
4,97615	-12,2175	-47,6701104	-16,7074369	14,88732	-5,45383	20,422525
4,9824	-12,3075	-48,021292	-17,2858378	14,898275	-5,74335	19,737875
4,98685	-12,277503	-47,9317696	-17,2557154	14,95305	-5,64945	20,089975
4,98395	-12,3525	-47,7045448	-16,8399847	14,95305	-5,39123	20,3443
4,98595	-12,412503	-47,6494568	-16,689365	14,980434	-5,25039	20,500775
4,9902	-12,517506	-47,993748	-17,1954629	14,958524	-5,53208	20,1291
4,9922	-12,517506	-47,979976	-17,1834124	14,97496	-5,58685	20,070425
4,9945	-12,360006	-47,7802864	-16,7496098	14,947569	-5,48513	20,67685
4,99945	-12,3525	-47,8216024	-16,7194874	14,985915	-5,39906	20,6964
5,0044	-12,435003	-48,2347448	-17,3460903	14,980434	-5,70422	20,01175
5,00765	-12,405006	-48,2347448	-17,2677659	14,958524	-5,67292	19,992175
5,0083	-12,345003	-48,0488272	-16,8761362	14,95305	-5,43818	20,422525
5,0086	-12,367503	-48,021292	-16,7676894	14,903756	-5,32081	20,833325
5,0099	-12,412503	-48,3036048	-17,3762127	14,958524	-5,6338	20,26605
5,0138	-12,2625	-48,3586928	-17,4183933	14,964005	-5,68075	20,168225
5,01785	-12,232503	-48,1521216	-16,9665111	14,947569	-5,40688	20,735525
5,0212	-12,180006	-48,1108056	-16,8339633	14,958524	-5,28951	20,77465
5,02135	-12,345003	-48,4137808	-17,3460903	14,964005	-5,57903	20,383425
5,0225	-12,480003	-48,510176	-17,5509411	14,991389	-5,62598	20,4421
5,0241	-12,4875	-48,2691792	-17,177391	15,002344	-5,39123	20,87245
5,0285	-12,3975	-48,2140912	-17,0930375	15,029735	-5,35993	20,892025
5,02915	-12,450006	-48,496404	-17,5750421	15,046164	-5,68857	20,383425
5,0302	-12,435003	-48,60658	-17,6232441	15,051638	-5,76682	20,2856
5,03725	-12,42	-48,4000088	-17,2798164	15,062593	-5,48513	20,7551
5,038	-12,42	-48,3036048	-17,1171385	15,068074	-5,27386	20,970275
5,0393	-12,540006	-48,6547776	-17,5328692	15,084503	-5,57903	20,383425
5,0414	-12,6	-48,6892032	-17,6352946	15,144752	-5,6964	20,1878
5,0427	-12,517506	-48,4000088	-17,201492	15,139278	-5,44601	20,87245
5,04465	-12,3975	-48,3104864	-17,0870161	15,100939	-5,33646	21,1072
5,04985	-12,51	-48,6272336	-17,5810635	15,122849	-5,759	20,4421
5,05495	-12,5325	-48,7374096	-17,7075899	15,122849	-5,76682	20,402975
5,0574	-12,472506	-48,5308384	-17,249694	15,183098	-5,46166	21,02895
5,0586	-12,5325	-48,46886	-17,0870161	15,194053	-5,39123	21,205
5,05765	-12,675006	-48,7442912	-17,5509411	15,199527	-5,64945	20,637725
5,06015	-12,742506	-48,8888928	-17,8039939	15,188572	-5,78247	20,4421
5,066	-12,727503	-48,7649536	-17,4485157	15,205008	-5,48513	20,911575
5,06915	-12,69	-48,6410056	-17,2436649	15,194053	-5,35211	21,068075
5,07145	-12,765006	-48,9095552	-17,7015685	15,205008	-5,71987	20,61815
5,0741	-12,855006	-48,9026648	-17,689518	15,226918	-5,68857	20,5399
5,0781	-12,750003	-48,7029752	-17,2316144	15,221437	-5,44601	20,9507
5,0823	-12,652506	-48,7236376	-17,1834124	15,215963	-5,43818	21,08765
5,08645	-12,817503	-49,0610384	-17,7437414	15,248821	-5,82159	20,500775
5,09115	-12,8025	-49,13678	-17,689518	15,276212	-5,76682	20,5986
5,0948	-12,735	-48,8406952	-17,249694	15,270731	-5,5399	21,126775
5,0971	-12,705003	-48,7374096	-17,1111171	15,281686	-5,46948	21,08765
5,0996	-12,750003	-49,13678	-17,6292655	15,380281	-5,70422	20,67685
5,10195	-12,697506	-49,2400656	-17,7798929	15,3748	-5,81377	20,657275
5,1026	-12,5775	-48,9715248	-17,3882632	15,292641	-5,61815	21,0094
5,10415	-12,6225	-48,8751208	-17,2557154	15,298122	-5,49295	21,08765
5,1057	-12,697506	-49,2813816	-17,8280949	15,325506	-5,77464	20,36385
5,10895	-12,697506	-49,288272	-17,8702678	15,35289	-5,82159	20,46165
5,1125	-12,585006	-49,081692	-17,4605662	15,320032	-5,5399	20,87245
5,1164	-12,517506	-49,109236	-17,3280184	15,276212	-5,50078	21,048525
5,113	-12,607506	-49,4328648	-17,785922	15,35289	-5,90767	20,715975
5,1143	-12,6	-49,3571232	-17,665417	15,402191	-5,81377	20,61815
5,1186	-12,540006	-49,1023544	-17,2798164	15,39671	-5,56338	20,813775
5,12705	-12,5775	-49,0610384	-17,2075134	15,35289	-5,49295	20,911575
5,13005	-12,772503	-49,3777856	-17,7497705	15,358371	-5,86072	20,5986
5,1306	-12,7125	-49,5086152	-17,7316909	15,363845	-5,93114	20,305175
5,1328	-12,660003	-49,3158072	-17,2798164	15,424101	-5,70422	20,637725
5,1333	-12,682503	-49,3089256	-17,177391	15,39671	-5,64162	20,911575
5,1349	-12,750003	-49,7151864	-17,7979725	15,369326	-5,95461	20,481225
5,13945	-12,7575	-49,7702744	-17,7557919	15,429575	-5,93896	20,5399
5,14115	-12,78	-49,5223872	-17,3521194	15,46244	-5,70422	20,989825
5,1423	-12,720006	-49,4122112	-17,2737873	15,407665	-5,5086	21,165875
5,14635	-12,772503	-49,680752	-17,8100153	15,385755	-5,81377	20,657275
5,1488	-12,78	-49,749612	-17,8823183	15,402191	-5,93896	20,61815
5,15065	-12,7125	-49,5223872	-17,4726167	15,407665	-5,77464	21,1072
5,15075	-12,78	-49,4672992	-17,2858378	15,424101	-5,68857	21,205
5,15675	-12,832506	-49,790928	-17,7919434	15,369326	-6,03286	20,67685
5,16095	-12,7575	-49,8047	-17,8039939	15,347416	-5,93114	20,7942
5,1616	-12,750003	-49,6119008	-17,4003137	15,435056	-5,71987	21,28325
5,1647	-12,660003	-49,5912384	-17,2557154	15,467914	-5,67292	21,400625
5,17005	-12,772503	-49,8666696	-17,8100153	15,46244	-5,96244	20,833325
5,1708	-12,862503	-49,9079856	-17,8160444	15,435056	-5,93114	21,1072
5,17305	-12,8025	-49,694524	-17,4485157	15,413146	-5,6651	21,59625
5,17825	-12,787506	-49,694524	-17,3460903	15,44053	-5,51643	21,69405
5,18085	-12,840003	-49,9906176	-17,8100153	15,424101	-5,83724	21,068075
5,18295	-12,840003	-50,0043896	-17,8401454	15,456959	-5,87637	21,126775
5,18515	-12,855006	-49,777156	-17,4906886	15,41862	-5,6025	21,69405
5,19075	-12,885003	-49,7840464	-17,3159679	15,451485	-5,54773	21,909225
5,19415	-13,005	-50,1765352	-17,8160444	15,467914	-5,97026	21,28325
5,1958	-12,96	-50,1627632	-17,8521959	15,467914	-5,93114	21,2637
5,1971	-12,885003	-49,8528976	-17,4183933	15,50626	-5,64945	21,6745
5,19765	-12,862503	-49,846016	-17,3641622	15,533644	-5,58685	21,967925
5,2013	-12,930003	-50,1352192	-17,8943688	15,555554	-5,93114	21,576675
5,2039	-12,862503	-50,2591584	-17,8883474	15,550073	-5,97809	21,53755
5,2078	-12,742506	-50,0457056	-17,5027391	15,511734	-5,64945	21,987475
5,2112	-12,682503	-50,0594688	-17,5328692	15,495305	-5,59468	21,987475
5,2121	-12,885003	-50,3968784	-18,0931982	15,495305	-5,93114	21,43975
5,21315	-12,952503	-50,3831064	-18,0751186	15,544599	-5,97026	21,43975
5,21355	-12,967506	-50,1283288	-17,6352946	15,582938	-5,64945	22,0266
5,2173	-12,945006	-50,0388152	-17,4786381	15,577464	-5,52425	22,16355
5,22055	-13,005	-50,3004744	-17,9064193	15,588419	-5,90767	21,6158
5,22265	-13,05	-50,4795016	-18,0570467	15,599374	-6,01721	21,557125
5,2259	-12,975003	-50,2385048	-17,617215	15,550073	-5,71987	22,1831
5,2263	-12,907503	-50,1971888	-17,4304438	15,52817	-5,62598	22,222225
5,22865	-13,0275	-50,555252	-17,9967942	15,533644	-5,91549	21,654925
5,2315	-12,997503	-50,6172216	-18,0811477	15,50626	-5,97809	21,6745
5,23305	-13,005	-50,417532	-17,713619	15,555554	-5,71205	21,967925
5,23425	-13,012506	-50,3280184	-17,665417	15,665097	-5,5712	21,9288
5,2402	-13,087503	-50,7687048	-18,2438179	15,648668	-5,89202	21,224575
5,2423	-13,102506	-50,8100208	-18,2438179	15,654142	-5,98591	21,381075
5,24165	-12,975003	-50,527708	-17,8160444	15,637713	-5,80594	21,831
5,24415	-13,005	-50,513936	-17,7075899	15,703443	-5,68857	22,0266
5,2483	-13,132503	-50,9201968	-18,3281714	15,708917	-6,07981	21,322375
5,25105	-13,200003	-50,975276	-18,4245754	15,741782	-6,09546	21,322375
5,25155	-13,2075	-50,7618232	-18,0208952	15,730827	-5,85289	21,75275
5,2548	-13,1625	-50,6929632	-17,9305203	15,708917	-5,75117	21,9288
5,25675	-13,237506	-50,9408504	-18,3522724	15,708917	-5,99374	21,576675
5,25755	-13,275	-51,07168	-18,4968707	15,697962	-6,04851	21,3615
5,25715	-13,2525	-50,8582184	-18,0690972	15,719872	-5,75117	21,831
5,25585	-13,260006	-50,8719904	-17,9546213	15,774647	-5,61815	22,0853
5,2604	-13,2975	-51,1956192	-18,4426473	15,791076	-5,95461	21,478875
5,2626	-13,2525	-51,181856	-18,3763734	15,791076	-5,92331	21,459325
5,26325	-13,2075	-50,8995344	-17,8883474	15,823941	-5,51643	22,320025
5,26625	-13,147506	-50,7824768	-17,7015685	15,856806	-5,43818	22,51565
5,27145	-13,2975	-51,099224	-18,153443	15,895145	-5,82942	22,0266
5,2754	-13,365	-51,2438256	-18,3281714	15,933491	-5,93114	21,889675
5,28005	-13,2975	-50,9959384	-17,9606427	15,900626	-5,62598	22,3396
5,28085	-13,23	-50,8719904	-17,785922	15,851325	-5,54773	22,456975
5,28605	-13,372506	-51,2507072	-18,3703443	15,878716	-5,87637	22,0266
5,28865	-13,462506	-51,3195672	-18,4607269	15,922536	-5,89202	22,065725
5,2879	-13,350006	-51,14054	-18,0208952	15,917055	-5,62598	22,3396
5,2922	-13,2975	-51,0097104	-17,8582173	15,917055	-5,56338	22,300475
5,29845	-13,395006	-51,3057952	-18,3281714	15,922536	-5,93896	21,8701
5,2991	-13,402503	-51,4779408	-18,5812242	15,878716	-6,03286	21,831
5,29935	-13,372506	-51,2713696	-18,1654935	15,88419	-5,79812	22,0853
5,3017	-13,425003	-51,2507072	-18,0088447	15,911581	-5,67292	22,476525
5,3044	-13,507506	-51,6638584	-18,5330222	15,873235	-6,04069	22,10485
5,3078	-13,470003	-51,753372	-18,7017215	15,86228	-6,11111	21,85055
5,31055	-13,402503	-51,4848224	-18,298049	15,867761	-5,79812	22,00705
5,3129	-13,462506	-51,4090808	-18,2317751	15,88419	-5,62598	21,987475
5,3169	-13,5675	-51,767144	-18,7017215	15,917055	-5,98591	21,34195
5,31915	-13,507506	-51,8291136	-18,6053252	15,933491	-6,07981	21,2637
5,3195	-13,425003	-51,629424	-18,1835731	15,92801	-5,81377	21,75275
5,31965	-13,507506	-51,5123664	-18,0630681	15,889671	-5,70422	21,909225
5,3225	-13,5675	-51,8842016	-18,6233971	15,900626	-6,02504	21,576675
5,32185	-13,552506	-52,0012592	-18,8161974	15,982785	-6,11893	21,59625
5,32525	-13,402503	-51,7464816	-18,3342005	16,021124	-5,85289	22,143975
5,33255	-13,3425	-51,6776304	-18,1895945	16,032079	-5,81377	22,35915
5,33645	-13,447503	-51,9943688	-18,6655777	16,010169	-6,25978	21,733175
5,3367	-13,470003	-52,0425752	-18,7499235	15,99374	-6,22065	21,69405
5,34035	-13,4325	-51,794688	-18,3582938	15,99374	-5,97809	22,0853
5,34465	-13,41	-51,7051656	-18,2317751	15,960875	-5,93896	22,26135
5,34845	-13,485006	-52,0425752	-18,7499235	15,966349	-6,24413	21,94835
5,34935	-13,627503	-52,2216024	-19,0090054	15,999214	-6,33803	21,8701
5,3505	-13,507506	-51,9530528	-18,5390513	16,037553	-6,07198	22,222225
5,3518	-13,515003	-51,8704296	-18,3342005	16,075899	-5,90767	22,41785
5,3539	-13,620006	-52,1871768	-18,7740245	16,064944	-6,28325	22,046175
5,35665	-13,627503	-52,2766904	-18,810176	16,053989	-6,3302	22,065725
5,3612	-13,560003	-52,0563472	-18,3582938	16,01565	-6,00939	22,2809
5,36405	-13,545	-52,0081408	-18,2377965	16,048508	-5,91549	22,320025
5,3664	-13,620006	-52,4144016	-18,8222265	16,021124	-6,27543	21,8701
5,36745	-13,642506	-52,3730856	-18,8704285	16,01565	-6,3302	21,94835
5,37055	-13,545	-52,1251984	-18,4125249	15,99374	-6,06416	22,241775
5,3746	-13,5225	-52,0494568	-18,3281714	16,004695	-5,89202	22,202675
5,37705	-13,582503	-52,3179976	-18,8222265	16,048508	-6,16588	21,733175
5,37955	-13,582503	-52,4488272	-18,9306733	16,103283	-6,2989	21,831
5,38265	-13,537503	-52,283572	-18,4667483	16,043034	-6,07198	22,41785
5,3846	-13,552506	-52,20094	-18,3342005	16,059463	-5,97026	22,4374
5,3833	-13,545	-52,5452312	-18,8643994	16,114238	-6,31455	22,202675
5,3879	-13,59	-52,6072008	-18,8643994	16,103283	-6,35367	22,124425
5,39465	-13,507506	-52,3868576	-18,4064958	16,141622	-6,15023	22,535225
5,39805	-13,470003	-52,311116	-18,2377965	16,163532	-6,11893	22,6917
5,39985	-13,635	-52,6416352	-18,7258225	16,207352	-6,30673	22,241775
5,40235	-13,672503	-52,7655744	-18,9246519	16,152577	-6,3615	21,9288
5,40535	-13,6575	-52,5590032	-18,5028998	16,141622	-6,09546	22,3396
5,4086	-13,59	-52,5039152	-18,3522724	16,147103	-5,98591	22,574325
5,4129	-13,6575	-52,8068904	-18,8463275	16,119719	-6,30673	22,124425
5,41225	-13,605003	-52,855088	-18,8463275	16,125193	-6,40845	22,124425
5,4134	-13,6125	-52,6760608	-18,4848202	16,125193	-6,18153	22,241775
5,41405	-13,575006	-52,6691792	-18,3823948	16,130674	-6,11111	22,300475
5,41745	-13,59	-52,896404	-18,8282479	16,125193	-6,40845	22,10485
5,425	-13,575006	-53,047896	-19,0150268	16,108764	-6,51017	22,00705
5,4285	-13,515003	-52,8482064	-18,5571232	16,125193	-6,21283	22,2809
5,4285	-13,537503	-52,7724648	-18,3703443	16,114238	-6,10328	22,711275
5,4319	-13,672503	-53,1580632	-18,9186228	16,141622	-6,43975	22,16355
5,43385	-13,732506	-53,2820112	-19,0391278	16,179968	-6,52582	21,987475
5,43395	-13,672503	-52,9721456	-18,5812242	16,190923	-6,27543	22,476525
5,4349	-13,6575	-52,8895224	-18,4426473	16,245691	-6,21283	22,51565
5,4393	-13,725	-53,2751208	-19,0210482	16,251172	-6,56494	21,967925
5,4423	-13,732506	-53,2957832	-19,0993803	16,256646	-6,58059	22,10485
5,4432	-13,605003	-53,0960936	-18,6776282	16,284037	-6,31455	22,4961
5,44375	-13,582503	-53,0823216	-18,4908493	16,289511	-6,21283	22,711275
5,44725	-13,755006	-53,3370904	-18,9487529	16,316902	-6,38497	22,16355
5,45155	-13,8825	-53,454148	-19,1234736	16,305947	-6,51799	21,909225
5,4531	-13,845006	-53,2957832	-18,7258225	16,327857	-6,25195	22,4374
5,45415	-13,762503	-53,1718352	-18,5209717	16,338805	-6,04851	22,76995
5,4544	-13,875003	-53,5023544	-19,0029763	16,338805	-6,36932	22,222225
5,45495	-13,905	-53,619412	-19,1355241	16,333331	-6,43975	22,16355
5,45755	-13,8825	-53,4610384	-18,7559526	16,289511	-6,19718	22,730825
5,45755	-13,920003	-53,3646344	-18,5450727	16,289511	-6,08763	23,08295
5,4621	-14,002506	-53,646956	-18,9608034	16,311421	-6,44757	22,809075
5,46405	-14,13	-53,8191016	-19,2620505	16,327857	-6,47887	22,554775
5,46745	-14,092506	-53,619412	-18,8643994	16,316902	-6,2676	22,965575
5,47055	-13,920003	-53,5987496	-18,7258225	16,267601	-6,25195	22,92645
5,47185	-13,995	-53,9981288	-19,2259067	16,262127	-6,59624	22,51565
5,4751	-13,995	-53,9017248	-19,1475746	16,316902	-6,61972	22,887325
5,48265	-14,04	-53,633184	-18,761974	16,39358	-6,38497	23,454625
5,48735	-14,0625	-53,5987496	-18,6836496	16,399061	-6,30673	23,43505
5,4889	-14,1525	-53,9774664	-19,2379495	16,404535	-6,64319	22,730825
5,49085	-14,182506	-54,108296	-19,2861515	16,388106	-6,69014	22,76995
5,49285	-14,182506	-53,8741808	-18,9427238	16,388106	-6,44757	23,259
5,49295	-14,13	-53,7571232	-18,8704285	16,399061	-6,30673	23,395925
5,4962	-14,160006	-54,0463264	-19,3644759	16,4374	-6,62754	22,965575
5,49945	-14,22	-54,2942136	-19,6838026	16,470265	-6,83098	22,711275
5,49895	-14,047506	-54,0669888	-19,2078271	16,4374	-6,56494	23,1025
5,503	-14,025006	-53,9154968	-18,9969549	16,497649	-6,40845	23,278575
5,5035	-14,1075	-54,246016	-19,4910023	16,563379	-6,80751	22,887325
5,5057	-14,205006	-54,218472	-19,4970314	16,514085	-6,88576	22,867775
5,51	-14,145003	-54,0119008	-18,9969549	16,530514	-6,58842	23,298125
5,5125	-14,115006	-53,9636944	-18,882479	16,557898	-6,36932	23,572
5,51325	-14,22	-54,232244	-19,2680796	16,52504	-6,4867	22,965575
5,51225	-14,2425	-54,3355296	-19,5151033	16,486694	-6,69014	22,67215
5,51445	-14,13	-54,080752	-19,0873298	16,514085	-6,4867	23,043825
5,5169	-14,04	-54,0876424	-18,9005509	16,541469	-6,40845	23,33725
5,51485	-14,160006	-54,3837272	-19,2680796	16,590763	-6,65884	23,1025
5,5156	-14,227506	-54,5558728	-19,4910023	16,629109	-6,74491	22,92645
5,5172	-14,182506	-54,3424112	-19,0511783	16,579808	-6,41627	23,141625
5,5203	-14,13	-54,314876	-18,9306733	16,530514	-6,29108	23,454625
5,5221	-14,1975	-54,6316144	-19,4066565	16,552424	-6,65884	22,92645
5,52305	-14,235003	-54,748672	-19,5994568	16,640057	-6,81533	22,809075
5,52565	-14,212503	-54,4594688	-19,1656542	16,623628	-6,52582	23,552425
5,52875	-14,235003	-54,4181616	-19,0933512	16,574334	-6,47105	23,43505
5,53395	-14,272506	-54,762444	-19,5331829	16,612673	-6,85446	22,633025
5,5362	-14,257503	-54,8106504	-19,6235578	16,656493	-6,88576	22,8482
5,5397	-14,205006	-54,6729304	-19,1837261	16,667448	-6,61972	23,298125
5,5402	-14,257503	-54,6522768	-19,0632288	16,678403	-6,59624	23,1612
5,5436	-14,4225	-54,9208176	-19,4548508	16,661967	-6,86228	22,652575
5,5461	-14,445	-55,0585376	-19,7380337	16,623628	-7,0892	22,2809
5,5501	-14,340006	-54,776216	-19,2680796	16,623628	-6,78403	22,789525
5,55325	-14,2425	-54,7349	-19,1596251	16,672922	-6,66666	22,965575
5,554	-14,280003	-54,9345896	-19,5452334	16,705787	-6,97965	22,6917
5,5578	-14,415003	-55,1411608	-19,8766106	16,749607	-7,10485	22,378725
5,5634	-14,347503	-54,9483616	-19,4608799	16,678403	-6,84663	22,867775
5,56485	-14,265	-54,8519576	-19,322303	16,656493	-6,72926	23,02425
5,56585	-14,4675	-55,1342792	-19,8223795	16,640057	-6,95618	22,652575
5,5703	-14,5575	-55,375276	-20,0874828	16,667448	-7,0892	22,652575
5,5741	-14,370003	-55,1755952	-19,6054782	16,645538	-6,80751	22,8482
5,5763	-14,302503	-55,1824768	-19,4488294	16,651012	-6,82316	22,76995
5,57705	-14,4	-55,47168	-19,906733	16,689358	-7,08137	22,35915
5,5828	-14,340006	-55,5611936	-20,0874828	16,694832	-7,14397	22,476525
5,58565	-14,272506	-55,2788808	-19,6115073	16,716742	-6,88576	23,08295
5,5884	-14,212503	-55,2651088	-19,5030528	16,733178	-6,79186	23,141625
5,591	-14,31	-55,6162816	-20,0151798	16,694832	-7,1205	22,574325
5,5958	-14,370003	-55,6231632	-20,1296557	16,683877	-7,23004	22,574325
5,59945	-14,272506	-55,3064248	-19,6597093	16,689358	-6,9953	23,0047
5,59845	-14,280003	-55,2237928	-19,5331829	16,651012	-6,97965	23,02425
5,60025	-14,452506	-55,526768	-19,9850574	16,607199	-7,26134	22,8482
5,6014	-14,520006	-55,6093912	-20,1537567	16,618154	-7,32394	22,867775
5,60115	-14,445	-55,3408504	-19,7199541	16,667448	-7,07355	23,219875
5,60245	-14,370003	-55,2513368	-19,6175287	16,667448	-7,08137	23,43505
5,6112	-14,49	-55,54054	-20,0694109	16,738652	-7,42566	22,985125
5,61585	-14,49	-55,6507072	-20,2019587	16,776991	-7,47261	22,82865
5,61455	-14,3325	-55,457908	-19,7741852	16,749607	-7,19092	23,317675
5,6151	-14,2875	-55,4785616	-19,7018822	16,727697	-7,0579	23,4155
5,6168	-14,392503	-55,8503968	-20,1597858	16,793427	-7,32394	23,141625
5,6224	-14,4	-56,0363144	-20,3284851	16,826292	-7,48044	22,985125
5,62745	-14,370003	-55,7746552	-19,8645601	16,782472	-7,20657	23,395925
5,6306	-14,340006	-55,6851416	-19,7500842	16,760562	-7,1205	23,5133
5,632	-14,3775	-55,9605728	-20,1718363	16,771517	-7,26134	23,0047
5,6333	-14,4675	-56,153372	-20,4610329	16,798901	-7,38654	22,809075
5,63855	-14,385006	-55,8848224	-19,9368554	16,755081	-7,03443	23,298125
5,6427	-14,355	-55,7884272	-19,8886611	16,815337	-6,94835	23,630675
5,6458	-14,535	-56,125828	-20,3525861	16,85915	-7,27699	23,141625
5,6461	-14,565006	-56,2153416	-20,4068095	16,875586	-7,44131	23,141625
5,6479	-14,407506	-55,988108	-19,8886611	16,870105	-7,1831	23,532875
5,6504	-14,385006	-55,9399104	-19,858531	16,886541	-7,08137	23,43505
5,6505	-14,527503	-56,180916	-20,1959373	16,930361	-7,23004	22,985125
5,6544	-14,610006	-56,3874872	-20,467062	16,919406	-7,46479	22,730825
5,65925	-14,617503	-56,1327096	-19,9730069	16,886541	-7,19092	23,23945
5,66185	-14,572503	-56,0776304	-19,810329	16,892015	-7,0579	23,552425
5,66235	-14,67	-56,4288032	-20,2079878	16,864631	-7,36306	23,18075
5,66575	-14,700006	-56,4770008	-20,4550115	16,897496	-7,48044	23,063375
5,6665	-14,745006	-56,112056	-20,0272303	16,913925	-7,17527	23,43505
5,6698	-14,707503	-56,2153416	-19,9730069	16,88106	-7,12832	23,59155
5,67185	-14,805	-56,5458608	-20,3646366	16,85915	-7,45696	23,317675
5,67605	-14,812506	-56,5871768	-20,4007881	16,853676	-7,49608	23,259
5,67955	-14,805	-56,3323992	-20,0212089	16,870105	-7,28482	23,5133
5,6849	-14,752503	-56,3117456	-19,9609564	16,913925	-7,26917	23,611125
5,6863	-14,842503	-56,6491464	-20,4971844	16,85915	-7,68388	22,946
5,68595	-14,820003	-56,656028	-20,5815379	16,842721	-7,74648	22,574325
5,6863	-14,805	-56,3805968	-20,1597858	16,837247	-7,41784	23,376375
5,68865	-14,767506	-56,4494568	-20,0573604	16,88106	-7,32394	23,59155
5,69335	-14,85	-56,697344	-20,4369396	16,90297	-7,63693	23,23945
5,6944	-14,85	-56,9176872	-20,6839633	16,935835	-7,77777	23,1612
5,69635	-14,835006	-56,697344	-20,3164346	16,996084	-7,42566	23,552425
5,69985	-14,85	-56,6353744	-20,1959373	17,01252	-7,33959	23,49375
5,70285	-14,992506	-56,9176872	-20,5875593	17,01252	-7,62128	23,043825
5,7082	-14,977503	-56,9383496	-20,6839633	17,03443	-7,70735	22,789525
5,7087	-14,9175	-56,656028	-20,2682326	17,067288	-7,48044	23,200325
5,70975	-15,022503	-56,6491464	-20,1718363	17,061814	-7,43349	23,043825
5,70925	-15,112503	-56,9383496	-20,5634583	17,105634	-7,6604	22,5939
5,71325	-15,1875	-57,0485168	-20,6297399	17,127544	-7,69953	22,809075
5,7164	-15,127506	-56,8144016	-20,2501607	17,154928	-7,33177	23,43505
5,71705	-15,0975	-56,7455416	-20,1718363	17,171357	-7,27699	23,49375
5,7208	-15,217506	-56,9658936	-20,5634583	17,215177	-7,53521	23,02425
5,72145	-15,285006	-57,0760608	-20,6658837	17,193267	-7,66823	22,652575
5,7254	-15,180003	-56,8419456	-20,1718363	17,127544	-7,39436	23,1612
5,72655	-15,165	-56,8763712	-20,1356848	17,111108	-7,41001	23,317675
5,72865	-15,292503	-57,227544	-20,6056389	17,078243	-7,70735	22,985125
5,7289	-15,345	-57,351492	-20,7261362	17,138492	-7,6917	23,1025
5,73385	-15,255	-57,0140912	-20,3284851	17,138492	-7,40219	23,395925
5,73645	-15,2325	-56,9383496	-20,2079878	17,138492	-7,37089	23,59155
5,73995	-15,337503	-57,2206624	-20,5935884	17,154928	-7,58998	23,23945
5,7418	-15,330006	-57,3308384	-20,7562663	17,220658	-7,723	23,063375
5,7422	-15,292503	-57,0347448	-20,3104132	17,226132	-7,49608	23,59155
5,7422	-15,3	-56,9590032	-20,2140092	17,226132	-7,36306	23,9828
5,74255	-15,510006	-57,351492	-20,7261362	17,198748	-7,68388	23,49375
5,74505	-15,465006	-57,420352	-20,7863887	17,187793	-7,70735	23,33725
5,74765	-15,405003	-57,2068904	-20,4007881	17,171357	-7,46479	23,728475
5,7505	-15,382503	-57,0967232	-20,2863122	17,133018	-7,39436	23,90455
5,75235	-15,4575	-57,3308384	-20,6719128	17,083724	-7,67605	23,611125
5,7544	-15,465006	-57,4547776	-20,9129151	17,072769	-7,85602	23,4155
5,7565	-15,3675	-57,33772	-20,515264	17,138492	-7,55086	23,728475
5,7591	-15,420006	-57,2895224	-20,3827085	17,176838	-7,33959	23,865425
5,7626	-15,532506	-57,5442912	-20,8888141	17,165883	-7,57433	23,317675
[truncated: 6,395 more rows]
