# Supplementary material for: Operational Load Monitoring of a Composite Panel Using Artificial Neural Networks
Source: Sensors (Basel). 2020 Apr 29;20(9):2534. doi: 10.3390/s20092534 (PMC7273206; doi:10.3390/s20092534)
Supplement: Supplementary file 1 [file sensors-20-02534-s001.zip › supplementary/Spreadsheet7_ANN_training_data.txt]

in1:SG1	in1:SG2	in3:SG3	in4:SG4	in5:SG5	in6:SG6	out:inverse_safety_factor
-3,38E-06	-1,97E-06	-4,12E-07	3,01E-07	-1,55E-07	3,70E-07	0,004926984
-6,77E-06	-3,95E-06	-8,24E-07	6,02E-07	-3,10E-07	7,41E-07	0,009853992
-1,01E-05	-5,92E-06	-1,24E-06	9,03E-07	-4,66E-07	1,11E-06	0,014781
-1,35E-05	-7,89E-06	-1,65E-06	1,20E-06	-6,21E-07	1,48E-06	0,019708008
-1,69E-05	-9,86E-06	-2,06E-06	1,50E-06	-7,76E-07	1,85E-06	0,024635017
-2,03E-05	-1,18E-05	-2,47E-06	1,81E-06	-9,32E-07	2,22E-06	0,029562025
-2,37E-05	-1,38E-05	-2,88E-06	2,11E-06	-1,09E-06	2,59E-06	0,034489033
-2,71E-05	-1,58E-05	-3,30E-06	2,41E-06	-1,24E-06	2,96E-06	0,039416042
-3,04E-05	-1,78E-05	-3,71E-06	2,71E-06	-1,40E-06	3,33E-06	0,044343052
-3,38E-05	-1,97E-05	-4,12E-06	3,01E-06	-1,55E-06	3,70E-06	0,049270058
-3,72E-05	-2,17E-05	-4,53E-06	3,31E-06	-1,71E-06	4,08E-06	0,054197067
-4,06E-05	-2,37E-05	-4,94E-06	3,61E-06	-1,86E-06	4,45E-06	0,059124076
-4,40E-05	-2,56E-05	-5,36E-06	3,91E-06	-2,02E-06	4,82E-06	0,064051082
-4,74E-05	-2,76E-05	-5,77E-06	4,21E-06	-2,17E-06	5,19E-06	0,068978092
-5,07E-05	-2,96E-05	-6,18E-06	4,51E-06	-2,33E-06	5,56E-06	0,0739051
-5,41E-05	-3,16E-05	-6,59E-06	4,81E-06	-2,48E-06	5,93E-06	0,07883211
-5,75E-05	-3,35E-05	-7,01E-06	5,11E-06	-2,64E-06	6,30E-06	0,083759113
-6,09E-05	-3,55E-05	-7,42E-06	5,42E-06	-2,79E-06	6,67E-06	0,088686122
-6,43E-05	-3,75E-05	-7,83E-06	5,72E-06	-2,95E-06	7,04E-06	0,093613131
-6,77E-05	-3,95E-05	-8,24E-06	6,02E-06	-3,11E-06	7,41E-06	0,098540141
-7,10E-05	-4,14E-05	-8,65E-06	6,32E-06	-3,26E-06	7,78E-06	0,10346715
-7,44E-05	-4,34E-05	-9,07E-06	6,62E-06	-3,42E-06	8,15E-06	0,108394158
-7,78E-05	-4,54E-05	-9,48E-06	6,92E-06	-3,57E-06	8,52E-06	0,113321163
-8,12E-05	-4,74E-05	-9,89E-06	7,22E-06	-3,73E-06	8,89E-06	0,118248171
-8,46E-05	-4,93E-05	-1,03E-05	7,52E-06	-3,88E-06	9,26E-06	0,12317518
-8,80E-05	-5,13E-05	-1,07E-05	7,82E-06	-4,04E-06	9,63E-06	0,128102191
-9,13E-05	-5,33E-05	-1,11E-05	8,12E-06	-4,19E-06	1,00E-05	0,133029199
-9,47E-05	-5,52E-05	-1,15E-05	8,42E-06	-4,35E-06	1,04E-05	0,137956208
-9,81E-05	-5,72E-05	-1,19E-05	8,73E-06	-4,50E-06	1,07E-05	0,142883213
-0,000101492	-5,92E-05	-1,24E-05	9,03E-06	-4,66E-06	1,11E-05	0,147810227
-0,000104875	-6,12E-05	-1,28E-05	9,33E-06	-4,81E-06	1,15E-05	0,152737229
-0,000108259	-6,31E-05	-1,32E-05	9,63E-06	-4,97E-06	1,19E-05	0,157664244
-0,000111642	-6,51E-05	-1,36E-05	9,93E-06	-5,12E-06	1,22E-05	0,162591249
-0,000115025	-6,71E-05	-1,40E-05	1,02E-05	-5,28E-06	1,26E-05	0,167518251
-0,000118408	-6,91E-05	-1,44E-05	1,05E-05	-5,43E-06	1,30E-05	0,172445266
-0,000121791	-7,10E-05	-1,48E-05	1,08E-05	-5,59E-06	1,33E-05	0,177372271
-0,000125174	-7,30E-05	-1,52E-05	1,11E-05	-5,74E-06	1,37E-05	0,182299285
-0,000128557	-7,50E-05	-1,57E-05	1,14E-05	-5,90E-06	1,41E-05	0,187226287
-0,00013194	-7,69E-05	-1,61E-05	1,17E-05	-6,05E-06	1,44E-05	0,192153293
-0,000135323	-7,89E-05	-1,65E-05	1,20E-05	-6,21E-06	1,48E-05	0,197080307
-4,74E-06	-2,85E-06	-5,96E-07	4,35E-07	-2,25E-07	5,36E-07	0,00563189
-9,47E-06	-5,71E-06	-1,19E-06	8,70E-07	-4,49E-07	1,07E-06	0,011263816
-1,42E-05	-8,56E-06	-1,79E-06	1,31E-06	-6,74E-07	1,61E-06	0,016895742
-1,89E-05	-1,14E-05	-2,38E-06	1,74E-06	-8,98E-07	2,14E-06	0,022527668
-2,37E-05	-1,43E-05	-2,98E-06	2,18E-06	-1,12E-06	2,68E-06	0,028159594
-2,84E-05	-1,71E-05	-3,58E-06	2,61E-06	-1,35E-06	3,22E-06	0,033791521
-3,32E-05	-2,00E-05	-4,17E-06	3,05E-06	-1,57E-06	3,75E-06	0,039423446
-3,79E-05	-2,28E-05	-4,77E-06	3,48E-06	-1,80E-06	4,29E-06	0,045055373
-4,26E-05	-2,57E-05	-5,36E-06	3,92E-06	-2,02E-06	4,82E-06	0,050687297
-4,74E-05	-2,85E-05	-5,96E-06	4,35E-06	-2,25E-06	5,36E-06	0,056319224
-5,21E-05	-3,14E-05	-6,56E-06	4,79E-06	-2,47E-06	5,90E-06	0,061951152
-5,68E-05	-3,42E-05	-7,15E-06	5,22E-06	-2,70E-06	6,43E-06	0,067583076
-6,16E-05	-3,71E-05	-7,75E-06	5,66E-06	-2,92E-06	6,97E-06	0,073215003
-6,63E-05	-4,00E-05	-8,35E-06	6,09E-06	-3,14E-06	7,50E-06	0,078846931
-7,10E-05	-4,28E-05	-8,94E-06	6,53E-06	-3,37E-06	8,04E-06	0,084478852
-7,58E-05	-4,57E-05	-9,54E-06	6,96E-06	-3,59E-06	8,58E-06	0,09011078
-8,05E-05	-4,85E-05	-1,01E-05	7,40E-06	-3,82E-06	9,11E-06	0,095742707
-8,53E-05	-5,14E-05	-1,07E-05	7,83E-06	-4,04E-06	9,65E-06	0,101374635
-9,00E-05	-5,42E-05	-1,13E-05	8,27E-06	-4,27E-06	1,02E-05	0,107006562
-9,47E-05	-5,71E-05	-1,19E-05	8,70E-06	-4,49E-06	1,07E-05	0,112638483
-9,95E-05	-5,99E-05	-1,25E-05	9,14E-06	-4,72E-06	1,13E-05	0,118270411
-0,000104199	-6,28E-05	-1,31E-05	9,58E-06	-4,94E-06	1,18E-05	0,123902338
-0,000108935	-6,56E-05	-1,37E-05	1,00E-05	-5,17E-06	1,23E-05	0,129534266
-0,000113672	-6,85E-05	-1,43E-05	1,04E-05	-5,39E-06	1,29E-05	0,135166193
-0,000118408	-7,14E-05	-1,49E-05	1,09E-05	-5,61E-06	1,34E-05	0,140798121
-0,000123144	-7,42E-05	-1,55E-05	1,13E-05	-5,84E-06	1,39E-05	0,146430048
-0,000127881	-7,71E-05	-1,61E-05	1,18E-05	-6,06E-06	1,45E-05	0,152061963
-0,000132617	-7,99E-05	-1,67E-05	1,22E-05	-6,29E-06	1,50E-05	0,15769389
-0,000137353	-8,28E-05	-1,73E-05	1,26E-05	-6,51E-06	1,55E-05	0,163325815
-0,00014209	-8,56E-05	-1,79E-05	1,31E-05	-6,74E-06	1,61E-05	0,168957743
-0,000146826	-8,85E-05	-1,85E-05	1,35E-05	-6,96E-06	1,66E-05	0,17458967
-0,000151562	-9,13E-05	-1,91E-05	1,39E-05	-7,19E-06	1,72E-05	0,180221598
-0,000156299	-9,42E-05	-1,97E-05	1,44E-05	-7,41E-06	1,77E-05	0,185853525
-0,000161035	-9,70E-05	-2,03E-05	1,48E-05	-7,64E-06	1,82E-05	0,191485453
-0,000165771	-9,99E-05	-2,09E-05	1,52E-05	-7,86E-06	1,88E-05	0,19711738
-0,000170508	-0,000102749	-2,15E-05	1,57E-05	-8,09E-06	1,93E-05	0,202749308
-0,000175244	-0,000105603	-2,21E-05	1,61E-05	-8,31E-06	1,98E-05	0,208381222
-0,00017998	-0,000108457	-2,27E-05	1,65E-05	-8,53E-06	2,04E-05	0,21401315
-0,000184717	-0,000111311	-2,32E-05	1,70E-05	-8,76E-06	2,09E-05	0,219645077
-0,000189453	-0,000114165	-2,38E-05	1,74E-05	-8,98E-06	2,14E-05	0,225277005
-5,89E-06	-3,74E-06	-7,80E-07	5,70E-07	-2,94E-07	7,02E-07	0,006215847
-1,18E-05	-7,47E-06	-1,56E-06	1,14E-06	-5,88E-07	1,40E-06	0,012431742
-1,77E-05	-1,12E-05	-2,34E-06	1,71E-06	-8,82E-07	2,10E-06	0,018647638
-2,36E-05	-1,49E-05	-3,12E-06	2,28E-06	-1,18E-06	2,81E-06	0,024863532
-2,95E-05	-1,87E-05	-3,90E-06	2,85E-06	-1,47E-06	3,51E-06	0,031079428
-3,54E-05	-2,24E-05	-4,68E-06	3,42E-06	-1,76E-06	4,21E-06	0,037295324
-4,13E-05	-2,62E-05	-5,46E-06	3,99E-06	-2,06E-06	4,91E-06	0,043511216
-4,71E-05	-2,99E-05	-6,24E-06	4,56E-06	-2,35E-06	5,61E-06	0,049727112
-5,30E-05	-3,36E-05	-7,02E-06	5,13E-06	-2,65E-06	6,32E-06	0,055943008
-5,89E-05	-3,74E-05	-7,80E-06	5,70E-06	-2,94E-06	7,02E-06	0,062158904
-6,48E-05	-4,11E-05	-8,58E-06	6,27E-06	-3,23E-06	7,72E-06	0,0683748
-7,07E-05	-4,48E-05	-9,37E-06	6,84E-06	-3,53E-06	8,42E-06	0,074590695
-7,66E-05	-4,86E-05	-1,01E-05	7,41E-06	-3,82E-06	9,12E-06	0,080806585
-8,25E-05	-5,23E-05	-1,09E-05	7,98E-06	-4,12E-06	9,82E-06	0,087022481
-8,84E-05	-5,60E-05	-1,17E-05	8,55E-06	-4,41E-06	1,05E-05	0,093238376
-9,43E-05	-5,98E-05	-1,25E-05	9,12E-06	-4,71E-06	1,12E-05	0,099454273
-0,000100188	-6,35E-05	-1,33E-05	9,69E-06	-5,00E-06	1,19E-05	0,105670169
-0,000106081	-6,73E-05	-1,40E-05	1,03E-05	-5,29E-06	1,26E-05	0,111886064
-0,000111975	-7,10E-05	-1,48E-05	1,08E-05	-5,59E-06	1,33E-05	0,11810196
-0,000117868	-7,47E-05	-1,56E-05	1,14E-05	-5,88E-06	1,40E-05	0,124317857
-0,000123761	-7,85E-05	-1,64E-05	1,20E-05	-6,18E-06	1,47E-05	0,130533752
-0,000129655	-8,22E-05	-1,72E-05	1,25E-05	-6,47E-06	1,54E-05	0,13674964
-0,000135548	-8,59E-05	-1,80E-05	1,31E-05	-6,76E-06	1,61E-05	0,142965544
-0,000141442	-8,97E-05	-1,87E-05	1,37E-05	-7,06E-06	1,68E-05	0,149181433
-0,000147335	-9,34E-05	-1,95E-05	1,42E-05	-7,35E-06	1,75E-05	0,155397335
-0,000153228	-9,72E-05	-2,03E-05	1,48E-05	-7,65E-06	1,82E-05	0,161613225
-0,000159122	-0,000100889	-2,11E-05	1,54E-05	-7,94E-06	1,89E-05	0,167829114
-0,000165015	-0,000104625	-2,19E-05	1,60E-05	-8,23E-06	1,96E-05	0,174045016
-0,000170909	-0,000108362	-2,26E-05	1,65E-05	-8,53E-06	2,03E-05	0,180260906
-0,000176802	-0,000112099	-2,34E-05	1,71E-05	-8,82E-06	2,11E-05	0,186476808
-0,000182695	-0,000115835	-2,42E-05	1,77E-05	-9,12E-06	2,18E-05	0,192692697
-0,000188589	-0,000119572	-2,50E-05	1,82E-05	-9,41E-06	2,25E-05	0,198908601
-0,000194482	-0,000123308	-2,58E-05	1,88E-05	-9,70E-06	2,32E-05	0,205124489
-0,000200376	-0,000127045	-2,65E-05	1,94E-05	-1,00E-05	2,39E-05	0,211340378
-0,000206269	-0,000130782	-2,73E-05	1,99E-05	-1,03E-05	2,46E-05	0,217556282
-0,000212162	-0,000134518	-2,81E-05	2,05E-05	-1,06E-05	2,53E-05	0,22377217
-0,000218056	-0,000138255	-2,89E-05	2,11E-05	-1,09E-05	2,60E-05	0,229988072
-0,000223949	-0,000141992	-2,97E-05	2,17E-05	-1,12E-05	2,67E-05	0,236203961
-0,000229843	-0,000145728	-3,04E-05	2,22E-05	-1,15E-05	2,74E-05	0,242419865
-0,000235736	-0,000149465	-3,12E-05	2,28E-05	-1,18E-05	2,81E-05	0,248635753
-6,77E-06	-4,62E-06	-9,65E-07	7,05E-07	-3,64E-07	8,68E-07	0,006753411
-1,35E-05	-9,24E-06	-1,93E-06	1,41E-06	-7,27E-07	1,74E-06	0,013506882
-2,03E-05	-1,39E-05	-2,90E-06	2,11E-06	-1,09E-06	2,60E-06	0,020260351
-2,71E-05	-1,85E-05	-3,86E-06	2,82E-06	-1,45E-06	3,47E-06	0,027013822
-3,39E-05	-2,31E-05	-4,83E-06	3,52E-06	-1,82E-06	4,34E-06	0,033767293
-4,06E-05	-2,77E-05	-5,79E-06	4,23E-06	-2,18E-06	5,21E-06	0,040520762
-4,74E-05	-3,23E-05	-6,76E-06	4,93E-06	-2,55E-06	6,07E-06	0,047274231
-5,42E-05	-3,70E-05	-7,72E-06	5,64E-06	-2,91E-06	6,94E-06	0,054027704
-6,10E-05	-4,16E-05	-8,69E-06	6,34E-06	-3,27E-06	7,81E-06	0,060781174
-6,77E-05	-4,62E-05	-9,65E-06	7,05E-06	-3,64E-06	8,68E-06	0,067534643
-7,45E-05	-5,08E-05	-1,06E-05	7,75E-06	-4,00E-06	9,54E-06	0,074288116
-8,13E-05	-5,54E-05	-1,16E-05	8,46E-06	-4,36E-06	1,04E-05	0,081041588
-8,81E-05	-6,01E-05	-1,25E-05	9,16E-06	-4,73E-06	1,13E-05	0,087795053
-9,48E-05	-6,47E-05	-1,35E-05	9,87E-06	-5,09E-06	1,21E-05	0,094548527
-0,000101616	-6,93E-05	-1,45E-05	1,06E-05	-5,46E-06	1,30E-05	0,101301992
-0,00010839	-7,39E-05	-1,54E-05	1,13E-05	-5,82E-06	1,39E-05	0,108055465
-0,000115165	-7,85E-05	-1,64E-05	1,20E-05	-6,18E-06	1,48E-05	0,114808938
-0,000121939	-8,32E-05	-1,74E-05	1,27E-05	-6,55E-06	1,56E-05	0,121562403
-0,000128713	-8,78E-05	-1,83E-05	1,34E-05	-6,91E-06	1,65E-05	0,128315876
-0,000135488	-9,24E-05	-1,93E-05	1,41E-05	-7,27E-06	1,74E-05	0,135069342
-0,000142262	-9,70E-05	-2,03E-05	1,48E-05	-7,64E-06	1,82E-05	0,141822814
-0,000149037	-0,000101653	-2,12E-05	1,55E-05	-8,00E-06	1,91E-05	0,148576287
-0,000155811	-0,000106274	-2,22E-05	1,62E-05	-8,37E-06	2,00E-05	0,155329759
-0,000162585	-0,000110894	-2,32E-05	1,69E-05	-8,73E-06	2,08E-05	0,162083233
-0,00016936	-0,000115515	-2,41E-05	1,76E-05	-9,09E-06	2,17E-05	0,168836706
-0,000176134	-0,000120135	-2,51E-05	1,83E-05	-9,46E-06	2,26E-05	0,175590164
-0,000182908	-0,000124756	-2,61E-05	1,90E-05	-9,82E-06	2,34E-05	0,182343636
-0,000189683	-0,000129377	-2,70E-05	1,97E-05	-1,02E-05	2,43E-05	0,189097109
-0,000196457	-0,000133997	-2,80E-05	2,04E-05	-1,05E-05	2,52E-05	0,195850583
-0,000203232	-0,000138618	-2,90E-05	2,11E-05	-1,09E-05	2,60E-05	0,202604055
-0,000210006	-0,000143238	-2,99E-05	2,18E-05	-1,13E-05	2,69E-05	0,209357514
-0,00021678	-0,000147859	-3,09E-05	2,26E-05	-1,16E-05	2,78E-05	0,216110986
-0,000223555	-0,00015248	-3,18E-05	2,33E-05	-1,20E-05	2,86E-05	0,222864459
-0,000230329	-0,0001571	-3,28E-05	2,40E-05	-1,24E-05	2,95E-05	0,229617931
-0,000237104	-0,000161721	-3,38E-05	2,47E-05	-1,27E-05	3,04E-05	0,236371405
-0,000243878	-0,000166341	-3,47E-05	2,54E-05	-1,31E-05	3,12E-05	0,243124877
-0,000250652	-0,000170962	-3,57E-05	2,61E-05	-1,35E-05	3,21E-05	0,249878336
-0,000257427	-0,000175583	-3,67E-05	2,68E-05	-1,38E-05	3,30E-05	0,256631808
-0,000264201	-0,000180203	-3,76E-05	2,75E-05	-1,42E-05	3,38E-05	0,263385294
-0,000270976	-0,000184824	-3,86E-05	2,82E-05	-1,45E-05	3,47E-05	0,270138741
-7,33E-06	-5,51E-06	-1,15E-06	8,40E-07	-4,33E-07	1,03E-06	0,007191832
-1,47E-05	-1,10E-05	-2,30E-06	1,68E-06	-8,67E-07	2,07E-06	0,014383734
-2,20E-05	-1,65E-05	-3,45E-06	2,52E-06	-1,30E-06	3,10E-06	0,021575636
-2,93E-05	-2,20E-05	-4,60E-06	3,36E-06	-1,73E-06	4,14E-06	0,028767538
-3,66E-05	-2,75E-05	-5,75E-06	4,20E-06	-2,17E-06	5,17E-06	0,035959441
-4,40E-05	-3,30E-05	-6,90E-06	5,04E-06	-2,60E-06	6,20E-06	0,043151341
-5,13E-05	-3,85E-05	-8,05E-06	5,88E-06	-3,03E-06	7,24E-06	0,050343244
-5,86E-05	-4,40E-05	-9,20E-06	6,72E-06	-3,47E-06	8,27E-06	0,057535144
-6,59E-05	-4,96E-05	-1,04E-05	7,56E-06	-3,90E-06	9,31E-06	0,064727044
-7,33E-05	-5,51E-05	-1,15E-05	8,40E-06	-4,34E-06	1,03E-05	0,071918947
-8,06E-05	-6,06E-05	-1,27E-05	9,24E-06	-4,77E-06	1,14E-05	0,07911085
-8,79E-05	-6,61E-05	-1,38E-05	1,01E-05	-5,20E-06	1,24E-05	0,086302754
-9,52E-05	-7,16E-05	-1,50E-05	1,09E-05	-5,64E-06	1,34E-05	0,093494657
-0,000102575	-7,71E-05	-1,61E-05	1,18E-05	-6,07E-06	1,45E-05	0,100686553
-0,000109902	-8,26E-05	-1,73E-05	1,26E-05	-6,50E-06	1,55E-05	0,107878456
-0,000117228	-8,81E-05	-1,84E-05	1,34E-05	-6,94E-06	1,65E-05	0,11507036
-0,000124555	-9,36E-05	-1,96E-05	1,43E-05	-7,37E-06	1,76E-05	0,122262263
-0,000131882	-9,91E-05	-2,07E-05	1,51E-05	-7,80E-06	1,86E-05	0,129454159
-0,000139209	-0,000104618	-2,19E-05	1,60E-05	-8,24E-06	1,96E-05	0,136646063
-0,000146535	-0,000110124	-2,30E-05	1,68E-05	-8,67E-06	2,07E-05	0,143837966
-0,000153862	-0,00011563	-2,42E-05	1,76E-05	-9,10E-06	2,17E-05	0,151029869
-0,000161189	-0,000121137	-2,53E-05	1,85E-05	-9,54E-06	2,27E-05	0,158221772
-0,000168516	-0,000126643	-2,65E-05	1,93E-05	-9,97E-06	2,38E-05	0,165413675
-0,000175843	-0,000132149	-2,76E-05	2,02E-05	-1,04E-05	2,48E-05	0,172605578
-0,000183169	-0,000137655	-2,88E-05	2,10E-05	-1,08E-05	2,58E-05	0,179797483
-0,000190496	-0,000143161	-2,99E-05	2,18E-05	-1,13E-05	2,69E-05	0,186989371
-0,000197823	-0,000148668	-3,11E-05	2,27E-05	-1,17E-05	2,79E-05	0,194181274
-0,00020515	-0,000154174	-3,22E-05	2,35E-05	-1,21E-05	2,89E-05	0,201373177
-0,000212476	-0,00015968	-3,34E-05	2,44E-05	-1,26E-05	3,00E-05	0,208565082
-0,000219803	-0,000165186	-3,45E-05	2,52E-05	-1,30E-05	3,10E-05	0,215756985
-0,00022713	-0,000170692	-3,57E-05	2,60E-05	-1,34E-05	3,21E-05	0,222948888
-0,000234457	-0,000176199	-3,68E-05	2,69E-05	-1,39E-05	3,31E-05	0,230140791
-0,000241784	-0,000181705	-3,80E-05	2,77E-05	-1,43E-05	3,41E-05	0,237332694
-0,00024911	-0,000187211	-3,91E-05	2,86E-05	-1,47E-05	3,52E-05	0,244524598
-0,000256437	-0,000192717	-4,03E-05	2,94E-05	-1,52E-05	3,62E-05	0,251716487
-0,000263764	-0,000198224	-4,14E-05	3,02E-05	-1,56E-05	3,72E-05	0,258908404
-0,000271091	-0,00020373	-4,26E-05	3,11E-05	-1,60E-05	3,83E-05	0,266100293
-0,000278417	-0,000209236	-4,37E-05	3,19E-05	-1,65E-05	3,93E-05	0,27329221
-0,000285744	-0,000214742	-4,49E-05	3,28E-05	-1,69E-05	4,03E-05	0,2804841
-0,000293071	-0,000220248	-4,60E-05	3,36E-05	-1,73E-05	4,14E-05	0,287675989
-7,53E-06	-6,39E-06	-1,34E-06	9,75E-07	-5,03E-07	1,20E-06	0,007399074
-1,51E-05	-1,28E-05	-2,67E-06	1,95E-06	-1,01E-06	2,40E-06	0,014798229
-2,26E-05	-1,92E-05	-4,01E-06	2,93E-06	-1,51E-06	3,60E-06	0,022197386
-3,01E-05	-2,56E-05	-5,34E-06	3,90E-06	-2,01E-06	4,80E-06	0,02959654
-3,77E-05	-3,20E-05	-6,68E-06	4,88E-06	-2,52E-06	6,00E-06	0,036995697
-4,52E-05	-3,84E-05	-8,01E-06	5,85E-06	-3,02E-06	7,20E-06	0,044394852
-5,27E-05	-4,48E-05	-9,35E-06	6,83E-06	-3,52E-06	8,40E-06	0,051794006
-6,03E-05	-5,11E-05	-1,07E-05	7,80E-06	-4,03E-06	9,60E-06	0,059193161
-6,78E-05	-5,75E-05	-1,20E-05	8,78E-06	-4,53E-06	1,08E-05	0,066592316
-7,53E-05	-6,39E-05	-1,34E-05	9,75E-06	-5,04E-06	1,20E-05	0,07399147
-8,29E-05	-7,03E-05	-1,47E-05	1,07E-05	-5,54E-06	1,32E-05	0,081390633
-9,04E-05	-7,67E-05	-1,60E-05	1,17E-05	-6,04E-06	1,44E-05	0,088789787
-9,79E-05	-8,31E-05	-1,74E-05	1,27E-05	-6,55E-06	1,56E-05	0,096188942
-0,000105467	-8,95E-05	-1,87E-05	1,37E-05	-7,05E-06	1,68E-05	0,103588097
-0,000113001	-9,59E-05	-2,00E-05	1,46E-05	-7,55E-06	1,80E-05	0,110987251
-0,000120534	-0,000102299	-2,14E-05	1,56E-05	-8,06E-06	1,92E-05	0,118386406
-0,000128067	-0,000108693	-2,27E-05	1,66E-05	-8,56E-06	2,04E-05	0,125785561
-0,000135601	-0,000115086	-2,40E-05	1,76E-05	-9,06E-06	2,16E-05	0,133184723
-0,000143134	-0,00012148	-2,54E-05	1,85E-05	-9,57E-06	2,28E-05	0,140583878
-0,000150668	-0,000127874	-2,67E-05	1,95E-05	-1,01E-05	2,40E-05	0,147983032
-0,000158201	-0,000134268	-2,80E-05	2,05E-05	-1,06E-05	2,52E-05	0,155382187
-0,000165734	-0,000140661	-2,94E-05	2,15E-05	-1,11E-05	2,64E-05	0,162781342
-0,000173268	-0,000147055	-3,07E-05	2,24E-05	-1,16E-05	2,76E-05	0,170180496
-0,000180801	-0,000153449	-3,21E-05	2,34E-05	-1,21E-05	2,88E-05	0,177579651
-0,000188334	-0,000159842	-3,34E-05	2,44E-05	-1,26E-05	3,00E-05	0,184978806
-0,000195868	-0,000166236	-3,47E-05	2,54E-05	-1,31E-05	3,12E-05	0,19237796
-0,000203401	-0,00017263	-3,61E-05	2,63E-05	-1,36E-05	3,24E-05	0,199777115
-0,000210935	-0,000179023	-3,74E-05	2,73E-05	-1,41E-05	3,36E-05	0,20717627
-0,000218468	-0,000185417	-3,87E-05	2,83E-05	-1,46E-05	3,48E-05	0,214575424
-0,000226001	-0,000191811	-4,01E-05	2,93E-05	-1,51E-05	3,60E-05	0,221974579
-0,000233535	-0,000198205	-4,14E-05	3,02E-05	-1,56E-05	3,72E-05	0,229373749
-0,000241068	-0,000204598	-4,27E-05	3,12E-05	-1,61E-05	3,84E-05	0,236772903
-0,000248602	-0,000210992	-4,41E-05	3,22E-05	-1,66E-05	3,96E-05	0,244172058
-0,000256135	-0,000217386	-4,54E-05	3,32E-05	-1,71E-05	4,08E-05	0,251571213
-0,000263668	-0,000223779	-4,67E-05	3,41E-05	-1,76E-05	4,20E-05	0,258970367
-0,000271202	-0,000230173	-4,81E-05	3,51E-05	-1,81E-05	4,32E-05	0,266369507
-0,000278735	-0,000236567	-4,94E-05	3,61E-05	-1,86E-05	4,44E-05	0,273768677
-0,000286268	-0,000242961	-5,07E-05	3,71E-05	-1,91E-05	4,56E-05	0,281167816
-0,000293802	-0,000249354	-5,21E-05	3,80E-05	-1,96E-05	4,68E-05	0,288566986
-0,000301335	-0,000255748	-5,34E-05	3,90E-05	-2,01E-05	4,80E-05	0,295966156
-7,42E-06	-7,28E-06	-1,52E-06	1,11E-06	-5,74E-07	1,37E-06	0,006082409
-1,48E-05	-1,46E-05	-3,04E-06	2,22E-06	-1,15E-06	2,73E-06	0,012164903
-2,23E-05	-2,18E-05	-4,56E-06	3,33E-06	-1,72E-06	4,10E-06	0,018247396
-2,97E-05	-2,91E-05	-6,08E-06	4,44E-06	-2,29E-06	5,47E-06	0,024329891
-3,71E-05	-3,64E-05	-7,61E-06	5,56E-06	-2,87E-06	6,84E-06	0,030412384
-4,45E-05	-4,37E-05	-9,13E-06	6,67E-06	-3,44E-06	8,20E-06	0,036494877
-5,20E-05	-5,10E-05	-1,06E-05	7,78E-06	-4,02E-06	9,57E-06	0,04257737
-5,94E-05	-5,83E-05	-1,22E-05	8,89E-06	-4,59E-06	1,09E-05	0,048659866
-6,68E-05	-6,55E-05	-1,37E-05	1,00E-05	-5,16E-06	1,23E-05	0,054742359
-7,42E-05	-7,28E-05	-1,52E-05	1,11E-05	-5,74E-06	1,37E-05	0,060824852
-8,17E-05	-8,01E-05	-1,67E-05	1,22E-05	-6,31E-06	1,50E-05	0,066907349
-8,91E-05	-8,74E-05	-1,83E-05	1,33E-05	-6,88E-06	1,64E-05	0,072989838
-9,65E-05	-9,47E-05	-1,98E-05	1,44E-05	-7,46E-06	1,78E-05	0,079072334
-0,000103949	-0,000101965	-2,13E-05	1,56E-05	-8,03E-06	1,91E-05	0,085154823
-0,000111374	-0,000109248	-2,28E-05	1,67E-05	-8,60E-06	2,05E-05	0,09123732
-0,000118799	-0,000116532	-2,43E-05	1,78E-05	-9,18E-06	2,19E-05	0,097319817
-0,000126224	-0,000123815	-2,59E-05	1,89E-05	-9,75E-06	2,32E-05	0,103402306
-0,000133649	-0,000131098	-2,74E-05	2,00E-05	-1,03E-05	2,46E-05	0,109484802
-0,000141074	-0,000138381	-2,89E-05	2,11E-05	-1,09E-05	2,60E-05	0,115567291
-0,000148499	-0,000145665	-3,04E-05	2,22E-05	-1,15E-05	2,73E-05	0,121649788
-0,000155924	-0,000152948	-3,19E-05	2,33E-05	-1,20E-05	2,87E-05	0,127732285
-0,000163349	-0,000160231	-3,35E-05	2,44E-05	-1,26E-05	3,01E-05	0,133814774
-0,000170774	-0,000167514	-3,50E-05	2,56E-05	-1,32E-05	3,14E-05	0,139897263
-0,000178199	-0,000174798	-3,65E-05	2,67E-05	-1,38E-05	3,28E-05	0,145979767
-0,000185624	-0,000182081	-3,80E-05	2,78E-05	-1,43E-05	3,42E-05	0,152062256
-0,000193049	-0,000189364	-3,95E-05	2,89E-05	-1,49E-05	3,55E-05	0,158144745
-0,000200474	-0,000196647	-4,11E-05	3,00E-05	-1,55E-05	3,69E-05	0,164227249
-0,000207899	-0,000203931	-4,26E-05	3,11E-05	-1,61E-05	3,83E-05	0,170309738
-0,000215324	-0,000211214	-4,41E-05	3,22E-05	-1,66E-05	3,96E-05	0,176392227
-0,000222749	-0,000218497	-4,56E-05	3,33E-05	-1,72E-05	4,10E-05	0,182474731
-0,000230174	-0,00022578	-4,72E-05	3,44E-05	-1,78E-05	4,24E-05	0,18855722
-0,000237599	-0,000233064	-4,87E-05	3,56E-05	-1,84E-05	4,37E-05	0,194639709
-0,000245024	-0,000240347	-5,02E-05	3,67E-05	-1,89E-05	4,51E-05	0,200722198
-0,000252449	-0,00024763	-5,17E-05	3,78E-05	-1,95E-05	4,65E-05	0,206804703
-0,000259874	-0,000254913	-5,32E-05	3,89E-05	-2,01E-05	4,79E-05	0,212887192
-0,000267299	-0,000262197	-5,48E-05	4,00E-05	-2,06E-05	4,92E-05	0,218969681
-0,000274724	-0,00026948	-5,63E-05	4,11E-05	-2,12E-05	5,06E-05	0,225052185
-0,000282149	-0,000276763	-5,78E-05	4,22E-05	-2,18E-05	5,20E-05	0,231134674
-0,000289574	-0,000284046	-5,93E-05	4,33E-05	-2,24E-05	5,33E-05	0,237217163
-0,000296999	-0,00029133	-6,08E-05	4,44E-05	-2,29E-05	5,47E-05	0,243299667
-7,23E-06	-8,17E-06	-1,71E-06	1,25E-06	-6,43E-07	1,53E-06	0,0053115
-1,45E-05	-1,63E-05	-3,41E-06	2,49E-06	-1,29E-06	3,07E-06	0,010623086
-2,17E-05	-2,45E-05	-5,12E-06	3,74E-06	-1,93E-06	4,60E-06	0,015934672
-2,89E-05	-3,27E-05	-6,83E-06	4,99E-06	-2,57E-06	6,14E-06	0,02124626
-3,62E-05	-4,09E-05	-8,53E-06	6,23E-06	-3,22E-06	7,67E-06	0,026557846
-4,34E-05	-4,90E-05	-1,02E-05	7,48E-06	-3,86E-06	9,20E-06	0,031869432
-5,06E-05	-5,72E-05	-1,19E-05	8,73E-06	-4,50E-06	1,07E-05	0,037181019
-5,78E-05	-6,54E-05	-1,37E-05	9,97E-06	-5,15E-06	1,23E-05	0,042492603
-6,51E-05	-7,36E-05	-1,54E-05	1,12E-05	-5,79E-06	1,38E-05	0,047804192
-7,23E-05	-8,17E-05	-1,71E-05	1,25E-05	-6,43E-06	1,53E-05	0,053115776
-7,95E-05	-8,99E-05	-1,88E-05	1,37E-05	-7,08E-06	1,69E-05	0,058427364
-8,68E-05	-9,81E-05	-2,05E-05	1,50E-05	-7,72E-06	1,84E-05	0,063738949
-9,40E-05	-0,000106245	-2,22E-05	1,62E-05	-8,37E-06	1,99E-05	0,069050537
-0,000101237	-0,000114417	-2,39E-05	1,75E-05	-9,01E-06	2,15E-05	0,074362122
-0,000108468	-0,00012259	-2,56E-05	1,87E-05	-9,65E-06	2,30E-05	0,079673706
-0,000115699	-0,000130763	-2,73E-05	1,99E-05	-1,03E-05	2,45E-05	0,084985298
-0,000122931	-0,000138935	-2,90E-05	2,12E-05	-1,09E-05	2,61E-05	0,090296883
-0,000130162	-0,000147108	-3,07E-05	2,24E-05	-1,16E-05	2,76E-05	0,095608467
-0,000137393	-0,000155281	-3,24E-05	2,37E-05	-1,22E-05	2,91E-05	0,100920052
-0,000144624	-0,000163453	-3,41E-05	2,49E-05	-1,29E-05	3,07E-05	0,106231644
-0,000151856	-0,000171626	-3,58E-05	2,62E-05	-1,35E-05	3,22E-05	0,111543228
-0,000159087	-0,000179799	-3,76E-05	2,74E-05	-1,42E-05	3,37E-05	0,116854813
-0,000166318	-0,000187971	-3,93E-05	2,87E-05	-1,48E-05	3,53E-05	0,122166397
-0,000173549	-0,000196144	-4,10E-05	2,99E-05	-1,54E-05	3,68E-05	0,127477989
-0,00018078	-0,000204317	-4,27E-05	3,12E-05	-1,61E-05	3,83E-05	0,132789566
-0,000188012	-0,000212489	-4,44E-05	3,24E-05	-1,67E-05	3,99E-05	0,138101166
-0,000195243	-0,000220662	-4,61E-05	3,37E-05	-1,74E-05	4,14E-05	0,14341275
-0,000202474	-0,000228835	-4,78E-05	3,49E-05	-1,80E-05	4,30E-05	0,148724335
-0,000209705	-0,000237007	-4,95E-05	3,62E-05	-1,87E-05	4,45E-05	0,154035919
-0,000216937	-0,00024518	-5,12E-05	3,74E-05	-1,93E-05	4,60E-05	0,159347504
-0,000224168	-0,000253353	-5,29E-05	3,86E-05	-1,99E-05	4,76E-05	0,164659088
-0,000231399	-0,000261525	-5,46E-05	3,99E-05	-2,06E-05	4,91E-05	0,169970673
-0,00023863	-0,000269698	-5,63E-05	4,11E-05	-2,12E-05	5,06E-05	0,175282257
-0,000245862	-0,000277871	-5,80E-05	4,24E-05	-2,19E-05	5,22E-05	0,180593842
-0,000253093	-0,000286044	-5,97E-05	4,36E-05	-2,25E-05	5,37E-05	0,185905441
-0,000260324	-0,000294216	-6,14E-05	4,49E-05	-2,32E-05	5,52E-05	0,191217026
-0,000267555	-0,000302389	-6,32E-05	4,61E-05	-2,38E-05	5,68E-05	0,19652861
-0,000274786	-0,000310562	-6,49E-05	4,74E-05	-2,45E-05	5,83E-05	0,201840195
-0,000282018	-0,000318734	-6,66E-05	4,86E-05	-2,51E-05	5,98E-05	0,207151779
-0,000289249	-0,000326907	-6,83E-05	4,99E-05	-2,57E-05	6,14E-05	0,212463364
-6,99E-06	-9,06E-06	-1,89E-06	1,38E-06	-7,13E-07	1,70E-06	0,00580578
-1,40E-05	-1,81E-05	-3,79E-06	2,76E-06	-1,43E-06	3,40E-06	0,011611703
-2,10E-05	-2,72E-05	-5,68E-06	4,15E-06	-2,14E-06	5,10E-06	0,017417627
-2,80E-05	-3,63E-05	-7,57E-06	5,53E-06	-2,85E-06	6,80E-06	0,023223551
-3,50E-05	-4,53E-05	-9,46E-06	6,91E-06	-3,56E-06	8,50E-06	0,029029474
-4,20E-05	-5,44E-05	-1,14E-05	8,29E-06	-4,28E-06	1,02E-05	0,034835396
-4,90E-05	-6,35E-05	-1,32E-05	9,68E-06	-4,99E-06	1,19E-05	0,040641322
-5,60E-05	-7,25E-05	-1,51E-05	1,11E-05	-5,70E-06	1,36E-05	0,046447245
-6,29E-05	-8,16E-05	-1,70E-05	1,24E-05	-6,41E-06	1,53E-05	0,052253167
-6,99E-05	-9,06E-05	-1,89E-05	1,38E-05	-7,13E-06	1,70E-05	0,058059094
-7,69E-05	-9,97E-05	-2,08E-05	1,52E-05	-7,84E-06	1,87E-05	0,063865016
-8,39E-05	-0,000108774	-2,27E-05	1,66E-05	-8,55E-06	2,04E-05	0,069670942
-9,09E-05	-0,000117839	-2,46E-05	1,80E-05	-9,27E-06	2,21E-05	0,075476861
-9,79E-05	-0,000126903	-2,65E-05	1,94E-05	-9,98E-06	2,38E-05	0,081282787
-0,000104913	-0,000135968	-2,84E-05	2,07E-05	-1,07E-05	2,55E-05	0,087088706
-0,000111907	-0,000145032	-3,03E-05	2,21E-05	-1,14E-05	2,72E-05	0,092894633
-0,000118901	-0,000154097	-3,22E-05	2,35E-05	-1,21E-05	2,89E-05	0,098700559
-0,000125895	-0,000163162	-3,41E-05	2,49E-05	-1,28E-05	3,06E-05	0,104506478
-0,000132889	-0,000172226	-3,60E-05	2,63E-05	-1,35E-05	3,23E-05	0,110312404
-0,000139884	-0,000181291	-3,79E-05	2,76E-05	-1,43E-05	3,40E-05	0,11611833
-0,000146878	-0,000190355	-3,97E-05	2,90E-05	-1,50E-05	3,57E-05	0,121924249
-0,000153872	-0,00019942	-4,16E-05	3,04E-05	-1,57E-05	3,74E-05	0,127730175
-0,000160866	-0,000208484	-4,35E-05	3,18E-05	-1,64E-05	3,91E-05	0,133536102
-0,00016786	-0,000217549	-4,54E-05	3,32E-05	-1,71E-05	4,08E-05	0,139342028
-0,000174855	-0,000226613	-4,73E-05	3,46E-05	-1,78E-05	4,25E-05	0,145147939
-0,000181849	-0,000235678	-4,92E-05	3,59E-05	-1,85E-05	4,42E-05	0,150953865
-0,000188843	-0,000244742	-5,11E-05	3,73E-05	-1,92E-05	4,59E-05	0,156759792
-0,000195837	-0,000253807	-5,30E-05	3,87E-05	-2,00E-05	4,76E-05	0,162565718
-0,000202831	-0,000262872	-5,49E-05	4,01E-05	-2,07E-05	4,93E-05	0,168371644
-0,000209825	-0,000271936	-5,68E-05	4,15E-05	-2,14E-05	5,10E-05	0,174177571
-0,00021682	-0,000281001	-5,87E-05	4,28E-05	-2,21E-05	5,27E-05	0,179983482
-0,000223814	-0,000290065	-6,06E-05	4,42E-05	-2,28E-05	5,44E-05	0,185789407
-0,000230808	-0,00029913	-6,25E-05	4,56E-05	-2,35E-05	5,61E-05	0,191595334
-0,000237802	-0,000308194	-6,44E-05	4,70E-05	-2,42E-05	5,78E-05	0,19740126
-0,000244796	-0,000317259	-6,62E-05	4,84E-05	-2,49E-05	5,95E-05	0,203207186
-0,000251791	-0,000326323	-6,81E-05	4,98E-05	-2,57E-05	6,12E-05	0,209013098
-0,000258785	-0,000335388	-7,00E-05	5,11E-05	-2,64E-05	6,29E-05	0,214819024
-0,000265779	-0,000344452	-7,19E-05	5,25E-05	-2,71E-05	6,46E-05	0,22062495
-0,000272773	-0,000353517	-7,38E-05	5,39E-05	-2,78E-05	6,63E-05	0,226430876
-0,000279767	-0,000362582	-7,57E-05	5,53E-05	-2,85E-05	6,80E-05	0,232236803
-6,71E-06	-9,96E-06	-2,08E-06	1,52E-06	-7,82E-07	1,87E-06	0,006400223
-1,34E-05	-1,99E-05	-4,16E-06	3,04E-06	-1,56E-06	3,74E-06	0,012800589
-2,01E-05	-2,99E-05	-6,24E-06	4,55E-06	-2,34E-06	5,60E-06	0,019200956
-2,68E-05	-3,98E-05	-8,32E-06	6,07E-06	-3,13E-06	7,47E-06	0,025601321
-3,35E-05	-4,98E-05	-1,04E-05	7,59E-06	-3,91E-06	9,34E-06	0,032001689
-4,02E-05	-5,98E-05	-1,25E-05	9,11E-06	-4,69E-06	1,12E-05	0,038402055
-4,69E-05	-6,97E-05	-1,46E-05	1,06E-05	-5,47E-06	1,31E-05	0,04480242
-5,36E-05	-7,97E-05	-1,66E-05	1,21E-05	-6,25E-06	1,49E-05	0,051202786
-6,04E-05	-8,96E-05	-1,87E-05	1,37E-05	-7,03E-06	1,68E-05	0,057603151
-6,71E-05	-9,96E-05	-2,08E-05	1,52E-05	-7,82E-06	1,87E-05	0,064003521
-7,38E-05	-0,000109568	-2,29E-05	1,67E-05	-8,60E-06	2,05E-05	0,070403882
-8,05E-05	-0,000119529	-2,49E-05	1,82E-05	-9,38E-06	2,24E-05	0,076804252
-8,72E-05	-0,00012949	-2,70E-05	1,97E-05	-1,02E-05	2,43E-05	0,083204621
-9,39E-05	-0,000139451	-2,91E-05	2,12E-05	-1,09E-05	2,61E-05	0,089604983
-0,000100584	-0,000149412	-3,12E-05	2,28E-05	-1,17E-05	2,80E-05	0,096005352
-0,000107289	-0,000159372	-3,33E-05	2,43E-05	-1,25E-05	2,99E-05	0,102405714
-0,000113995	-0,000169333	-3,53E-05	2,58E-05	-1,33E-05	3,18E-05	0,108806083
-0,0001207	-0,000179294	-3,74E-05	2,73E-05	-1,41E-05	3,36E-05	0,115206445
-0,000127406	-0,000189255	-3,95E-05	2,88E-05	-1,48E-05	3,55E-05	0,121606815
-0,000134112	-0,000199216	-4,16E-05	3,04E-05	-1,56E-05	3,74E-05	0,128007184
-0,000140817	-0,000209176	-4,37E-05	3,19E-05	-1,64E-05	3,92E-05	0,134407553
-0,000147523	-0,000219137	-4,57E-05	3,34E-05	-1,72E-05	4,11E-05	0,140807907
-0,000154228	-0,000229098	-4,78E-05	3,49E-05	-1,80E-05	4,30E-05	0,147208277
-0,000160934	-0,000239059	-4,99E-05	3,64E-05	-1,88E-05	4,48E-05	0,153608646
-0,00016764	-0,00024902	-5,20E-05	3,79E-05	-1,95E-05	4,67E-05	0,160009015
-0,000174345	-0,00025898	-5,41E-05	3,95E-05	-2,03E-05	4,86E-05	0,166409385
-0,000181051	-0,000268941	-5,61E-05	4,10E-05	-2,11E-05	5,04E-05	0,172809739
-0,000187756	-0,000278902	-5,82E-05	4,25E-05	-2,19E-05	5,23E-05	0,179210108
-0,000194462	-0,000288863	-6,03E-05	4,40E-05	-2,27E-05	5,42E-05	0,185610478
-0,000201168	-0,000298824	-6,24E-05	4,55E-05	-2,34E-05	5,60E-05	0,192010848
-0,000207873	-0,000308784	-6,44E-05	4,70E-05	-2,42E-05	5,79E-05	0,198411202
-0,000214579	-0,000318745	-6,65E-05	4,86E-05	-2,50E-05	5,98E-05	0,204811571
-0,000221284	-0,000328706	-6,86E-05	5,01E-05	-2,58E-05	6,16E-05	0,21121194
-0,00022799	-0,000338667	-7,07E-05	5,16E-05	-2,66E-05	6,35E-05	0,21761231
-0,000234696	-0,000348628	-7,28E-05	5,31E-05	-2,74E-05	6,54E-05	0,224012679
-0,000241401	-0,000358588	-7,48E-05	5,46E-05	-2,81E-05	6,72E-05	0,230413033
-0,000248107	-0,000368549	-7,69E-05	5,62E-05	-2,89E-05	6,91E-05	0,236813403
-0,000254812	-0,00037851	-7,90E-05	5,77E-05	-2,97E-05	7,10E-05	0,243213772
-0,000261518	-0,000388471	-8,11E-05	5,92E-05	-3,05E-05	7,28E-05	0,249614141
-0,000268223	-0,000398432	-8,32E-05	6,07E-05	-3,13E-05	7,47E-05	0,256014511
-6,40E-06	-1,09E-05	-2,27E-06	1,65E-06	-8,52E-07	2,03E-06	0,006958045
-1,28E-05	-2,17E-05	-4,53E-06	3,31E-06	-1,70E-06	4,07E-06	0,013916233
-1,92E-05	-3,26E-05	-6,80E-06	4,96E-06	-2,56E-06	6,10E-06	0,020874421
-2,56E-05	-4,34E-05	-9,06E-06	6,62E-06	-3,41E-06	8,14E-06	0,027832609
-3,20E-05	-5,43E-05	-1,13E-05	8,27E-06	-4,26E-06	1,02E-05	0,034790796
-3,84E-05	-6,51E-05	-1,36E-05	9,93E-06	-5,11E-06	1,22E-05	0,041748984
-4,48E-05	-7,60E-05	-1,59E-05	1,16E-05	-5,96E-06	1,42E-05	0,048707173
-5,12E-05	-8,68E-05	-1,81E-05	1,32E-05	-6,82E-06	1,63E-05	0,055665361
-5,76E-05	-9,77E-05	-2,04E-05	1,49E-05	-7,67E-06	1,83E-05	0,062623546
-6,40E-05	-0,000108503	-2,27E-05	1,65E-05	-8,52E-06	2,03E-05	0,069581734
-7,04E-05	-0,000119353	-2,49E-05	1,82E-05	-9,37E-06	2,24E-05	0,076539926
-7,68E-05	-0,000130204	-2,72E-05	1,99E-05	-1,02E-05	2,44E-05	0,083498111
-8,32E-05	-0,000141054	-2,95E-05	2,15E-05	-1,11E-05	2,65E-05	0,090456295
-8,96E-05	-0,000151904	-3,17E-05	2,32E-05	-1,19E-05	2,85E-05	0,097414488
-9,60E-05	-0,000162754	-3,40E-05	2,48E-05	-1,28E-05	3,05E-05	0,104372672
-0,000102437	-0,000173605	-3,63E-05	2,65E-05	-1,36E-05	3,26E-05	0,111330865
-0,00010884	-0,000184455	-3,85E-05	2,81E-05	-1,45E-05	3,46E-05	0,118289049
-0,000115242	-0,000195305	-4,08E-05	2,98E-05	-1,53E-05	3,66E-05	0,125247234
-0,000121644	-0,000206156	-4,31E-05	3,14E-05	-1,62E-05	3,87E-05	0,132205426
-0,000128047	-0,000217006	-4,53E-05	3,31E-05	-1,70E-05	4,07E-05	0,139163611
-0,000134449	-0,000227856	-4,76E-05	3,47E-05	-1,79E-05	4,27E-05	0,146121803
-0,000140851	-0,000238707	-4,99E-05	3,64E-05	-1,87E-05	4,48E-05	0,153079995
-0,000147254	-0,000249557	-5,21E-05	3,81E-05	-1,96E-05	4,68E-05	0,160038172
-0,000153656	-0,000260407	-5,44E-05	3,97E-05	-2,04E-05	4,88E-05	0,166996364
-0,000160058	-0,000271258	-5,67E-05	4,14E-05	-2,13E-05	5,09E-05	0,173954557
-0,000166461	-0,000282108	-5,89E-05	4,30E-05	-2,22E-05	5,29E-05	0,180912734
-0,000172863	-0,000292958	-6,12E-05	4,47E-05	-2,30E-05	5,49E-05	0,187870926
-0,000179266	-0,000303809	-6,34E-05	4,63E-05	-2,39E-05	5,70E-05	0,194829118
-0,000185668	-0,000314659	-6,57E-05	4,80E-05	-2,47E-05	5,90E-05	0,201787296
-0,00019207	-0,000325509	-6,80E-05	4,96E-05	-2,56E-05	6,10E-05	0,208745488
-0,000198473	-0,000336359	-7,02E-05	5,13E-05	-2,64E-05	6,31E-05	0,21570368
-0,000204875	-0,00034721	-7,25E-05	5,29E-05	-2,73E-05	6,51E-05	0,222661872
-0,000211277	-0,00035806	-7,48E-05	5,46E-05	-2,81E-05	6,72E-05	0,229620049
-0,00021768	-0,00036891	-7,70E-05	5,63E-05	-2,90E-05	6,92E-05	0,236578241
-0,000224082	-0,000379761	-7,93E-05	5,79E-05	-2,98E-05	7,12E-05	0,243536433
-0,000230484	-0,000390611	-8,16E-05	5,96E-05	-3,07E-05	7,33E-05	0,25049461
-0,000236887	-0,000401461	-8,38E-05	6,12E-05	-3,15E-05	7,53E-05	0,257452802
-0,000243289	-0,000412312	-8,61E-05	6,29E-05	-3,24E-05	7,73E-05	0,264410995
-0,000249691	-0,000423162	-8,84E-05	6,45E-05	-3,32E-05	7,94E-05	0,271369187
-0,000256094	-0,000434012	-9,06E-05	6,62E-05	-3,41E-05	8,14E-05	0,278327379
-6,11E-06	-1,17E-05	-2,45E-06	1,79E-06	-9,26E-07	2,20E-06	0,007421923
-1,22E-05	-2,34E-05	-4,91E-06	3,59E-06	-1,85E-06	4,40E-06	0,014843989
-1,83E-05	-3,52E-05	-7,36E-06	5,38E-06	-2,78E-06	6,61E-06	0,022266056
-2,44E-05	-4,69E-05	-9,81E-06	7,17E-06	-3,70E-06	8,81E-06	0,029688121
-3,05E-05	-5,86E-05	-1,23E-05	8,96E-06	-4,63E-06	1,10E-05	0,037110187
-3,66E-05	-7,03E-05	-1,47E-05	1,08E-05	-5,55E-06	1,32E-05	0,044532254
-4,28E-05	-8,20E-05	-1,72E-05	1,26E-05	-6,48E-06	1,54E-05	0,051954321
-4,89E-05	-9,37E-05	-1,96E-05	1,43E-05	-7,41E-06	1,76E-05	0,059376385
-5,50E-05	-0,000105464	-2,21E-05	1,61E-05	-8,33E-06	1,98E-05	0,066798453
-6,11E-05	-0,000117182	-2,45E-05	1,79E-05	-9,26E-06	2,20E-05	0,074220516
-6,72E-05	-0,0001289	-2,70E-05	1,97E-05	-1,02E-05	2,42E-05	0,081642587
-7,33E-05	-0,000140618	-2,94E-05	2,15E-05	-1,11E-05	2,64E-05	0,089064651
-7,94E-05	-0,000152336	-3,19E-05	2,33E-05	-1,20E-05	2,86E-05	0,096486715
-8,55E-05	-0,000164055	-3,43E-05	2,51E-05	-1,30E-05	3,08E-05	0,103908786
-9,16E-05	-0,000175773	-3,68E-05	2,69E-05	-1,39E-05	3,30E-05	0,111330849
-9,77E-05	-0,000187491	-3,93E-05	2,87E-05	-1,48E-05	3,52E-05	0,118752921
-0,000103837	-0,000199209	-4,17E-05	3,05E-05	-1,57E-05	3,74E-05	0,126174984
-0,000109945	-0,000210928	-4,42E-05	3,23E-05	-1,67E-05	3,96E-05	0,133597048
-0,000116053	-0,000222646	-4,66E-05	3,41E-05	-1,76E-05	4,18E-05	0,141019112
-0,000122162	-0,000234364	-4,91E-05	3,59E-05	-1,85E-05	4,40E-05	0,148441175
-0,00012827	-0,000246082	-5,15E-05	3,77E-05	-1,94E-05	4,62E-05	0,155863254
-0,000134378	-0,0002578	-5,40E-05	3,94E-05	-2,04E-05	4,85E-05	0,163285318
-0,000140486	-0,000269519	-5,64E-05	4,12E-05	-2,13E-05	5,07E-05	0,170707381
-0,000146594	-0,000281237	-5,89E-05	4,30E-05	-2,22E-05	5,29E-05	0,178129445
-0,000152702	-0,000292955	-6,13E-05	4,48E-05	-2,31E-05	5,51E-05	0,185551508
-0,00015881	-0,000304673	-6,38E-05	4,66E-05	-2,41E-05	5,73E-05	0,192973587
-0,000164918	-0,000316391	-6,62E-05	4,84E-05	-2,50E-05	5,95E-05	0,200395651
-0,000171026	-0,00032811	-6,87E-05	5,02E-05	-2,59E-05	6,17E-05	0,207817714
-0,000177134	-0,000339828	-7,11E-05	5,20E-05	-2,68E-05	6,39E-05	0,215239778
-0,000183242	-0,000351546	-7,36E-05	5,38E-05	-2,78E-05	6,61E-05	0,222661842
-0,00018935	-0,000363264	-7,61E-05	5,56E-05	-2,87E-05	6,83E-05	0,230083905
-0,000195459	-0,000374982	-7,85E-05	5,74E-05	-2,96E-05	7,05E-05	0,237505984
-0,000201567	-0,000386701	-8,10E-05	5,92E-05	-3,06E-05	7,27E-05	0,244928048
-0,000207675	-0,000398419	-8,34E-05	6,10E-05	-3,15E-05	7,49E-05	0,252350111
-0,000213783	-0,000410137	-8,59E-05	6,28E-05	-3,24E-05	7,71E-05	0,259772174
-0,000219891	-0,000421855	-8,83E-05	6,45E-05	-3,33E-05	7,93E-05	0,267194254
-0,000225999	-0,000433574	-9,08E-05	6,63E-05	-3,43E-05	8,15E-05	0,274616317
-0,000232107	-0,000445292	-9,32E-05	6,81E-05	-3,52E-05	8,37E-05	0,28203838
-0,000238215	-0,00045701	-9,57E-05	6,99E-05	-3,61E-05	8,59E-05	0,289460444
-0,000244323	-0,000468728	-9,81E-05	7,17E-05	-3,70E-05	8,81E-05	0,296882508
-5,82E-06	-1,26E-05	-2,64E-06	1,93E-06	-1,00E-06	2,37E-06	0,008205963
-1,16E-05	-2,51E-05	-5,28E-06	3,86E-06	-2,00E-06	4,74E-06	0,016412046
-1,74E-05	-3,77E-05	-7,92E-06	5,79E-06	-3,00E-06	7,11E-06	0,02461813
-2,33E-05	-5,03E-05	-1,06E-05	7,72E-06	-4,00E-06	9,48E-06	0,032824211
-2,91E-05	-6,28E-05	-1,32E-05	9,65E-06	-5,01E-06	1,18E-05	0,041030296
-3,49E-05	-7,54E-05	-1,58E-05	1,16E-05	-6,01E-06	1,42E-05	0,049236378
-4,07E-05	-8,80E-05	-1,85E-05	1,35E-05	-7,01E-06	1,66E-05	0,057442463
-4,65E-05	-0,000100534	-2,11E-05	1,54E-05	-8,01E-06	1,90E-05	0,065648544
-5,23E-05	-0,000113101	-2,38E-05	1,74E-05	-9,01E-06	2,13E-05	0,07385463
-5,82E-05	-0,000125667	-2,64E-05	1,93E-05	-1,00E-05	2,37E-05	0,082060715
-6,40E-05	-0,000138234	-2,90E-05	2,12E-05	-1,10E-05	2,61E-05	0,090266792
-6,98E-05	-0,000150801	-3,17E-05	2,32E-05	-1,20E-05	2,84E-05	0,098472878
-7,56E-05	-0,000163368	-3,43E-05	2,51E-05	-1,30E-05	3,08E-05	0,106678963
-8,14E-05	-0,000175934	-3,70E-05	2,70E-05	-1,40E-05	3,32E-05	0,114885048
-8,72E-05	-0,000188501	-3,96E-05	2,90E-05	-1,50E-05	3,55E-05	0,123091125
-9,31E-05	-0,000201068	-4,22E-05	3,09E-05	-1,60E-05	3,79E-05	0,131297211
-9,89E-05	-0,000213635	-4,49E-05	3,28E-05	-1,70E-05	4,03E-05	0,139503296
-0,000104687	-0,000226202	-4,75E-05	3,48E-05	-1,80E-05	4,27E-05	0,147709381
-0,000110502	-0,000238768	-5,02E-05	3,67E-05	-1,90E-05	4,50E-05	0,155915466
-0,000116318	-0,000251335	-5,28E-05	3,86E-05	-2,00E-05	4,74E-05	0,164121552
-0,000122134	-0,000263902	-5,54E-05	4,05E-05	-2,10E-05	4,98E-05	0,172327621
-0,00012795	-0,000276469	-5,81E-05	4,25E-05	-2,20E-05	5,21E-05	0,180533707
-0,000133766	-0,000289035	-6,07E-05	4,44E-05	-2,30E-05	5,45E-05	0,188739792
-0,000139582	-0,000301602	-6,34E-05	4,63E-05	-2,40E-05	5,69E-05	0,196945877
-0,000145398	-0,000314169	-6,60E-05	4,83E-05	-2,50E-05	5,92E-05	0,205151962
-0,000151214	-0,000326736	-6,86E-05	5,02E-05	-2,60E-05	6,16E-05	0,213358047
-0,00015703	-0,000339302	-7,13E-05	5,21E-05	-2,70E-05	6,40E-05	0,221564133
-0,000162846	-0,000351869	-7,39E-05	5,41E-05	-2,80E-05	6,64E-05	0,229770203
-0,000168662	-0,000364436	-7,65E-05	5,60E-05	-2,90E-05	6,87E-05	0,237976288
-0,000174478	-0,000377003	-7,92E-05	5,79E-05	-3,00E-05	7,11E-05	0,246182373
-0,000180294	-0,00038957	-8,18E-05	5,99E-05	-3,10E-05	7,35E-05	0,254388458
-0,00018611	-0,000402136	-8,45E-05	6,18E-05	-3,20E-05	7,58E-05	0,262594543
-0,000191925	-0,000414703	-8,71E-05	6,37E-05	-3,30E-05	7,82E-05	0,270800629
-0,000197741	-0,00042727	-8,97E-05	6,57E-05	-3,40E-05	8,06E-05	0,279006714
-0,000203557	-0,000439837	-9,24E-05	6,76E-05	-3,50E-05	8,29E-05	0,287212799
-0,000209373	-0,000452403	-9,50E-05	6,95E-05	-3,60E-05	8,53E-05	0,295418884
-0,000215189	-0,00046497	-9,77E-05	7,14E-05	-3,70E-05	8,77E-05	0,303624969
-0,000221005	-0,000477537	-0,000100305	7,34E-05	-3,80E-05	9,01E-05	0,311831055
-0,000226821	-0,000490104	-0,000102944	7,53E-05	-3,90E-05	9,24E-05	0,32003714
-0,000232637	-0,00050267	-0,000105584	7,72E-05	-4,00E-05	9,48E-05	0,328243195
-5,52E-06	-1,34E-05	-2,83E-06	2,07E-06	-1,08E-06	2,54E-06	0,00997348
-1,10E-05	-2,67E-05	-5,65E-06	4,14E-06	-2,16E-06	5,08E-06	0,019947084
-1,66E-05	-4,01E-05	-8,48E-06	6,21E-06	-3,24E-06	7,61E-06	0,029920689
-2,21E-05	-5,34E-05	-1,13E-05	8,28E-06	-4,32E-06	1,02E-05	0,039894291
-2,76E-05	-6,68E-05	-1,41E-05	1,04E-05	-5,40E-06	1,27E-05	0,049867897
-3,31E-05	-8,02E-05	-1,70E-05	1,24E-05	-6,48E-06	1,52E-05	0,059841499
-3,87E-05	-9,35E-05	-1,98E-05	1,45E-05	-7,56E-06	1,78E-05	0,069815102
-4,42E-05	-0,000106899	-2,26E-05	1,66E-05	-8,64E-06	2,03E-05	0,079788712
-4,97E-05	-0,000120261	-2,54E-05	1,86E-05	-9,72E-06	2,28E-05	0,089762314
-5,52E-05	-0,000133623	-2,83E-05	2,07E-05	-1,08E-05	2,54E-05	0,099735916
-6,08E-05	-0,000146986	-3,11E-05	2,28E-05	-1,19E-05	2,79E-05	0,109709518
-6,63E-05	-0,000160348	-3,39E-05	2,48E-05	-1,30E-05	3,05E-05	0,119683121
-7,18E-05	-0,000173711	-3,67E-05	2,69E-05	-1,40E-05	3,30E-05	0,129656723
-7,73E-05	-0,000187073	-3,96E-05	2,90E-05	-1,51E-05	3,55E-05	0,139630325
-8,29E-05	-0,000200435	-4,24E-05	3,11E-05	-1,62E-05	3,81E-05	0,149603943
-8,84E-05	-0,000213798	-4,52E-05	3,31E-05	-1,73E-05	4,06E-05	0,159577545
-9,39E-05	-0,00022716	-4,80E-05	3,52E-05	-1,84E-05	4,31E-05	0,169551147
-9,94E-05	-0,000240522	-5,09E-05	3,73E-05	-1,94E-05	4,57E-05	0,17952475
-0,000104945	-0,000253885	-5,37E-05	3,93E-05	-2,05E-05	4,82E-05	0,189498352
-0,000110469	-0,000267247	-5,65E-05	4,14E-05	-2,16E-05	5,08E-05	0,199471954
-0,000115992	-0,00028061	-5,93E-05	4,35E-05	-2,27E-05	5,33E-05	0,209445557
-0,000121516	-0,000293972	-6,22E-05	4,55E-05	-2,38E-05	5,58E-05	0,219419159
-0,000127039	-0,000307334	-6,50E-05	4,76E-05	-2,48E-05	5,84E-05	0,229392761
-0,000132563	-0,000320697	-6,78E-05	4,97E-05	-2,59E-05	6,09E-05	0,239366379
-0,000138086	-0,000334059	-7,06E-05	5,18E-05	-2,70E-05	6,34E-05	0,249339981
-0,00014361	-0,000347421	-7,35E-05	5,38E-05	-2,81E-05	6,60E-05	0,259313568
-0,000149133	-0,000360784	-7,63E-05	5,59E-05	-2,92E-05	6,85E-05	0,26928717
-0,000154657	-0,000374146	-7,91E-05	5,80E-05	-3,02E-05	7,11E-05	0,279260773
-0,00016018	-0,000387509	-8,20E-05	6,00E-05	-3,13E-05	7,36E-05	0,289234406
-0,000165703	-0,000400871	-8,48E-05	6,21E-05	-3,24E-05	7,61E-05	0,299208008
-0,000171227	-0,000414233	-8,76E-05	6,42E-05	-3,35E-05	7,87E-05	0,30918161
-0,00017675	-0,000427596	-9,04E-05	6,62E-05	-3,46E-05	8,12E-05	0,319155212
-0,000182274	-0,000440958	-9,33E-05	6,83E-05	-3,56E-05	8,37E-05	0,329128815
-0,000187797	-0,00045432	-9,61E-05	7,04E-05	-3,67E-05	8,63E-05	0,339102417
-0,000193321	-0,000467683	-9,89E-05	7,25E-05	-3,78E-05	8,88E-05	0,349076019
-0,000198844	-0,000481045	-0,000101733	7,45E-05	-3,89E-05	9,14E-05	0,359049622
-0,000204368	-0,000494408	-0,000104559	7,66E-05	-4,00E-05	9,39E-05	0,369023224
-0,000209891	-0,00050777	-0,000107385	7,87E-05	-4,10E-05	9,64E-05	0,378996826
-0,000215415	-0,000521132	-0,000110211	8,07E-05	-4,21E-05	9,90E-05	0,388970428
-0,000220938	-0,000534495	-0,000113037	8,28E-05	-4,32E-05	0,000101505	0,398944031
-5,23E-06	-1,40E-05	-3,01E-06	2,21E-06	-1,17E-06	2,71E-06	0,010365384
-1,05E-05	-2,79E-05	-6,02E-06	4,43E-06	-2,34E-06	5,41E-06	0,020730894
-1,57E-05	-4,19E-05	-9,04E-06	6,64E-06	-3,51E-06	8,12E-06	0,031096401
-2,09E-05	-5,58E-05	-1,20E-05	8,85E-06	-4,68E-06	1,08E-05	0,04146191
-2,62E-05	-6,98E-05	-1,51E-05	1,11E-05	-5,85E-06	1,35E-05	0,051827419
-3,14E-05	-8,37E-05	-1,81E-05	1,33E-05	-7,01E-06	1,62E-05	0,062192928
-3,66E-05	-9,77E-05	-2,11E-05	1,55E-05	-8,18E-06	1,89E-05	0,072558441
-4,19E-05	-0,000111616	-2,41E-05	1,77E-05	-9,35E-06	2,16E-05	0,08292395
-4,71E-05	-0,000125568	-2,71E-05	1,99E-05	-1,05E-05	2,44E-05	0,093289452
-5,23E-05	-0,00013952	-3,01E-05	2,21E-05	-1,17E-05	2,71E-05	0,103654961
-5,76E-05	-0,000153473	-3,31E-05	2,44E-05	-1,29E-05	2,98E-05	0,11402047
-6,28E-05	-0,000167425	-3,61E-05	2,66E-05	-1,40E-05	3,25E-05	0,124385979
-6,80E-05	-0,000181377	-3,92E-05	2,88E-05	-1,52E-05	3,52E-05	0,134751495
-7,33E-05	-0,000195329	-4,22E-05	3,10E-05	-1,64E-05	3,79E-05	0,145117004
-7,85E-05	-0,000209281	-4,52E-05	3,32E-05	-1,75E-05	4,06E-05	0,155482513
-8,37E-05	-0,000223233	-4,82E-05	3,54E-05	-1,87E-05	4,33E-05	0,165848022
-8,89E-05	-0,000237185	-5,12E-05	3,76E-05	-1,99E-05	4,60E-05	0,176213531
-9,42E-05	-0,000251137	-5,42E-05	3,98E-05	-2,10E-05	4,87E-05	0,186579041
-9,94E-05	-0,000265089	-5,72E-05	4,21E-05	-2,22E-05	5,14E-05	0,19694455
-0,000104645	-0,000279041	-6,02E-05	4,43E-05	-2,34E-05	5,41E-05	0,207310059
-0,000109877	-0,000292993	-6,33E-05	4,65E-05	-2,45E-05	5,68E-05	0,217675568
-0,000115109	-0,000306945	-6,63E-05	4,87E-05	-2,57E-05	5,95E-05	0,228041077
-0,000120341	-0,000320897	-6,93E-05	5,09E-05	-2,69E-05	6,22E-05	0,238406586
-0,000125573	-0,000334849	-7,23E-05	5,31E-05	-2,81E-05	6,49E-05	0,248772095
-0,000130806	-0,000348801	-7,53E-05	5,53E-05	-2,92E-05	6,76E-05	0,259137604
-0,000136038	-0,000362754	-7,83E-05	5,76E-05	-3,04E-05	7,03E-05	0,269503113
-0,00014127	-0,000376706	-8,13E-05	5,98E-05	-3,16E-05	7,31E-05	0,279868622
-0,000146502	-0,000390658	-8,43E-05	6,20E-05	-3,27E-05	7,58E-05	0,290234131
-0,000151735	-0,00040461	-8,74E-05	6,42E-05	-3,39E-05	7,85E-05	0,30059964
-0,000156967	-0,000418562	-9,04E-05	6,64E-05	-3,51E-05	8,12E-05	0,310965149
-0,000162199	-0,000432514	-9,34E-05	6,86E-05	-3,62E-05	8,39E-05	0,321330658
-0,000167431	-0,000446466	-9,64E-05	7,08E-05	-3,74E-05	8,66E-05	0,331696167
-0,000172664	-0,000460418	-9,94E-05	7,31E-05	-3,86E-05	8,93E-05	0,342061676
-0,000177896	-0,00047437	-0,000102413	7,53E-05	-3,97E-05	9,20E-05	0,352427185
-0,000183128	-0,000488322	-0,000105426	7,75E-05	-4,09E-05	9,47E-05	0,362792694
-0,00018836	-0,000502274	-0,000108438	7,97E-05	-4,21E-05	9,74E-05	0,373158203
-0,000193593	-0,000516226	-0,00011145	8,19E-05	-4,33E-05	0,00010011	0,383523712
-0,000198825	-0,000530178	-0,000114462	8,41E-05	-4,44E-05	0,000102815	0,393889221
-0,000204057	-0,00054413	-0,000117474	8,63E-05	-4,56E-05	0,000105521	0,40425473
-0,000209289	-0,000558083	-0,000120486	8,85E-05	-4,68E-05	0,000108227	0,414620239
-4,94E-06	-1,43E-05	-3,20E-06	2,36E-06	-1,27E-06	2,87E-06	0,01044373
-9,88E-06	-2,85E-05	-6,40E-06	4,72E-06	-2,53E-06	5,75E-06	0,020887585
-1,48E-05	-4,28E-05	-9,59E-06	7,08E-06	-3,80E-06	8,62E-06	0,03133144
-1,98E-05	-5,71E-05	-1,28E-05	9,44E-06	-5,06E-06	1,15E-05	0,041775295
-2,47E-05	-7,13E-05	-1,60E-05	1,18E-05	-6,33E-06	1,44E-05	0,052219151
-2,97E-05	-8,56E-05	-1,92E-05	1,42E-05	-7,59E-06	1,72E-05	0,062663006
-3,46E-05	-9,99E-05	-2,24E-05	1,65E-05	-8,86E-06	2,01E-05	0,073106857
-3,95E-05	-0,000114141	-2,56E-05	1,89E-05	-1,01E-05	2,30E-05	0,083550713
-4,45E-05	-0,000128409	-2,88E-05	2,12E-05	-1,14E-05	2,59E-05	0,093994568
-4,94E-05	-0,000142677	-3,20E-05	2,36E-05	-1,27E-05	2,87E-05	0,104438423
-5,44E-05	-0,000156945	-3,52E-05	2,60E-05	-1,39E-05	3,16E-05	0,114882278
-5,93E-05	-0,000171212	-3,84E-05	2,83E-05	-1,52E-05	3,45E-05	0,125326134
-6,42E-05	-0,00018548	-4,16E-05	3,07E-05	-1,65E-05	3,74E-05	0,135769989
-6,92E-05	-0,000199748	-4,48E-05	3,30E-05	-1,77E-05	4,02E-05	0,146213837
-7,41E-05	-0,000214015	-4,80E-05	3,54E-05	-1,90E-05	4,31E-05	0,1566577
-7,91E-05	-0,000228283	-5,12E-05	3,78E-05	-2,03E-05	4,60E-05	0,167101547
-8,40E-05	-0,000242551	-5,44E-05	4,01E-05	-2,15E-05	4,88E-05	0,17754541
-8,90E-05	-0,000256819	-5,76E-05	4,25E-05	-2,28E-05	5,17E-05	0,187989258
-9,39E-05	-0,000271086	-6,08E-05	4,49E-05	-2,40E-05	5,46E-05	0,198433121
-9,88E-05	-0,000285354	-6,40E-05	4,72E-05	-2,53E-05	5,75E-05	0,208876968
-0,000103782	-0,000299622	-6,72E-05	4,96E-05	-2,66E-05	6,03E-05	0,219320831
-0,000108724	-0,00031389	-7,04E-05	5,19E-05	-2,78E-05	6,32E-05	0,229764679
-0,000113666	-0,000328157	-7,36E-05	5,43E-05	-2,91E-05	6,61E-05	0,240208542
-0,000118608	-0,000342425	-7,68E-05	5,67E-05	-3,04E-05	6,90E-05	0,25065239
-0,00012355	-0,000356693	-8,00E-05	5,90E-05	-3,16E-05	7,18E-05	0,261096252
-0,000128492	-0,00037096	-8,32E-05	6,14E-05	-3,29E-05	7,47E-05	0,2715401
-0,000133434	-0,000385228	-8,64E-05	6,37E-05	-3,42E-05	7,76E-05	0,281983948
-0,000138376	-0,000399496	-8,96E-05	6,61E-05	-3,54E-05	8,05E-05	0,292427826
-0,000143318	-0,000413764	-9,28E-05	6,85E-05	-3,67E-05	8,33E-05	0,302871674
-0,000148261	-0,000428031	-9,59E-05	7,08E-05	-3,80E-05	8,62E-05	0,313315521
-0,000153203	-0,000442299	-9,91E-05	7,32E-05	-3,92E-05	8,91E-05	0,323759369
-0,000158145	-0,000456567	-0,000102346	7,55E-05	-4,05E-05	9,19E-05	0,334203247
-0,000163087	-0,000470834	-0,000105544	7,79E-05	-4,18E-05	9,48E-05	0,344647095
-0,000168029	-0,000485102	-0,000108742	8,03E-05	-4,30E-05	9,77E-05	0,355090942
-0,000172971	-0,00049937	-0,000111941	8,26E-05	-4,43E-05	0,000100568	0,36553479
-0,000177913	-0,000513638	-0,000115139	8,50E-05	-4,56E-05	0,000103441	0,375978638
-0,000182855	-0,000527905	-0,000118337	8,73E-05	-4,68E-05	0,000106314	0,386422516
-0,000187797	-0,000542173	-0,000121536	8,97E-05	-4,81E-05	0,000109188	0,396866364
-0,000192739	-0,000556441	-0,000124734	9,21E-05	-4,94E-05	0,000112061	0,407310211
-0,000197681	-0,000570708	-0,000127932	9,44E-05	-5,06E-05	0,000114934	0,417754059
-4,65E-06	-1,43E-05	-3,38E-06	2,51E-06	-1,36E-06	3,04E-06	0,010408177
-9,30E-06	-2,85E-05	-6,77E-06	5,02E-06	-2,73E-06	6,08E-06	0,020816479
-1,40E-05	-4,28E-05	-1,02E-05	7,53E-06	-4,09E-06	9,12E-06	0,031224781
-1,86E-05	-5,71E-05	-1,35E-05	1,00E-05	-5,46E-06	1,22E-05	0,041633083
-2,33E-05	-7,13E-05	-1,69E-05	1,25E-05	-6,82E-06	1,52E-05	0,052041386
-2,79E-05	-8,56E-05	-2,03E-05	1,51E-05	-8,19E-06	1,82E-05	0,062449688
-3,26E-05	-9,98E-05	-2,37E-05	1,76E-05	-9,55E-06	2,13E-05	0,072857986
-3,72E-05	-0,000114107	-2,71E-05	2,01E-05	-1,09E-05	2,43E-05	0,083266289
-4,19E-05	-0,00012837	-3,05E-05	2,26E-05	-1,23E-05	2,74E-05	0,093674591
-4,65E-05	-0,000142634	-3,38E-05	2,51E-05	-1,36E-05	3,04E-05	0,104082893
-5,12E-05	-0,000156897	-3,72E-05	2,76E-05	-1,50E-05	3,34E-05	0,114491196
-5,58E-05	-0,000171161	-4,06E-05	3,01E-05	-1,64E-05	3,65E-05	0,124899498
-6,05E-05	-0,000185424	-4,40E-05	3,26E-05	-1,77E-05	3,95E-05	0,1353078
-6,51E-05	-0,000199687	-4,74E-05	3,51E-05	-1,91E-05	4,26E-05	0,145716095
-6,98E-05	-0,000213951	-5,08E-05	3,76E-05	-2,05E-05	4,56E-05	0,156124405
-7,44E-05	-0,000228214	-5,42E-05	4,01E-05	-2,18E-05	4,86E-05	0,1665327
-7,91E-05	-0,000242478	-5,75E-05	4,27E-05	-2,32E-05	5,17E-05	0,17694101
-8,37E-05	-0,000256741	-6,09E-05	4,52E-05	-2,46E-05	5,47E-05	0,187349304
-8,84E-05	-0,000271004	-6,43E-05	4,77E-05	-2,59E-05	5,78E-05	0,197757614
-9,30E-05	-0,000285268	-6,77E-05	5,02E-05	-2,73E-05	6,08E-05	0,208165909
-9,77E-05	-0,000299531	-7,11E-05	5,27E-05	-2,87E-05	6,38E-05	0,218574219
-0,00010235	-0,000313795	-7,45E-05	5,52E-05	-3,00E-05	6,69E-05	0,228982513
-0,000107003	-0,000328058	-7,78E-05	5,77E-05	-3,14E-05	6,99E-05	0,239390808
-0,000111655	-0,000342322	-8,12E-05	6,02E-05	-3,27E-05	7,30E-05	0,249799118
-0,000116307	-0,000356585	-8,46E-05	6,27E-05	-3,41E-05	7,60E-05	0,260207428
-0,00012096	-0,000370848	-8,80E-05	6,52E-05	-3,55E-05	7,90E-05	0,270615723
-0,000125612	-0,000385112	-9,14E-05	6,78E-05	-3,68E-05	8,21E-05	0,281024017
-0,000130264	-0,000399375	-9,48E-05	7,03E-05	-3,82E-05	8,51E-05	0,291432312
-0,000134916	-0,000413639	-9,81E-05	7,28E-05	-3,96E-05	8,81E-05	0,301840637
-0,000139569	-0,000427902	-0,000101534	7,53E-05	-4,09E-05	9,12E-05	0,312248932
-0,000144221	-0,000442165	-0,000104918	7,78E-05	-4,23E-05	9,42E-05	0,322657227
-0,000148873	-0,000456429	-0,000108303	8,03E-05	-4,37E-05	9,73E-05	0,333065521
-0,000153526	-0,000470692	-0,000111687	8,28E-05	-4,50E-05	0,000100308	0,343473846
-0,000158178	-0,000484956	-0,000115072	8,53E-05	-4,64E-05	0,000103348	0,353882141
-0,00016283	-0,000499219	-0,000118456	8,78E-05	-4,78E-05	0,000106387	0,364290436
-0,000167482	-0,000513482	-0,000121841	9,03E-05	-4,91E-05	0,000109427	0,37469873
-0,000172135	-0,000527746	-0,000125225	9,28E-05	-5,05E-05	0,000112467	0,385107025
-0,000176787	-0,000542009	-0,00012861	9,54E-05	-5,18E-05	0,000115506	0,39551535
-0,000181439	-0,000556273	-0,000131994	9,79E-05	-5,32E-05	0,000118546	0,405923645
-0,000186092	-0,000570536	-0,000135378	0,000100374	-5,46E-05	0,000121585	0,41633194
-4,36E-06	-1,39E-05	-3,57E-06	2,66E-06	-1,46E-06	3,20E-06	0,010235792
-8,73E-06	-2,79E-05	-7,14E-06	5,31E-06	-2,91E-06	6,41E-06	0,020471706
-1,31E-05	-4,18E-05	-1,07E-05	7,97E-06	-4,37E-06	9,61E-06	0,030707623
-1,75E-05	-5,57E-05	-1,43E-05	1,06E-05	-5,83E-06	1,28E-05	0,040943539
-2,18E-05	-6,97E-05	-1,79E-05	1,33E-05	-7,28E-06	1,60E-05	0,051179451
-2,62E-05	-8,36E-05	-2,14E-05	1,59E-05	-8,74E-06	1,92E-05	0,061415367
-3,05E-05	-9,75E-05	-2,50E-05	1,86E-05	-1,02E-05	2,24E-05	0,071651283
-3,49E-05	-0,000111443	-2,86E-05	2,13E-05	-1,17E-05	2,56E-05	0,081887199
-3,93E-05	-0,000125373	-3,21E-05	2,39E-05	-1,31E-05	2,88E-05	0,092123116
-4,36E-05	-0,000139304	-3,57E-05	2,66E-05	-1,46E-05	3,20E-05	0,102359024
-4,80E-05	-0,000153234	-3,93E-05	2,92E-05	-1,60E-05	3,52E-05	0,11259494
-5,24E-05	-0,000167165	-4,28E-05	3,19E-05	-1,75E-05	3,84E-05	0,122830856
-5,67E-05	-0,000181095	-4,64E-05	3,45E-05	-1,89E-05	4,16E-05	0,133066772
-6,11E-05	-0,000195025	-5,00E-05	3,72E-05	-2,04E-05	4,48E-05	0,143302689
-6,54E-05	-0,000208956	-5,36E-05	3,99E-05	-2,18E-05	4,80E-05	0,153538605
-6,98E-05	-0,000222886	-5,71E-05	4,25E-05	-2,33E-05	5,12E-05	0,163774521
-7,42E-05	-0,000236817	-6,07E-05	4,52E-05	-2,48E-05	5,45E-05	0,174010437
-7,85E-05	-0,000250747	-6,43E-05	4,78E-05	-2,62E-05	5,77E-05	0,184246353
-8,29E-05	-0,000264677	-6,78E-05	5,05E-05	-2,77E-05	6,09E-05	0,194482269
-8,73E-05	-0,000278608	-7,14E-05	5,31E-05	-2,91E-05	6,41E-05	0,20471817
-9,16E-05	-0,000292538	-7,50E-05	5,58E-05	-3,06E-05	6,73E-05	0,214954086
-9,60E-05	-0,000306469	-7,86E-05	5,85E-05	-3,20E-05	7,05E-05	0,225190002
-0,000100341	-0,000320399	-8,21E-05	6,11E-05	-3,35E-05	7,37E-05	0,235425919
-0,000104704	-0,000334329	-8,57E-05	6,38E-05	-3,50E-05	7,69E-05	0,245661835
-0,000109066	-0,00034826	-8,93E-05	6,64E-05	-3,64E-05	8,01E-05	0,255897751
-0,000113429	-0,00036219	-9,28E-05	6,91E-05	-3,79E-05	8,33E-05	0,266133667
-0,000117792	-0,000376121	-9,64E-05	7,17E-05	-3,93E-05	8,65E-05	0,276369568
-0,000122154	-0,000390051	-1,00E-04	7,44E-05	-4,08E-05	8,97E-05	0,286605499
-0,000126517	-0,000403981	-0,000103552	7,71E-05	-4,22E-05	9,29E-05	0,2968414
-0,00013088	-0,000417912	-0,000107123	7,97E-05	-4,37E-05	9,61E-05	0,307077332
-0,000135242	-0,000431842	-0,000110694	8,24E-05	-4,52E-05	9,93E-05	0,317313232
-0,000139605	-0,000445773	-0,000114264	8,50E-05	-4,66E-05	0,000102497	0,327549164
-0,000143968	-0,000459703	-0,000117835	8,77E-05	-4,81E-05	0,0001057	0,337785065
-0,00014833	-0,000473633	-0,000121406	9,03E-05	-4,95E-05	0,000108903	0,348020996
-0,000152693	-0,000487564	-0,000124977	9,30E-05	-5,10E-05	0,000112106	0,358256897
-0,000157055	-0,000501494	-0,000128547	9,57E-05	-5,24E-05	0,000115309	0,368492828
-0,000161418	-0,000515425	-0,000132118	9,83E-05	-5,39E-05	0,000118512	0,378728729
-0,000165781	-0,000529355	-0,000135689	0,000100966	-5,53E-05	0,000121715	0,388964661
-0,000170143	-0,000543285	-0,00013926	0,000103623	-5,68E-05	0,000124918	0,399200562
-0,000174506	-0,000557216	-0,00014283	0,00010628	-5,83E-05	0,000128121	0,409436493
-4,07E-06	-1,33E-05	-3,76E-06	2,80E-06	-1,53E-06	3,36E-06	0,009634978
-8,15E-06	-2,66E-05	-7,51E-06	5,60E-06	-3,05E-06	6,73E-06	0,019270077
-1,22E-05	-3,99E-05	-1,13E-05	8,40E-06	-4,58E-06	1,01E-05	0,028905176
-1,63E-05	-5,32E-05	-1,50E-05	1,12E-05	-6,11E-06	1,35E-05	0,038540276
-2,04E-05	-6,65E-05	-1,88E-05	1,40E-05	-7,64E-06	1,68E-05	0,048175373
-2,44E-05	-7,98E-05	-2,25E-05	1,68E-05	-9,16E-06	2,02E-05	0,057810471
-2,85E-05	-9,31E-05	-2,63E-05	1,96E-05	-1,07E-05	2,35E-05	0,067445572
-3,26E-05	-0,000106364	-3,01E-05	2,24E-05	-1,22E-05	2,69E-05	0,077080666
-3,67E-05	-0,000119659	-3,38E-05	2,52E-05	-1,37E-05	3,03E-05	0,086715767
-4,07E-05	-0,000132955	-3,76E-05	2,80E-05	-1,53E-05	3,36E-05	0,096350868
-4,48E-05	-0,00014625	-4,13E-05	3,08E-05	-1,68E-05	3,70E-05	0,105985962
-4,89E-05	-0,000159546	-4,51E-05	3,36E-05	-1,83E-05	4,04E-05	0,115621063
-5,29E-05	-0,000172842	-4,88E-05	3,64E-05	-1,99E-05	4,37E-05	0,125256165
-5,70E-05	-0,000186137	-5,26E-05	3,92E-05	-2,14E-05	4,71E-05	0,134891266
-6,11E-05	-0,000199433	-5,64E-05	4,20E-05	-2,29E-05	5,05E-05	0,144526352
-6,52E-05	-0,000212728	-6,01E-05	4,48E-05	-2,44E-05	5,38E-05	0,154161453
-6,92E-05	-0,000226024	-6,39E-05	4,76E-05	-2,60E-05	5,72E-05	0,163796555
-7,33E-05	-0,000239319	-6,76E-05	5,04E-05	-2,75E-05	6,05E-05	0,173431656
-7,74E-05	-0,000252615	-7,14E-05	5,32E-05	-2,90E-05	6,39E-05	0,183066757
-8,15E-05	-0,00026591	-7,51E-05	5,60E-05	-3,05E-05	6,73E-05	0,192701859
-8,55E-05	-0,000279206	-7,89E-05	5,88E-05	-3,21E-05	7,06E-05	0,202336945
-8,96E-05	-0,000292501	-8,27E-05	6,16E-05	-3,36E-05	7,40E-05	0,211972046
-9,37E-05	-0,000305797	-8,64E-05	6,44E-05	-3,51E-05	7,74E-05	0,221607147
-9,77E-05	-0,000319092	-9,02E-05	6,72E-05	-3,67E-05	8,07E-05	0,231242249
-0,000101819	-0,000332388	-9,39E-05	7,00E-05	-3,82E-05	8,41E-05	0,24087735
-0,000105892	-0,000345683	-9,77E-05	7,28E-05	-3,97E-05	8,75E-05	0,250512451
-0,000109965	-0,000358979	-0,000101451	7,56E-05	-4,12E-05	9,08E-05	0,260147552
-0,000114038	-0,000372274	-0,000105208	7,84E-05	-4,28E-05	9,42E-05	0,269782654
-0,00011811	-0,00038557	-0,000108965	8,12E-05	-4,43E-05	9,75E-05	0,279417725
-0,000122183	-0,000398865	-0,000112723	8,40E-05	-4,58E-05	0,00010091	0,289052826
-0,000126256	-0,000412161	-0,00011648	8,68E-05	-4,73E-05	0,000104274	0,298687927
-0,000130329	-0,000425456	-0,000120238	8,95E-05	-4,89E-05	0,000107638	0,308323029
-0,000134402	-0,000438752	-0,000123995	9,23E-05	-5,04E-05	0,000111002	0,31795813
-0,000138474	-0,000452047	-0,000127753	9,51E-05	-5,19E-05	0,000114365	0,327593231
-0,000142547	-0,000465343	-0,00013151	9,79E-05	-5,35E-05	0,000117729	0,337228333
-0,00014662	-0,000478638	-0,000135267	0,000100742	-5,50E-05	0,000121093	0,346863434
-0,000150693	-0,000491934	-0,000139025	0,00010354	-5,65E-05	0,000124456	0,356498535
-0,000154766	-0,00050523	-0,000142782	0,000106339	-5,80E-05	0,00012782	0,366133636
-0,000158838	-0,000518525	-0,00014654	0,000109137	-5,96E-05	0,000131184	0,375768738
-0,000162911	-0,000531821	-0,000150297	0,000111936	-6,11E-05	0,000134547	0,385403839
-3,78E-06	-1,24E-05	-3,94E-06	2,93E-06	-1,56E-06	3,53E-06	0,007693833
-7,57E-06	-2,49E-05	-7,89E-06	5,86E-06	-3,13E-06	7,06E-06	0,015387785
-1,13E-05	-3,73E-05	-1,18E-05	8,79E-06	-4,69E-06	1,06E-05	0,023081738
-1,51E-05	-4,97E-05	-1,58E-05	1,17E-05	-6,26E-06	1,41E-05	0,030775688
-1,89E-05	-6,22E-05	-1,97E-05	1,46E-05	-7,82E-06	1,76E-05	0,038469643
-2,27E-05	-7,46E-05	-2,37E-05	1,76E-05	-9,39E-06	2,12E-05	0,046163593
-2,65E-05	-8,71E-05	-2,76E-05	2,05E-05	-1,10E-05	2,47E-05	0,053857544
-3,03E-05	-9,95E-05	-3,16E-05	2,34E-05	-1,25E-05	2,82E-05	0,061551498
-3,40E-05	-0,00011193	-3,55E-05	2,64E-05	-1,41E-05	3,18E-05	0,069245445
-3,78E-05	-0,000124367	-3,94E-05	2,93E-05	-1,56E-05	3,53E-05	0,0769394
-4,16E-05	-0,000136804	-4,34E-05	3,22E-05	-1,72E-05	3,88E-05	0,084633354
-4,54E-05	-0,000149241	-4,73E-05	3,51E-05	-1,88E-05	4,23E-05	0,092327301
-4,92E-05	-0,000161677	-5,13E-05	3,81E-05	-2,03E-05	4,59E-05	0,100021255
-5,30E-05	-0,000174114	-5,52E-05	4,10E-05	-2,19E-05	4,94E-05	0,10771521
-5,67E-05	-0,000186551	-5,92E-05	4,39E-05	-2,35E-05	5,29E-05	0,115409157
-6,05E-05	-0,000198988	-6,31E-05	4,69E-05	-2,50E-05	5,65E-05	0,123103111
-6,43E-05	-0,000211424	-6,71E-05	4,98E-05	-2,66E-05	6,00E-05	0,130797058
-6,81E-05	-0,000223861	-7,10E-05	5,27E-05	-2,82E-05	6,35E-05	0,138491013
-7,19E-05	-0,000236298	-7,49E-05	5,56E-05	-2,97E-05	6,70E-05	0,146184967
-7,57E-05	-0,000248735	-7,89E-05	5,86E-05	-3,13E-05	7,06E-05	0,153878922
-7,94E-05	-0,000261171	-8,28E-05	6,15E-05	-3,29E-05	7,41E-05	0,161572876
-8,32E-05	-0,000273608	-8,68E-05	6,44E-05	-3,44E-05	7,76E-05	0,16926683
-8,70E-05	-0,000286045	-9,07E-05	6,74E-05	-3,60E-05	8,11E-05	0,17696077
-9,08E-05	-0,000298482	-9,47E-05	7,03E-05	-3,76E-05	8,47E-05	0,184654724
-9,46E-05	-0,000310918	-9,86E-05	7,32E-05	-3,91E-05	8,82E-05	0,192348679
-9,83E-05	-0,000323355	-0,000102556	7,61E-05	-4,07E-05	9,17E-05	0,200042633
-0,000102131	-0,000335792	-0,000106501	7,91E-05	-4,22E-05	9,53E-05	0,207736588
-0,000105913	-0,000348229	-0,000110445	8,20E-05	-4,38E-05	9,88E-05	0,215430542
-0,000109696	-0,000360665	-0,00011439	8,49E-05	-4,54E-05	0,000102318	0,223124481
-0,000113479	-0,000373102	-0,000118334	8,79E-05	-4,69E-05	0,000105846	0,230818436
-0,000117261	-0,000385539	-0,000122279	9,08E-05	-4,85E-05	0,000109374	0,23851239
-0,000121044	-0,000397976	-0,000126223	9,37E-05	-5,01E-05	0,000112902	0,246206345
-0,000124826	-0,000410412	-0,000130168	9,66E-05	-5,16E-05	0,00011643	0,253900299
-0,000128609	-0,000422849	-0,000134112	9,96E-05	-5,32E-05	0,000119959	0,261594238
-0,000132392	-0,000435286	-0,000138057	0,000102503	-5,48E-05	0,000123487	0,269288208
-0,000136174	-0,000447723	-0,000142001	0,000105432	-5,63E-05	0,000127015	0,276982147
-0,000139957	-0,000460159	-0,000145945	0,00010836	-5,79E-05	0,000130543	0,284676117
-0,00014374	-0,000472596	-0,00014989	0,000111289	-5,95E-05	0,000134071	0,292370056
-0,000147522	-0,000485033	-0,000153834	0,000114218	-6,10E-05	0,000137599	0,300063995
-0,000151305	-0,00049747	-0,000157779	0,000117146	-6,26E-05	0,000141128	0,307757965
-3,49E-06	-1,15E-05	-4,13E-06	3,05E-06	-1,59E-06	3,69E-06	0,007140954
-6,98E-06	-2,31E-05	-8,26E-06	6,11E-06	-3,18E-06	7,39E-06	0,01428205
-1,05E-05	-3,46E-05	-1,24E-05	9,16E-06	-4,77E-06	1,11E-05	0,021423145
-1,40E-05	-4,61E-05	-1,65E-05	1,22E-05	-6,36E-06	1,48E-05	0,028564241
-1,75E-05	-5,77E-05	-2,07E-05	1,53E-05	-7,95E-06	1,85E-05	0,035705337
-2,10E-05	-6,92E-05	-2,48E-05	1,83E-05	-9,54E-06	2,22E-05	0,042846432
-2,44E-05	-8,07E-05	-2,89E-05	2,14E-05	-1,11E-05	2,59E-05	0,049987528
-2,79E-05	-9,23E-05	-3,31E-05	2,44E-05	-1,27E-05	2,96E-05	0,057128624
-3,14E-05	-0,000103805	-3,72E-05	2,75E-05	-1,43E-05	3,32E-05	0,06426972
-3,49E-05	-0,000115339	-4,13E-05	3,05E-05	-1,59E-05	3,69E-05	0,071410816
-3,84E-05	-0,000126873	-4,54E-05	3,36E-05	-1,75E-05	4,06E-05	0,078551911
-4,19E-05	-0,000138407	-4,96E-05	3,67E-05	-1,91E-05	4,43E-05	0,085693007
-4,54E-05	-0,000149941	-5,37E-05	3,97E-05	-2,07E-05	4,80E-05	0,092834103
-4,89E-05	-0,000161475	-5,78E-05	4,28E-05	-2,23E-05	5,17E-05	0,099975199
-5,24E-05	-0,000173009	-6,20E-05	4,58E-05	-2,39E-05	5,54E-05	0,107116295
-5,59E-05	-0,000184543	-6,61E-05	4,89E-05	-2,54E-05	5,91E-05	0,114257391
-5,94E-05	-0,000196077	-7,02E-05	5,19E-05	-2,70E-05	6,28E-05	0,121398486
-6,29E-05	-0,000207611	-7,44E-05	5,50E-05	-2,86E-05	6,65E-05	0,128539582
-6,64E-05	-0,000219145	-7,85E-05	5,80E-05	-3,02E-05	7,02E-05	0,135680678
-6,98E-05	-0,000230679	-8,26E-05	6,11E-05	-3,18E-05	7,39E-05	0,142821774
-7,33E-05	-0,000242213	-8,68E-05	6,41E-05	-3,34E-05	7,76E-05	0,14996287
-7,68E-05	-0,000253747	-9,09E-05	6,72E-05	-3,50E-05	8,13E-05	0,157103965
-8,03E-05	-0,000265281	-9,50E-05	7,03E-05	-3,66E-05	8,50E-05	0,164245061
-8,38E-05	-0,000276814	-9,92E-05	7,33E-05	-3,82E-05	8,87E-05	0,171386157
-8,73E-05	-0,000288348	-0,000103287	7,64E-05	-3,98E-05	9,24E-05	0,178527253
-9,08E-05	-0,000299882	-0,000107419	7,94E-05	-4,13E-05	9,61E-05	0,185668348
-9,43E-05	-0,000311416	-0,00011155	8,25E-05	-4,29E-05	9,97E-05	0,192809445
-9,78E-05	-0,00032295	-0,000115682	8,55E-05	-4,45E-05	0,000103443	0,199950541
-0,000101281	-0,000334484	-0,000119813	8,86E-05	-4,61E-05	0,000107137	0,207091636
-0,000104773	-0,000346018	-0,000123945	9,16E-05	-4,77E-05	0,000110831	0,214232733
-0,000108265	-0,000357552	-0,000128076	9,47E-05	-4,93E-05	0,000114526	0,221373828
-0,000111758	-0,000369086	-0,000132208	9,77E-05	-5,09E-05	0,00011822	0,228514924
-0,00011525	-0,00038062	-0,000136339	0,000100804	-5,25E-05	0,000121915	0,23565602
-0,000118743	-0,000392154	-0,000140471	0,000103859	-5,41E-05	0,000125609	0,242797116
-0,000122235	-0,000403688	-0,000144602	0,000106914	-5,57E-05	0,000129303	0,249938211
-0,000125728	-0,000415222	-0,000148734	0,000109968	-5,72E-05	0,000132998	0,257079307
-0,00012922	-0,000426756	-0,000152865	0,000113023	-5,88E-05	0,000136692	0,264220403
-0,000132713	-0,00043829	-0,000156997	0,000116078	-6,04E-05	0,000140387	0,271361484
-0,000136205	-0,000449824	-0,000161128	0,000119132	-6,20E-05	0,000144081	0,278502579
-0,000139697	-0,000461358	-0,00016526	0,000122187	-6,36E-05	0,000147775	0,285643676
-3,20E-06	-1,06E-05	-4,32E-06	3,19E-06	-1,59E-06	3,72E-06	0,006624891
-6,40E-06	-2,12E-05	-8,64E-06	6,39E-06	-3,19E-06	7,45E-06	0,013249923
-9,61E-06	-3,18E-05	-1,30E-05	9,58E-06	-4,78E-06	1,12E-05	0,019874955
-1,28E-05	-4,24E-05	-1,73E-05	1,28E-05	-6,37E-06	1,49E-05	0,026499987
-1,60E-05	-5,30E-05	-2,16E-05	1,60E-05	-7,97E-06	1,86E-05	0,033125019
-1,92E-05	-6,36E-05	-2,59E-05	1,92E-05	-9,56E-06	2,23E-05	0,039750053
-2,24E-05	-7,42E-05	-3,03E-05	2,24E-05	-1,12E-05	2,61E-05	0,046375085
-2,56E-05	-8,48E-05	-3,46E-05	2,55E-05	-1,27E-05	2,98E-05	0,053000117
-2,88E-05	-9,54E-05	-3,89E-05	2,87E-05	-1,43E-05	3,35E-05	0,059625149
-3,20E-05	-0,000106008	-4,32E-05	3,19E-05	-1,59E-05	3,72E-05	0,066250181
-3,52E-05	-0,000116609	-4,75E-05	3,51E-05	-1,75E-05	4,10E-05	0,072875212
-3,84E-05	-0,00012721	-5,19E-05	3,83E-05	-1,91E-05	4,47E-05	0,079500241
-4,16E-05	-0,000137811	-5,62E-05	4,15E-05	-2,07E-05	4,84E-05	0,086125276
-4,48E-05	-0,000148412	-6,05E-05	4,47E-05	-2,23E-05	5,21E-05	0,092750304
-4,80E-05	-0,000159012	-6,48E-05	4,79E-05	-2,39E-05	5,58E-05	0,09937534
-5,12E-05	-0,000169613	-6,91E-05	5,11E-05	-2,55E-05	5,96E-05	0,106000376
-5,44E-05	-0,000180214	-7,35E-05	5,43E-05	-2,71E-05	6,33E-05	0,112625404
-5,76E-05	-0,000190815	-7,78E-05	5,75E-05	-2,87E-05	6,70E-05	0,11925044
-6,08E-05	-0,000201416	-8,21E-05	6,07E-05	-3,03E-05	7,07E-05	0,125875468
-6,40E-05	-0,000212017	-8,64E-05	6,39E-05	-3,19E-05	7,45E-05	0,132500504
-6,72E-05	-0,000222617	-9,08E-05	6,71E-05	-3,35E-05	7,82E-05	0,139125539
-7,04E-05	-0,000233218	-9,51E-05	7,03E-05	-3,51E-05	8,19E-05	0,145750567
-7,37E-05	-0,000243819	-9,94E-05	7,35E-05	-3,67E-05	8,56E-05	0,152375596
-7,69E-05	-0,00025442	-0,000103722	7,67E-05	-3,82E-05	8,94E-05	0,159000624
-8,01E-05	-0,000265021	-0,000108044	7,98E-05	-3,98E-05	9,31E-05	0,165625667
-8,33E-05	-0,000275622	-0,000112366	8,30E-05	-4,14E-05	9,68E-05	0,172250695
-8,65E-05	-0,000286222	-0,000116688	8,62E-05	-4,30E-05	0,00010052	0,178875723
-8,97E-05	-0,000296823	-0,00012101	8,94E-05	-4,46E-05	0,000104243	0,185500752
-9,29E-05	-0,000307424	-0,000125331	9,26E-05	-4,62E-05	0,000107966	0,192125795
-9,61E-05	-0,000318025	-0,000129653	9,58E-05	-4,78E-05	0,000111689	0,198750823
-9,93E-05	-0,000328626	-0,000133975	9,90E-05	-4,94E-05	0,000115412	0,205375851
-0,00010247	-0,000339227	-0,000138297	0,0001022	-5,10E-05	0,000119135	0,21200088
-0,000105672	-0,000349827	-0,000142618	0,000105394	-5,26E-05	0,000122858	0,218625923
-0,000108874	-0,000360428	-0,00014694	0,000108588	-5,42E-05	0,000126581	0,225250951
-0,000112077	-0,000371029	-0,000151262	0,000111781	-5,58E-05	0,000130304	0,231875979
-0,000115279	-0,00038163	-0,000155584	0,000114975	-5,74E-05	0,000134027	0,238501007
-0,000118481	-0,000392231	-0,000159905	0,000118169	-5,90E-05	0,00013775	0,245126051
-0,000121683	-0,000402832	-0,000164227	0,000121363	-6,06E-05	0,000141473	0,251751079
-0,000124885	-0,000413433	-0,000168549	0,000124556	-6,21E-05	0,000145196	0,258376107
-0,000128088	-0,000424033	-0,000172871	0,00012775	-6,37E-05	0,000148919	0,265001135
-2,91E-06	-9,64E-06	-4,51E-06	3,32E-06	-1,56E-06	3,40E-06	0,006025089
-5,82E-06	-1,93E-05	-9,03E-06	6,65E-06	-3,12E-06	6,80E-06	0,01205032
-8,74E-06	-2,89E-05	-1,35E-05	9,97E-06	-4,67E-06	1,02E-05	0,018075551
-1,16E-05	-3,86E-05	-1,81E-05	1,33E-05	-6,23E-06	1,36E-05	0,02410078
-1,46E-05	-4,82E-05	-2,26E-05	1,66E-05	-7,79E-06	1,70E-05	0,030126011
-1,75E-05	-5,78E-05	-2,71E-05	1,99E-05	-9,35E-06	2,04E-05	0,03615124
-2,04E-05	-6,75E-05	-3,16E-05	2,33E-05	-1,09E-05	2,38E-05	0,042176473
-2,33E-05	-7,71E-05	-3,61E-05	2,66E-05	-1,25E-05	2,72E-05	0,048201702
-2,62E-05	-8,67E-05	-4,06E-05	2,99E-05	-1,40E-05	3,06E-05	0,054226931
-2,91E-05	-9,64E-05	-4,51E-05	3,32E-05	-1,56E-05	3,40E-05	0,060252164
-3,20E-05	-0,000106027	-4,97E-05	3,66E-05	-1,71E-05	3,74E-05	0,066277394
-3,49E-05	-0,000115666	-5,42E-05	3,99E-05	-1,87E-05	4,08E-05	0,072302623
-3,79E-05	-0,000125304	-5,87E-05	4,32E-05	-2,03E-05	4,42E-05	0,078327852
-4,08E-05	-0,000134943	-6,32E-05	4,65E-05	-2,18E-05	4,76E-05	0,084353089
-4,37E-05	-0,000144582	-6,77E-05	4,99E-05	-2,34E-05	5,10E-05	0,090378318
-4,66E-05	-0,000154221	-7,22E-05	5,32E-05	-2,49E-05	5,44E-05	0,096403547
-4,95E-05	-0,00016386	-7,67E-05	5,65E-05	-2,65E-05	5,78E-05	0,102428776
-5,24E-05	-0,000173498	-8,13E-05	5,98E-05	-2,81E-05	6,12E-05	0,108454005
-5,53E-05	-0,000183137	-8,58E-05	6,32E-05	-2,96E-05	6,46E-05	0,114479235
-5,82E-05	-0,000192776	-9,03E-05	6,65E-05	-3,12E-05	6,80E-05	0,120504471
-6,12E-05	-0,000202415	-9,48E-05	6,98E-05	-3,27E-05	7,14E-05	0,126529701
-6,41E-05	-0,000212054	-9,93E-05	7,31E-05	-3,43E-05	7,48E-05	0,13255493
-6,70E-05	-0,000221692	-0,000103826	7,65E-05	-3,58E-05	7,82E-05	0,138580159
-6,99E-05	-0,000231331	-0,00010834	7,98E-05	-3,74E-05	8,16E-05	0,144605388
-7,28E-05	-0,00024097	-0,000112854	8,31E-05	-3,90E-05	8,50E-05	0,150630617
-7,57E-05	-0,000250609	-0,000117368	8,64E-05	-4,05E-05	8,84E-05	0,156655847
-7,86E-05	-0,000260248	-0,000121883	8,97E-05	-4,21E-05	9,18E-05	0,162681076
-8,15E-05	-0,000269887	-0,000126397	9,31E-05	-4,36E-05	9,52E-05	0,16870632
-8,44E-05	-0,000279525	-0,000130911	9,64E-05	-4,52E-05	9,86E-05	0,174731549
-8,74E-05	-0,000289164	-0,000135425	9,97E-05	-4,68E-05	0,00010195	0,180756778
-9,03E-05	-0,000298803	-0,000139939	0,000103045	-4,83E-05	0,000105349	0,186782008
-9,32E-05	-0,000308442	-0,000144454	0,000106369	-4,99E-05	0,000108747	0,192807237
-9,61E-05	-0,000318081	-0,000148968	0,000109693	-5,14E-05	0,000112146	0,198832466
-9,90E-05	-0,000327719	-0,000153482	0,000113017	-5,30E-05	0,000115544	0,204857695
-0,000101918	-0,000337358	-0,000157996	0,000116341	-5,45E-05	0,000118942	0,210882924
-0,00010483	-0,000346997	-0,00016251	0,000119665	-5,61E-05	0,000122341	0,216908154
-0,000107742	-0,000356636	-0,000167024	0,000122989	-5,77E-05	0,000125739	0,222933383
-0,000110654	-0,000366275	-0,000171539	0,000126313	-5,92E-05	0,000129137	0,228958612
-0,000113566	-0,000375913	-0,000176053	0,000129637	-6,08E-05	0,000132536	0,234983841
-0,000116478	-0,000385552	-0,000180567	0,000132961	-6,23E-05	0,000135934	0,241009086
-2,62E-06	-8,67E-06	-4,70E-06	3,35E-06	-1,48E-06	2,97E-06	0,005402156
-5,24E-06	-1,73E-05	-9,39E-06	6,70E-06	-2,97E-06	5,93E-06	0,010804454
-7,87E-06	-2,60E-05	-1,41E-05	1,00E-05	-4,45E-06	8,90E-06	0,016206753
-1,05E-05	-3,47E-05	-1,88E-05	1,34E-05	-5,93E-06	1,19E-05	0,021609051
-1,31E-05	-4,34E-05	-2,35E-05	1,67E-05	-7,41E-06	1,48E-05	0,02701135
-1,57E-05	-5,20E-05	-2,82E-05	2,01E-05	-8,90E-06	1,78E-05	0,032413648
-1,84E-05	-6,07E-05	-3,29E-05	2,34E-05	-1,04E-05	2,08E-05	0,037815945
-2,10E-05	-6,94E-05	-3,76E-05	2,68E-05	-1,19E-05	2,37E-05	0,043218246
-2,36E-05	-7,80E-05	-4,23E-05	3,01E-05	-1,33E-05	2,67E-05	0,048620542
-2,62E-05	-8,67E-05	-4,70E-05	3,35E-05	-1,48E-05	2,97E-05	0,054022843
-2,88E-05	-9,54E-05	-5,17E-05	3,68E-05	-1,63E-05	3,26E-05	0,059425139
-3,15E-05	-0,000104048	-5,64E-05	4,02E-05	-1,78E-05	3,56E-05	0,06482744
-3,41E-05	-0,000112718	-6,11E-05	4,35E-05	-1,93E-05	3,86E-05	0,07022974
-3,67E-05	-0,000121389	-6,57E-05	4,69E-05	-2,08E-05	4,15E-05	0,075632033
-3,93E-05	-0,00013006	-7,04E-05	5,02E-05	-2,22E-05	4,45E-05	0,081034333
-4,19E-05	-0,00013873	-7,51E-05	5,36E-05	-2,37E-05	4,75E-05	0,086436634
-4,46E-05	-0,000147401	-7,98E-05	5,69E-05	-2,52E-05	5,04E-05	0,091838927
-4,72E-05	-0,000156072	-8,45E-05	6,03E-05	-2,67E-05	5,34E-05	0,097241227
-4,98E-05	-0,000164742	-8,92E-05	6,36E-05	-2,82E-05	5,64E-05	0,102643527
-5,24E-05	-0,000173413	-9,39E-05	6,70E-05	-2,97E-05	5,93E-05	0,108045828
-5,51E-05	-0,000182084	-9,86E-05	7,03E-05	-3,11E-05	6,23E-05	0,113448121
-5,77E-05	-0,000190754	-0,00010332	7,37E-05	-3,26E-05	6,53E-05	0,118850421
-6,03E-05	-0,000199425	-0,000108017	7,70E-05	-3,41E-05	6,82E-05	0,124252722
-6,29E-05	-0,000208096	-0,000112713	8,04E-05	-3,56E-05	7,12E-05	0,129655022
-6,55E-05	-0,000216766	-0,000117409	8,37E-05	-3,71E-05	7,42E-05	0,135057315
-6,82E-05	-0,000225437	-0,000122106	8,71E-05	-3,86E-05	7,71E-05	0,140459623
-7,08E-05	-0,000234108	-0,000126802	9,04E-05	-4,00E-05	8,01E-05	0,145861916
-7,34E-05	-0,000242778	-0,000131499	9,38E-05	-4,15E-05	8,30E-05	0,151264208
-7,60E-05	-0,000251449	-0,000136195	9,71E-05	-4,30E-05	8,60E-05	0,156666516
-7,87E-05	-0,00026012	-0,000140891	0,00010047	-4,45E-05	8,90E-05	0,162068809
-8,13E-05	-0,00026879	-0,000145588	0,00010382	-4,60E-05	9,19E-05	0,167471102
-8,39E-05	-0,000277461	-0,000150284	0,000107169	-4,75E-05	9,49E-05	0,17287341
-8,65E-05	-0,000286132	-0,00015498	0,000110518	-4,89E-05	9,79E-05	0,178275703
-8,91E-05	-0,000294802	-0,000159677	0,000113867	-5,04E-05	0,000100846	0,183677996
-9,18E-05	-0,000303473	-0,000164373	0,000117216	-5,19E-05	0,000103812	0,189080304
-9,44E-05	-0,000312144	-0,00016907	0,000120565	-5,34E-05	0,000106778	0,194482596
-9,70E-05	-0,000320814	-0,000173766	0,000123914	-5,49E-05	0,000109744	0,199884904
-9,96E-05	-0,000329485	-0,000178462	0,000127263	-5,63E-05	0,00011271	0,205287198
-0,000102253	-0,000338156	-0,000183159	0,000130612	-5,78E-05	0,000115676	0,210689491
-0,000104875	-0,000346826	-0,000187855	0,000133961	-5,93E-05	0,000118642	0,216091799
-2,33E-06	-7,71E-06	-4,86E-06	3,21E-06	-1,37E-06	2,61E-06	0,004950517
-4,66E-06	-1,54E-05	-9,71E-06	6,42E-06	-2,75E-06	5,23E-06	0,009901112
-7,00E-06	-2,31E-05	-1,46E-05	9,64E-06	-4,12E-06	7,84E-06	0,014851707
-9,33E-06	-3,08E-05	-1,94E-05	1,28E-05	-5,50E-06	1,05E-05	0,019802301
-1,17E-05	-3,86E-05	-2,43E-05	1,61E-05	-6,87E-06	1,31E-05	0,024752897
-1,40E-05	-4,63E-05	-2,91E-05	1,93E-05	-8,25E-06	1,57E-05	0,029703491
-1,63E-05	-5,40E-05	-3,40E-05	2,25E-05	-9,62E-06	1,83E-05	0,034654087
-1,87E-05	-6,17E-05	-3,88E-05	2,57E-05	-1,10E-05	2,09E-05	0,039604683
-2,10E-05	-6,94E-05	-4,37E-05	2,89E-05	-1,24E-05	2,35E-05	0,044555275
-2,33E-05	-7,71E-05	-4,86E-05	3,21E-05	-1,37E-05	2,61E-05	0,049505871
-2,57E-05	-8,48E-05	-5,34E-05	3,53E-05	-1,51E-05	2,88E-05	0,054456467
-2,80E-05	-9,25E-05	-5,83E-05	3,85E-05	-1,65E-05	3,14E-05	0,059407063
-3,03E-05	-0,000100234	-6,31E-05	4,18E-05	-1,79E-05	3,40E-05	0,064357658
-3,26E-05	-0,000107945	-6,80E-05	4,50E-05	-1,92E-05	3,66E-05	0,06930825
-3,50E-05	-0,000115655	-7,28E-05	4,82E-05	-2,06E-05	3,92E-05	0,074258842
-3,73E-05	-0,000123365	-7,77E-05	5,14E-05	-2,20E-05	4,18E-05	0,079209442
-3,96E-05	-0,000131076	-8,25E-05	5,46E-05	-2,34E-05	4,44E-05	0,084160034
-4,20E-05	-0,000138786	-8,74E-05	5,78E-05	-2,47E-05	4,71E-05	0,089110634
-4,43E-05	-0,000146497	-9,23E-05	6,10E-05	-2,61E-05	4,97E-05	0,094061226
-4,66E-05	-0,000154207	-9,71E-05	6,42E-05	-2,75E-05	5,23E-05	0,099011818
-4,90E-05	-0,000161917	-0,000101971	6,75E-05	-2,89E-05	5,49E-05	0,103962418
-5,13E-05	-0,000169628	-0,000106826	7,07E-05	-3,02E-05	5,75E-05	0,10891301
-5,36E-05	-0,000177338	-0,000111682	7,39E-05	-3,16E-05	6,01E-05	0,113863602
-5,60E-05	-0,000185048	-0,000116538	7,71E-05	-3,30E-05	6,27E-05	0,118814201
-5,83E-05	-0,000192759	-0,000121394	8,03E-05	-3,44E-05	6,54E-05	0,123764793
-6,06E-05	-0,000200469	-0,000126249	8,35E-05	-3,57E-05	6,80E-05	0,128715393
-6,30E-05	-0,000208179	-0,000131105	8,67E-05	-3,71E-05	7,06E-05	0,133665985
-6,53E-05	-0,00021589	-0,000135961	8,99E-05	-3,85E-05	7,32E-05	0,138616577
-6,76E-05	-0,0002236	-0,000140817	9,32E-05	-3,99E-05	7,58E-05	0,143567169
-7,00E-05	-0,000231311	-0,000145672	9,64E-05	-4,12E-05	7,84E-05	0,148517776
-7,23E-05	-0,000239021	-0,000150528	9,96E-05	-4,26E-05	8,10E-05	0,153468369
-7,46E-05	-0,000246731	-0,000155384	0,000102794	-4,40E-05	8,37E-05	0,158418961
-7,70E-05	-0,000254442	-0,00016024	0,000106006	-4,54E-05	8,63E-05	0,163369553
-7,93E-05	-0,000262152	-0,000165095	0,000109219	-4,67E-05	8,89E-05	0,168320145
-8,16E-05	-0,000269862	-0,000169951	0,000112431	-4,81E-05	9,15E-05	0,173270737
-8,40E-05	-0,000277573	-0,000174807	0,000115643	-4,95E-05	9,41E-05	0,178221344
-8,63E-05	-0,000285283	-0,000179663	0,000118856	-5,09E-05	9,67E-05	0,183171936
-8,86E-05	-0,000292993	-0,000184518	0,000122068	-5,22E-05	9,93E-05	0,188122528
-9,10E-05	-0,000300704	-0,000189374	0,00012528	-5,36E-05	0,000101962	0,19307312
-9,33E-05	-0,000308414	-0,00019423	0,000128493	-5,50E-05	0,000104576	0,198023712
-2,04E-06	-6,75E-06	-5,00E-06	3,00E-06	-1,25E-06	2,29E-06	0,006044301
-4,09E-06	-1,35E-05	-1,00E-05	6,01E-06	-2,50E-06	4,57E-06	0,012088678
-6,13E-06	-2,03E-05	-1,50E-05	9,01E-06	-3,76E-06	6,86E-06	0,018133055
-8,17E-06	-2,70E-05	-2,00E-05	1,20E-05	-5,01E-06	9,14E-06	0,024177433
-1,02E-05	-3,38E-05	-2,50E-05	1,50E-05	-6,26E-06	1,14E-05	0,030221809
-1,23E-05	-4,05E-05	-3,00E-05	1,80E-05	-7,51E-06	1,37E-05	0,036266186
-1,43E-05	-4,73E-05	-3,50E-05	2,10E-05	-8,77E-06	1,60E-05	0,042310566
-1,63E-05	-5,40E-05	-4,00E-05	2,40E-05	-1,00E-05	1,83E-05	0,048354942
-1,84E-05	-6,08E-05	-4,50E-05	2,70E-05	-1,13E-05	2,06E-05	0,054399319
-2,04E-05	-6,75E-05	-5,00E-05	3,00E-05	-1,25E-05	2,29E-05	0,060443699
-2,25E-05	-7,43E-05	-5,50E-05	3,30E-05	-1,38E-05	2,51E-05	0,066488075
-2,45E-05	-8,10E-05	-6,00E-05	3,60E-05	-1,50E-05	2,74E-05	0,072532455
-2,66E-05	-8,78E-05	-6,50E-05	3,90E-05	-1,63E-05	2,97E-05	0,078576828
-2,86E-05	-9,45E-05	-7,00E-05	4,20E-05	-1,75E-05	3,20E-05	0,084621208
-3,06E-05	-0,000101284	-7,50E-05	4,50E-05	-1,88E-05	3,43E-05	0,090665581
-3,27E-05	-0,000108036	-8,00E-05	4,80E-05	-2,00E-05	3,66E-05	0,096709961
-3,47E-05	-0,000114788	-8,50E-05	5,10E-05	-2,13E-05	3,89E-05	0,102754341
-3,68E-05	-0,000121541	-9,00E-05	5,40E-05	-2,25E-05	4,11E-05	0,108798714
-3,88E-05	-0,000128293	-9,50E-05	5,71E-05	-2,38E-05	4,34E-05	0,114843094
-4,09E-05	-0,000135045	-1,00E-04	6,01E-05	-2,50E-05	4,57E-05	0,120887474
-4,29E-05	-0,000141798	-0,000104971	6,31E-05	-2,63E-05	4,80E-05	0,126931847
-4,49E-05	-0,00014855	-0,00010997	6,61E-05	-2,75E-05	5,03E-05	0,132976227
-4,70E-05	-0,000155302	-0,000114969	6,91E-05	-2,88E-05	5,26E-05	0,139020599
-4,90E-05	-0,000162054	-0,000119967	7,21E-05	-3,01E-05	5,49E-05	0,145064987
-5,11E-05	-0,000168807	-0,000124966	7,51E-05	-3,13E-05	5,71E-05	0,15110936
-5,31E-05	-0,000175559	-0,000129965	7,81E-05	-3,26E-05	5,94E-05	0,157153732
-5,52E-05	-0,000182311	-0,000134963	8,11E-05	-3,38E-05	6,17E-05	0,163198105
-5,72E-05	-0,000189064	-0,000139962	8,41E-05	-3,51E-05	6,40E-05	0,169242493
-5,92E-05	-0,000195816	-0,000144961	8,71E-05	-3,63E-05	6,63E-05	0,175286865
-6,13E-05	-0,000202568	-0,000149959	9,01E-05	-3,76E-05	6,86E-05	0,181331238
-6,33E-05	-0,00020932	-0,000154958	9,31E-05	-3,88E-05	7,09E-05	0,187375626
-6,54E-05	-0,000216073	-0,000159957	9,61E-05	-4,01E-05	7,31E-05	0,193419998
-6,74E-05	-0,000222825	-0,000164955	9,91E-05	-4,13E-05	7,54E-05	0,199464371
-6,95E-05	-0,000229577	-0,000169954	0,000102091	-4,26E-05	7,77E-05	0,205508759
-7,15E-05	-0,000236329	-0,000174952	0,000105094	-4,38E-05	8,00E-05	0,211553131
-7,35E-05	-0,000243082	-0,000179951	0,000108096	-4,51E-05	8,23E-05	0,217597504
-7,56E-05	-0,000249834	-0,00018495	0,000111099	-4,63E-05	8,46E-05	0,223641891
-7,76E-05	-0,000256586	-0,000189948	0,000114102	-4,76E-05	8,69E-05	0,229686264
-7,97E-05	-0,000263339	-0,000194947	0,000117104	-4,88E-05	8,91E-05	0,235730637
-8,17E-05	-0,000270091	-0,000199946	0,000120107	-5,01E-05	9,14E-05	0,241775024
-1,75E-06	-5,79E-06	-5,07E-06	2,72E-06	-1,11E-06	1,96E-06	0,006861358
-3,51E-06	-1,16E-05	-1,01E-05	5,44E-06	-2,23E-06	3,92E-06	0,013722787
-5,26E-06	-1,74E-05	-1,52E-05	8,15E-06	-3,34E-06	5,88E-06	0,020584217
-7,01E-06	-2,32E-05	-2,03E-05	1,09E-05	-4,45E-06	7,83E-06	0,027445646
-8,77E-06	-2,90E-05	-2,54E-05	1,36E-05	-5,56E-06	9,79E-06	0,034307076
-1,05E-05	-3,48E-05	-3,04E-05	1,63E-05	-6,68E-06	1,18E-05	0,041168507
-1,23E-05	-4,06E-05	-3,55E-05	1,90E-05	-7,79E-06	1,37E-05	0,048029934
-1,40E-05	-4,64E-05	-4,06E-05	2,17E-05	-8,90E-06	1,57E-05	0,054891365
-1,58E-05	-5,22E-05	-4,57E-05	2,45E-05	-1,00E-05	1,76E-05	0,061752796
-1,75E-05	-5,79E-05	-5,07E-05	2,72E-05	-1,11E-05	1,96E-05	0,068614227
-1,93E-05	-6,37E-05	-5,58E-05	2,99E-05	-1,22E-05	2,15E-05	0,075475655
-2,10E-05	-6,95E-05	-6,09E-05	3,26E-05	-1,34E-05	2,35E-05	0,082337082
-2,28E-05	-7,53E-05	-6,60E-05	3,53E-05	-1,45E-05	2,55E-05	0,089198509
-2,45E-05	-8,11E-05	-7,10E-05	3,80E-05	-1,56E-05	2,74E-05	0,096059944
-2,63E-05	-8,69E-05	-7,61E-05	4,08E-05	-1,67E-05	2,94E-05	0,102921371
-2,81E-05	-9,27E-05	-8,12E-05	4,35E-05	-1,78E-05	3,13E-05	0,109782799
-2,98E-05	-9,85E-05	-8,62E-05	4,62E-05	-1,89E-05	3,33E-05	0,116644234
-3,16E-05	-0,000104303	-9,13E-05	4,89E-05	-2,00E-05	3,53E-05	0,123505661
-3,33E-05	-0,000110097	-9,64E-05	5,16E-05	-2,11E-05	3,72E-05	0,130367096
-3,51E-05	-0,000115892	-0,000101467	5,44E-05	-2,23E-05	3,92E-05	0,137228516
-3,68E-05	-0,000121686	-0,00010654	5,71E-05	-2,34E-05	4,11E-05	0,144089951
-3,86E-05	-0,000127481	-0,000111613	5,98E-05	-2,45E-05	4,31E-05	0,150951385
-4,03E-05	-0,000133276	-0,000116687	6,25E-05	-2,56E-05	4,50E-05	0,157812805
-4,21E-05	-0,00013907	-0,00012176	6,52E-05	-2,67E-05	4,70E-05	0,16467424
-4,38E-05	-0,000144865	-0,000126833	6,79E-05	-2,78E-05	4,90E-05	0,171535675
-4,56E-05	-0,000150659	-0,000131907	7,07E-05	-2,89E-05	5,09E-05	0,178397095
-4,73E-05	-0,000156454	-0,00013698	7,34E-05	-3,00E-05	5,29E-05	0,18525853
-4,91E-05	-0,000162249	-0,000142053	7,61E-05	-3,12E-05	5,48E-05	0,192119949
-5,08E-05	-0,000168043	-0,000147127	7,88E-05	-3,23E-05	5,68E-05	0,198981384
-5,26E-05	-0,000173838	-0,0001522	8,15E-05	-3,34E-05	5,88E-05	0,205842819
-5,44E-05	-0,000179632	-0,000157273	8,43E-05	-3,45E-05	6,07E-05	0,212704239
-5,61E-05	-0,000185427	-0,000162346	8,70E-05	-3,56E-05	6,27E-05	0,219565674
-5,79E-05	-0,000191222	-0,00016742	8,97E-05	-3,67E-05	6,46E-05	0,226427109
-5,96E-05	-0,000197016	-0,000172493	9,24E-05	-3,78E-05	6,66E-05	0,233288528
-6,14E-05	-0,000202811	-0,000177566	9,51E-05	-3,89E-05	6,86E-05	0,240149963
-6,31E-05	-0,000208605	-0,00018264	9,78E-05	-4,01E-05	7,05E-05	0,247011398
-6,49E-05	-0,0002144	-0,000187713	0,00010056	-4,12E-05	7,25E-05	0,253872818
-6,66E-05	-0,000220195	-0,000192786	0,000103278	-4,23E-05	7,44E-05	0,260734253
-6,84E-05	-0,000225989	-0,00019786	0,000105996	-4,34E-05	7,64E-05	0,267595673
-7,01E-05	-0,000231784	-0,000202933	0,000108714	-4,45E-05	7,83E-05	0,274457123
-1,46E-06	-4,84E-06	-4,94E-06	2,31E-06	-9,43E-07	1,63E-06	0,006573319
-2,93E-06	-9,68E-06	-9,88E-06	4,62E-06	-1,89E-06	3,27E-06	0,013146696
-4,39E-06	-1,45E-05	-1,48E-05	6,93E-06	-2,83E-06	4,90E-06	0,019720075
-5,86E-06	-1,94E-05	-1,98E-05	9,25E-06	-3,77E-06	6,54E-06	0,026293451
-7,32E-06	-2,42E-05	-2,47E-05	1,16E-05	-4,71E-06	8,18E-06	0,032866828
-8,79E-06	-2,90E-05	-2,96E-05	1,39E-05	-5,66E-06	9,81E-06	0,039440206
-1,03E-05	-3,39E-05	-3,46E-05	1,62E-05	-6,60E-06	1,14E-05	0,046013584
-1,17E-05	-3,87E-05	-3,95E-05	1,85E-05	-7,54E-06	1,31E-05	0,052586962
-1,32E-05	-4,36E-05	-4,44E-05	2,08E-05	-8,48E-06	1,47E-05	0,059160337
-1,46E-05	-4,84E-05	-4,94E-05	2,31E-05	-9,43E-06	1,64E-05	0,065733719
-1,61E-05	-5,32E-05	-5,43E-05	2,54E-05	-1,04E-05	1,80E-05	0,072307094
-1,76E-05	-5,81E-05	-5,93E-05	2,77E-05	-1,13E-05	1,96E-05	0,078880469
-1,90E-05	-6,29E-05	-6,42E-05	3,01E-05	-1,23E-05	2,13E-05	0,085453851
-2,05E-05	-6,78E-05	-6,91E-05	3,24E-05	-1,32E-05	2,29E-05	0,092027225
-2,20E-05	-7,26E-05	-7,41E-05	3,47E-05	-1,41E-05	2,45E-05	0,0986006
-2,34E-05	-7,74E-05	-7,90E-05	3,70E-05	-1,51E-05	2,62E-05	0,105173981
-2,49E-05	-8,23E-05	-8,40E-05	3,93E-05	-1,60E-05	2,78E-05	0,111747356
-2,64E-05	-8,71E-05	-8,89E-05	4,16E-05	-1,70E-05	2,94E-05	0,118320738
-2,78E-05	-9,19E-05	-9,38E-05	4,39E-05	-1,79E-05	3,11E-05	0,124894113
-2,93E-05	-9,68E-05	-9,88E-05	4,62E-05	-1,89E-05	3,27E-05	0,131467495
-3,08E-05	-0,000101629	-0,00010371	4,85E-05	-1,98E-05	3,43E-05	0,138040863
-3,22E-05	-0,000106468	-0,000108648	5,09E-05	-2,07E-05	3,60E-05	0,144614244
-3,37E-05	-0,000111308	-0,000113587	5,32E-05	-2,17E-05	3,76E-05	0,151187625
-3,52E-05	-0,000116147	-0,000118525	5,55E-05	-2,26E-05	3,92E-05	0,157760993
-3,66E-05	-0,000120986	-0,000123464	5,78E-05	-2,36E-05	4,09E-05	0,164334375
-3,81E-05	-0,000125826	-0,000128402	6,01E-05	-2,45E-05	4,25E-05	0,170907757
-3,95E-05	-0,000130665	-0,000133341	6,24E-05	-2,55E-05	4,41E-05	0,177481125
-4,10E-05	-0,000135505	-0,00013828	6,47E-05	-2,64E-05	4,58E-05	0,184054507
-4,25E-05	-0,000140344	-0,000143218	6,70E-05	-2,73E-05	4,74E-05	0,190627889
-4,39E-05	-0,000145184	-0,000148157	6,93E-05	-2,83E-05	4,91E-05	0,19720127
-4,54E-05	-0,000150023	-0,000153095	7,17E-05	-2,92E-05	5,07E-05	0,203774638
-4,69E-05	-0,000154863	-0,000158034	7,40E-05	-3,02E-05	5,23E-05	0,21034802
-4,83E-05	-0,000159702	-0,000162972	7,63E-05	-3,11E-05	5,40E-05	0,216921402
-4,98E-05	-0,000164542	-0,000167911	7,86E-05	-3,21E-05	5,56E-05	0,22349477
-5,13E-05	-0,000169381	-0,000172849	8,09E-05	-3,30E-05	5,72E-05	0,230068152
-5,27E-05	-0,000174221	-0,000177788	8,32E-05	-3,39E-05	5,89E-05	0,236641533
-5,42E-05	-0,00017906	-0,000182727	8,55E-05	-3,49E-05	6,05E-05	0,243214901
-5,57E-05	-0,0001839	-0,000187665	8,78E-05	-3,58E-05	6,21E-05	0,249788283
-5,71E-05	-0,000188739	-0,000192604	9,02E-05	-3,68E-05	6,38E-05	0,256361663
-5,86E-05	-0,000193578	-0,000197542	9,25E-05	-3,77E-05	6,54E-05	0,262935045
-1,18E-06	-3,89E-06	-4,53E-06	1,86E-06	-7,59E-07	1,31E-06	0,006093461
-2,35E-06	-7,77E-06	-9,07E-06	3,71E-06	-1,52E-06	2,63E-06	0,012186969
-3,53E-06	-1,17E-05	-1,36E-05	5,57E-06	-2,28E-06	3,94E-06	0,018280476
-4,71E-06	-1,55E-05	-1,81E-05	7,42E-06	-3,04E-06	5,25E-06	0,024373985
-5,88E-06	-1,94E-05	-2,27E-05	9,28E-06	-3,79E-06	6,56E-06	0,030467493
-7,06E-06	-2,33E-05	-2,72E-05	1,11E-05	-4,55E-06	7,88E-06	0,036561001
-8,23E-06	-2,72E-05	-3,17E-05	1,30E-05	-5,31E-06	9,19E-06	0,042654507
-9,41E-06	-3,11E-05	-3,63E-05	1,48E-05	-6,07E-06	1,05E-05	0,048748017
-1,06E-05	-3,50E-05	-4,08E-05	1,67E-05	-6,83E-06	1,18E-05	0,054841523
-1,18E-05	-3,89E-05	-4,53E-05	1,86E-05	-7,59E-06	1,31E-05	0,060935033
-1,29E-05	-4,28E-05	-4,99E-05	2,04E-05	-8,35E-06	1,44E-05	0,067028544
-1,41E-05	-4,66E-05	-5,44E-05	2,23E-05	-9,11E-06	1,58E-05	0,073122049
-1,53E-05	-5,05E-05	-5,90E-05	2,41E-05	-9,87E-06	1,71E-05	0,079215556
-1,65E-05	-5,44E-05	-6,35E-05	2,60E-05	-1,06E-05	1,84E-05	0,085309062
-1,76E-05	-5,83E-05	-6,80E-05	2,78E-05	-1,14E-05	1,97E-05	0,091402569
-1,88E-05	-6,22E-05	-7,26E-05	2,97E-05	-1,21E-05	2,10E-05	0,097496082
-2,00E-05	-6,61E-05	-7,71E-05	3,15E-05	-1,29E-05	2,23E-05	0,103589589
-2,12E-05	-7,00E-05	-8,16E-05	3,34E-05	-1,37E-05	2,36E-05	0,109683095
-2,24E-05	-7,38E-05	-8,62E-05	3,52E-05	-1,44E-05	2,49E-05	0,115776602
-2,35E-05	-7,77E-05	-9,07E-05	3,71E-05	-1,52E-05	2,63E-05	0,121870108
-2,47E-05	-8,16E-05	-9,52E-05	3,90E-05	-1,59E-05	2,76E-05	0,127963621
-2,59E-05	-8,55E-05	-9,98E-05	4,08E-05	-1,67E-05	2,89E-05	0,134057127
-2,71E-05	-8,94E-05	-0,000104303	4,27E-05	-1,75E-05	3,02E-05	0,140150633
-2,82E-05	-9,33E-05	-0,000108838	4,45E-05	-1,82E-05	3,15E-05	0,146244141
-2,94E-05	-9,72E-05	-0,000113373	4,64E-05	-1,90E-05	3,28E-05	0,152337647
-3,06E-05	-0,000101048	-0,000117908	4,82E-05	-1,97E-05	3,41E-05	0,158431153
-3,18E-05	-0,000104935	-0,000122443	5,01E-05	-2,05E-05	3,55E-05	0,164524659
-3,29E-05	-0,000108821	-0,000126978	5,19E-05	-2,12E-05	3,68E-05	0,17061818
-3,41E-05	-0,000112708	-0,000131513	5,38E-05	-2,20E-05	3,81E-05	0,176711686
-3,53E-05	-0,000116594	-0,000136048	5,57E-05	-2,28E-05	3,94E-05	0,182805192
-3,65E-05	-0,00012048	-0,000140583	5,75E-05	-2,35E-05	4,07E-05	0,188898698
-3,76E-05	-0,000124367	-0,000145117	5,94E-05	-2,43E-05	4,20E-05	0,194992206
-3,88E-05	-0,000128253	-0,000149652	6,12E-05	-2,50E-05	4,33E-05	0,201085712
-4,00E-05	-0,00013214	-0,000154187	6,31E-05	-2,58E-05	4,46E-05	0,207179218
-4,12E-05	-0,000136026	-0,000158722	6,49E-05	-2,66E-05	4,60E-05	0,213272726
-4,23E-05	-0,000139913	-0,000163257	6,68E-05	-2,73E-05	4,73E-05	0,219366232
-4,35E-05	-0,000143799	-0,000167792	6,86E-05	-2,81E-05	4,86E-05	0,225459751
-4,47E-05	-0,000147686	-0,000172327	7,05E-05	-2,88E-05	4,99E-05	0,231553257
-4,59E-05	-0,000151572	-0,000176862	7,23E-05	-2,96E-05	5,12E-05	0,237646765
-4,71E-05	-0,000155459	-0,000181397	7,42E-05	-3,04E-05	5,25E-05	0,243740271
-8,88E-07	-2,94E-06	-3,82E-06	1,39E-06	-5,71E-07	9,92E-07	0,005523602
-1,78E-06	-5,87E-06	-7,64E-06	2,78E-06	-1,14E-06	1,98E-06	0,011047239
-2,67E-06	-8,81E-06	-1,15E-05	4,17E-06	-1,71E-06	2,98E-06	0,016570876
-3,55E-06	-1,17E-05	-1,53E-05	5,56E-06	-2,29E-06	3,97E-06	0,022094515
-4,44E-06	-1,47E-05	-1,91E-05	6,95E-06	-2,86E-06	4,96E-06	0,027618151
-5,33E-06	-1,76E-05	-2,29E-05	8,34E-06	-3,43E-06	5,95E-06	0,033141788
-6,22E-06	-2,05E-05	-2,67E-05	9,73E-06	-4,00E-06	6,94E-06	0,038665426
-7,11E-06	-2,35E-05	-3,06E-05	1,11E-05	-4,57E-06	7,93E-06	0,044189063
-8,00E-06	-2,64E-05	-3,44E-05	1,25E-05	-5,14E-06	8,93E-06	0,0497127
-8,88E-06	-2,94E-05	-3,82E-05	1,39E-05	-5,71E-06	9,92E-06	0,055236336
-9,77E-06	-3,23E-05	-4,20E-05	1,53E-05	-6,29E-06	1,09E-05	0,060759976
-1,07E-05	-3,52E-05	-4,58E-05	1,67E-05	-6,86E-06	1,19E-05	0,066283612
-1,16E-05	-3,82E-05	-4,97E-05	1,81E-05	-7,43E-06	1,29E-05	0,071807249
-1,24E-05	-4,11E-05	-5,35E-05	1,95E-05	-8,00E-06	1,39E-05	0,077330887
-1,33E-05	-4,40E-05	-5,73E-05	2,08E-05	-8,57E-06	1,49E-05	0,082854523
-1,42E-05	-4,70E-05	-6,11E-05	2,22E-05	-9,14E-06	1,59E-05	0,08837816
-1,51E-05	-4,99E-05	-6,49E-05	2,36E-05	-9,71E-06	1,69E-05	0,093901796
-1,60E-05	-5,28E-05	-6,88E-05	2,50E-05	-1,03E-05	1,79E-05	0,099425439
-1,69E-05	-5,58E-05	-7,26E-05	2,64E-05	-1,09E-05	1,88E-05	0,104949076
-1,78E-05	-5,87E-05	-7,64E-05	2,78E-05	-1,14E-05	1,98E-05	0,110472712
-1,87E-05	-6,16E-05	-8,02E-05	2,92E-05	-1,20E-05	2,08E-05	0,11599635
-1,95E-05	-6,46E-05	-8,40E-05	3,06E-05	-1,26E-05	2,18E-05	0,121519986
-2,04E-05	-6,75E-05	-8,79E-05	3,20E-05	-1,31E-05	2,28E-05	0,127043623
-2,13E-05	-7,04E-05	-9,17E-05	3,34E-05	-1,37E-05	2,38E-05	0,132567259
-2,22E-05	-7,34E-05	-9,55E-05	3,47E-05	-1,43E-05	2,48E-05	0,138090896
-2,31E-05	-7,63E-05	-9,93E-05	3,61E-05	-1,49E-05	2,58E-05	0,143614539
-2,40E-05	-7,93E-05	-0,00010315	3,75E-05	-1,54E-05	2,68E-05	0,149138169
-2,49E-05	-8,22E-05	-0,000106971	3,89E-05	-1,60E-05	2,78E-05	0,154661812
-2,58E-05	-8,51E-05	-0,000110791	4,03E-05	-1,66E-05	2,88E-05	0,160185442
-2,67E-05	-8,81E-05	-0,000114612	4,17E-05	-1,71E-05	2,98E-05	0,165709085
-2,75E-05	-9,10E-05	-0,000118432	4,31E-05	-1,77E-05	3,07E-05	0,171232715
-2,84E-05	-9,39E-05	-0,000122252	4,45E-05	-1,83E-05	3,17E-05	0,176756358
-2,93E-05	-9,69E-05	-0,000126073	4,59E-05	-1,89E-05	3,27E-05	0,182279988
-3,02E-05	-9,98E-05	-0,000129893	4,72E-05	-1,94E-05	3,37E-05	0,187803631
-3,11E-05	-0,000102736	-0,000133713	4,86E-05	-2,00E-05	3,47E-05	0,193327274
-3,20E-05	-0,000105672	-0,000137534	5,00E-05	-2,06E-05	3,57E-05	0,198850904
-3,29E-05	-0,000108607	-0,000141354	5,14E-05	-2,11E-05	3,67E-05	0,204374549
-3,38E-05	-0,000111542	-0,000145175	5,28E-05	-2,17E-05	3,77E-05	0,20989818
-3,47E-05	-0,000114478	-0,000148995	5,42E-05	-2,23E-05	3,87E-05	0,215421822
-3,55E-05	-0,000117413	-0,000152815	5,56E-05	-2,29E-05	3,97E-05	0,220945453
-6,01E-07	-1,99E-06	-2,80E-06	9,32E-07	-3,85E-07	6,71E-07	0,004865395
-1,20E-06	-3,97E-06	-5,60E-06	1,86E-06	-7,70E-07	1,34E-06	0,009730814
-1,80E-06	-5,96E-06	-8,40E-06	2,80E-06	-1,15E-06	2,01E-06	0,014596233
-2,40E-06	-7,94E-06	-1,12E-05	3,73E-06	-1,54E-06	2,68E-06	0,019461652
-3,01E-06	-9,93E-06	-1,40E-05	4,66E-06	-1,92E-06	3,35E-06	0,02432707
-3,61E-06	-1,19E-05	-1,68E-05	5,59E-06	-2,31E-06	4,03E-06	0,029192489
-4,21E-06	-1,39E-05	-1,96E-05	6,52E-06	-2,69E-06	4,70E-06	0,034057908
-4,81E-06	-1,59E-05	-2,24E-05	7,45E-06	-3,08E-06	5,37E-06	0,038923327
-5,41E-06	-1,79E-05	-2,52E-05	8,39E-06	-3,46E-06	6,04E-06	0,043788745
-6,01E-06	-1,99E-05	-2,80E-05	9,32E-06	-3,85E-06	6,71E-06	0,048654163
-6,61E-06	-2,18E-05	-3,08E-05	1,03E-05	-4,23E-06	7,38E-06	0,053519584
-7,21E-06	-2,38E-05	-3,36E-05	1,12E-05	-4,62E-06	8,05E-06	0,058385001
-7,81E-06	-2,58E-05	-3,64E-05	1,21E-05	-5,00E-06	8,72E-06	0,06325042
-8,42E-06	-2,78E-05	-3,92E-05	1,30E-05	-5,39E-06	9,39E-06	0,068115837
-9,02E-06	-2,98E-05	-4,20E-05	1,40E-05	-5,77E-06	1,01E-05	0,072981256
-9,62E-06	-3,18E-05	-4,48E-05	1,49E-05	-6,16E-06	1,07E-05	0,07784668
-1,02E-05	-3,38E-05	-4,76E-05	1,58E-05	-6,54E-06	1,14E-05	0,082712097
-1,08E-05	-3,57E-05	-5,04E-05	1,68E-05	-6,93E-06	1,21E-05	0,087577516
-1,14E-05	-3,77E-05	-5,32E-05	1,77E-05	-7,31E-06	1,27E-05	0,092442933
-1,20E-05	-3,97E-05	-5,60E-05	1,86E-05	-7,70E-06	1,34E-05	0,097308352
-1,26E-05	-4,17E-05	-5,88E-05	1,96E-05	-8,08E-06	1,41E-05	0,10217377
-1,32E-05	-4,37E-05	-6,16E-05	2,05E-05	-8,47E-06	1,48E-05	0,107039187
-1,38E-05	-4,57E-05	-6,44E-05	2,14E-05	-8,85E-06	1,54E-05	0,111904604
-1,44E-05	-4,77E-05	-6,72E-05	2,24E-05	-9,24E-06	1,61E-05	0,11677003
-1,50E-05	-4,96E-05	-7,00E-05	2,33E-05	-9,62E-06	1,68E-05	0,121635447
-1,56E-05	-5,16E-05	-7,28E-05	2,42E-05	-1,00E-05	1,74E-05	0,126500865
-1,62E-05	-5,36E-05	-7,56E-05	2,52E-05	-1,04E-05	1,81E-05	0,131366282
-1,68E-05	-5,56E-05	-7,84E-05	2,61E-05	-1,08E-05	1,88E-05	0,136231702
-1,74E-05	-5,76E-05	-8,12E-05	2,70E-05	-1,12E-05	1,95E-05	0,141097125
-1,80E-05	-5,96E-05	-8,40E-05	2,80E-05	-1,15E-05	2,01E-05	0,145962536
-1,86E-05	-6,16E-05	-8,68E-05	2,89E-05	-1,19E-05	2,08E-05	0,150827962
-1,92E-05	-6,35E-05	-8,96E-05	2,98E-05	-1,23E-05	2,15E-05	0,155693373
-1,98E-05	-6,55E-05	-9,24E-05	3,08E-05	-1,27E-05	2,21E-05	0,160558796
-2,04E-05	-6,75E-05	-9,52E-05	3,17E-05	-1,31E-05	2,28E-05	0,165424207
-2,10E-05	-6,95E-05	-9,80E-05	3,26E-05	-1,35E-05	2,35E-05	0,170289633
-2,16E-05	-7,15E-05	-0,000100796	3,35E-05	-1,39E-05	2,42E-05	0,175155056
-2,22E-05	-7,35E-05	-0,000103596	3,45E-05	-1,42E-05	2,48E-05	0,180020467
-2,28E-05	-7,55E-05	-0,000106395	3,54E-05	-1,46E-05	2,55E-05	0,184885894
-2,34E-05	-7,74E-05	-0,000109195	3,63E-05	-1,50E-05	2,62E-05	0,189751304
-2,40E-05	-7,94E-05	-0,000111995	3,73E-05	-1,54E-05	2,68E-05	0,194616728
