# Supplementary material for: Operational Load Monitoring of a Composite Panel Using Artificial Neural Networks
Source: Sensors (Basel). 2020 Apr 29;20(9):2534. doi: 10.3390/s20092534 (PMC7273206; doi:10.3390/s20092534)
Supplement: Supplementary file 1 [file sensors-20-02534-s001.zip › supplementary/Spreadsheet8_RT_experiment_data.txt]

time	SG1	SG2	SG3	SG4	SG5	SG6	force	inverse_safety_factor_experiment	inverse_safety_factor_fem
s	�m/m	�m/m	�m/m	�m/m	�m/m	�m/m	N
0	-1,467	-5,9488	-0,1771	1,0843	-0,117	2,3475	0,062	-0,003235	0,001
0,1	-2,592	-8,8352	-0,9394	1,5281	-0,517	2,74	0,47	-0,03339	0,005
0,2	-3,681	-11,572	-1,463	1,988	-0,681	3,4625	0,605	-0,05752	0,006
0,3	-4,779	-14,388	-2,1945	2,4542	-1,08	3,8725	0,947	-0,07553	0,01
0,4	-5,895	-17,0016	-2,7104	2,87	-1,221	4,735	1	-0,08636	0,01
0,5	-6,993	-19,8176	-3,4881	3,3467	-1,628	5,0875	1,409	-0,0972	0,015
0,6	-8,064	-22,4048	-3,9501	3,7961	-1,698	5,83	1,427	-0,1012	0,015
0,7	-9,099	-25,2208	-4,6816	4,2616	-1,965	6,32	1,69	-0,106	0,018
0,8	-10,125	-27,8696	-5,1898	4,7656	-2,065	7,1025	1,707	-0,1064	0,018
0,9	-11,142	-30,712	-5,9906	5,2584	-2,485	7,61	2,088	-0,1107	0,022
1	-12,123	-33,3608	-6,5219	5,6966	-2,665	8,315	2,228	-0,1105	0,023
1,1	-13,221	-36,2032	-7,2842	6,1803	-3,045	8,6275	2,594	-0,1138	0,027
1,2	-14,31	-38,9048	-7,8617	6,6353	-3,235	9,2725	2,707	-0,1125	0,028
1,3	-15,444	-41,624	-8,6548	7,0693	-3,595	9,565	3,042	-0,1143	0,032
1,4	-16,452	-44,2464	-9,1553	7,5173	-3,645	10,25	3,072	-0,11	0,032
1,5	-17,397	-47,1152	-9,9176	7,9303	-4,065	10,3475	3,425	-0,1148	0,036
1,6	-18,486	-49,7288	-10,3719	8,3783	-4,145	11,19	3,474	-0,1092	0,036
1,7	-19,737	-52,3688	-10,7723	8,8473	-4,085	12,4425	3,468	-0,09728	0,036
1,8	-20,718	-54,9208	-11,1958	9,2953	-4,235	13,1075	3,54	-0,0934	0,037
1,9	-21,681	-57,8248	-12,0967	9,8273	-4,725	13,165	3,959	-0,09868	0,041
2	-22,626	-60,4648	-12,5972	10,3033	-4,955	13,7915	4,134	-0,09586	0,043
2,1	-23,697	-63,3688	-13,4134	10,8143	-5,405	14,1045	4,595	-0,09812	0,048
2,2	-24,687	-66,0968	-14,0371	11,2693	-5,635	14,55425	4,743	-0,09607	0,049
2,3	-25,65	-68,8248	-14,7763	11,6963	-6,005	14,75	5,078	-0,09824	0,053
2,4	-26,649	-71,2888	-15,1921	12,1583	-6,075	15,61075	5,13	-0,09007	0,053
2,5	-27,684	-74,1048	-15,9467	12,6413	-6,405	16,080125	5,347	-0,08868	0,056
2,6	-28,647	-76,6568	-16,3933	13,0823	-6,475	16,90175	5,491	-0,08044	0,057
2,7	-29,664	-79,4728	-17,1864	13,5373	-6,815	17,156	5,689	-0,08109	0,059
2,8	-30,627	-82,1128	-17,6561	13,9853	-6,995	17,8015	5,938	-0,07591	0,062
2,9	-31,599	-84,9288	-18,3645	14,5033	-7,355	18,21225	6,208	-0,07519	0,065
3	-32,598	-87,4808	-18,8265	15,0003	-7,435	18,995	6,3	-0,06691	0,066
3,1	-33,615	-90,2088	-19,4887	15,4763	-7,695	19,425	6,462	-0,06441	0,067
3,2	-34,74	-92,4088	-19,4579	15,8753	-7,385	21,0875	6,262	-0,04207	0,065
3,3	-35,838	-95,0488	-20,0816	16,3093	-7,585	21,85	6,414	-0,03544	0,067
3,4	-36,918	-97,6888	-20,636	16,8133	-7,735	22,4775	6,555	-0,02934	0,068
3,5	-37,935	-100,5928	-21,4522	17,3243	-8,095	22,9475	6,838	-0,02778	0,071
3,6	-38,97	-103,3208	-21,9758	17,7723	-8,235	23,67	6,968	-0,0209	0,072
3,7	-39,987	-106,1368	-22,7766	18,2273	-8,615	24,1	7,239	-0,01994	0,075
3,8	-40,905	-108,8648	-23,3541	18,6963	-8,905	24,4525	7,519	-0,01835	0,078
3,9	-41,742	-111,9448	-24,5938	19,2283	-9,765	23,865	8,199	-0,03296	0,085
4	-42,705	-114,5848	-25,1328	19,7253	-9,965	24,2775	8,419	-0,02957	0,088
4,1	-43,668	-117,4888	-25,8951	20,1733	-10,265	24,6275	8,636	-0,02852	0,09
4,2	-44,64	-120,0408	-26,3802	20,6213	-10,455	25,275	8,798	-0,02263	0,091
4,3	-45,711	-122,9448	-27,2041	21,0483	-10,885	25,45	9,157	-0,02443	0,095
4,4	-46,728	-125,5848	-27,7354	21,4893	-11,025	26,075	9,329	-0,01844	0,097
4,5	-47,727	-128,3128	-28,5131	21,9653	-11,295	26,41	9,488	-0,01727	0,099
4,6	-48,699	-130,9528	-28,9135	22,3853	-11,405	27,1525	9,642	-0,009726	0,1
4,7	-49,698	-133,6808	-29,6219	22,8683	-11,705	27,3875	9,815	-0,009414	0,102
4,8	-50,715	-136,3208	-30,107	23,3443	-11,815	28,0725	9,925	-0,002492	0,103
4,9	-51,768	-139,1368	-30,8616	23,8623	-12,235	28,4225	10,346	-0,001643	0,108
5	-52,74	-141,7768	-31,3621	24,3803	-12,365	29,305	10,447	0,00691	0,109
5,1	-53,82	-144,5928	-32,1783	24,8213	-12,735	29,735	10,682	0,008206	0,111
5,2	-54,873	-147,2328	-32,648	25,2693	-12,855	30,42	10,838	0,01485	0,113
5,3	-55,908	-149,9608	-33,4488	25,7103	-13,235	30,83	11,109	0,0159	0,116
5,4	-56,952	-152,5128	-33,8569	26,1723	-13,345	31,5925	11,195	0,02372	0,116
5,5	-58,122	-155,0648	-34,2727	26,6203	-13,455	32,415	11,296	0,03221	0,117
5,6	-59,274	-157,3528	-34,342	27,0753	-13,205	33,92	11,082	0,04954	0,115
5,7	-60,453	-160,0808	-35,0119	27,5653	-13,475	34,37	11,35	0,05285	0,118
5,8	-61,515	-162,6328	-35,42	28,0413	-13,575	35,2125	11,475	0,06092	0,119
5,9	-62,478	-165,3608	-36,0745	28,5383	-13,945	35,6625	11,697	0,06347	0,122
6	-63,405	-167,9128	-36,4595	29,0283	-14,055	36,425	11,821	0,07056	0,123
6,1	-64,431	-170,7288	-37,2526	29,4763	-14,425	36,795	12,157	0,07133	0,126
6,2	-65,439	-173,2808	-37,6607	29,9173	-14,515	37,6175	12,186	0,07843	0,127
6,3	-66,474	-176,0088	-38,3229	30,4073	-14,835	37,97	12,497	0,08058	0,13
6,4	-67,554	-178,5608	-38,6848	30,8833	-14,965	38,5575	12,585	0,08679	0,131
6,5	-68,634	-181,5528	-39,7474	31,3663	-15,545	38,42	13,111	0,08209	0,136
6,6	-69,534	-184,4568	-40,6021	31,8353	-15,995	38,615	13,506	0,08052	0,14
6,7	-70,524	-187,0968	-41,2104	32,3043	-16,235	39,26	13,709	0,08525	0,143
6,8	-71,784	-189,3848	-41,2412	32,7243	-16,065	40,7675	13,512	0,1008	0,141
6,9	-72,864	-192,0248	-41,8495	33,1723	-16,285	41,6475	13,679	0,1071	0,142
7	-74,034	-194,5768	-42,2191	33,6343	-16,365	42,6725	13,823	0,1158	0,144
7,1	-75,114	-197,4808	-43,1277	34,1173	-16,735	42,7725	14,132	0,1144	0,147
7,2	-76,104	-200,2088	-43,736	34,5513	-16,965	43,3975	14,31	0,118	0,149
7,3	-77,094	-203,0248	-44,5676	34,9923	-17,395	43,5475	14,603	0,1173	0,152
7,4	-78,084	-205,5768	-44,9834	35,4823	-17,515	44,1475	14,718	0,1224	0,153
7,5	-79,074	-208,4808	-45,8073	35,9933	-17,845	44,5475	15,049	0,1236	0,157
7,6	-80,154	-211,1208	-46,3078	36,4203	-17,985	45,4975	15,125	0,1302	0,157
7,7	-81,234	-214,0248	-47,1394	36,9173	-18,425	45,9225	15,522	0,1319	0,161
7,8	-82,224	-216,6648	-47,586	37,3793	-18,565	46,6975	15,604	0,1377	0,162
7,9	-83,214	-219,3928	-48,3945	37,7993	-18,955	46,9975	15,952	0,138	0,166
8	-84,204	-222,0328	-48,8796	38,2543	-19,115	47,7225	16,059	0,1429	0,167
8,1	-85,284	-224,8488	-49,6342	38,7443	-19,475	48,2725	16,432	0,1457	0,171
8,2	-86,184	-227,4888	-50,1193	39,1923	-19,595	48,7725	16,461	0,1488	0,171
8,3	-87,264	-230,3928	-50,9201	39,6473	-19,955	49,0225	16,823	0,1493	0,175
8,4	-88,344	-232,9448	-51,4129	40,1023	-20,105	49,6975	16,887	0,1544	0,176
8,5	-89,334	-235,7608	-52,2368	40,5433	-20,475	49,9725	17,237	0,1544	0,179
8,6	-90,324	-238,3128	-52,6757	41,0473	-20,685	50,4975	17,445	0,1591	0,181
8,7	-91,314	-241,1288	-53,3995	41,5233	-21,015	50,7975	17,677	0,1601	0,184
8,8	-92,304	-243,7688	-53,823	41,9783	-21,055	51,5725	17,754	0,1653	0,185
8,9	-93,384	-246,6728	-54,6007	42,4543	-21,435	51,8475	18,079	0,1663	0,188
9	-94,374	-249,1368	-55,0088	42,9233	-21,615	52,6475	18,211	0,1722	0,189
9,1	-95,454	-251,9528	-55,8404	43,3923	-21,995	52,9225	18,525	0,1732	0,193
9,2	-96,444	-254,5048	-56,3486	43,8753	-22,095	53,5475	18,561	0,1773	0,193
9,3	-97,524	-257,3208	-57,1648	44,3583	-22,455	54,0975	18,915	0,1797	0,197
9,4	-98,424	-259,8728	-57,6268	44,8203	-22,595	54,8975	19,028	0,1848	0,198
9,5	-99,504	-262,7768	-58,443	45,2963	-22,855	55,1725	19,247	0,185	0,2
9,6	-100,494	-265,3288	-58,8973	45,7793	-22,915	56,1475	19,273	0,191	0,2
9,7	-101,574	-268,1448	-59,6827	46,2693	-23,295	56,3975	19,609	0,1922	0,204
9,8	-102,564	-270,6968	-60,0985	46,7593	-23,395	57,2725	19,718	0,198	0,205
9,9	-103,644	-273,5128	-61,0071	47,2983	-23,775	57,5975	19,975	0,1993	0,208
10	-104,634	-276,1528	-61,4768	47,7743	-23,955	58,4225	20,143	0,2043	0,209
10,1	-105,624	-278,9688	-62,2622	48,2433	-24,345	58,9225	20,47	0,2063	0,213
10,2	-106,614	-281,6088	-62,8012	48,6633	-24,505	59,5725	20,605	0,2098	0,214
10,3	-107,694	-284,5128	-63,7406	49,1183	-24,965	59,6475	21,019	0,2095	0,219
10,4	-108,684	-287,1528	-64,2411	49,5383	-25,225	60,2975	21,23	0,2132	0,221
10,5	-109,584	-289,9688	-65,0188	50,0703	-25,575	60,5725	21,572	0,2147	0,224
10,6	-110,664	-292,4328	-65,4038	50,5743	-25,665	61,2975	21,622	0,2199	0,225
10,7	-111,744	-295,2488	-66,2508	51,0783	-26,045	61,5475	21,978	0,2212	0,229
10,8	-112,824	-297,8888	-66,7128	51,5333	-26,175	62,3225	22,068	0,2255	0,23
10,9	-113,904	-300,7048	-67,4828	52,0373	-26,475	62,8225	22,31	0,2281	0,232
11	-114,894	-303,3448	-67,8678	52,5343	-26,575	63,6225	22,33	0,233	0,232
11,1	-115,974	-306,0728	-68,7148	53,0103	-27,005	63,7225	22,699	0,2338	0,236
11,2	-117,054	-308,7128	-69,1768	53,4443	-27,105	64,2225	22,797	0,2367	0,237
11,3	-118,134	-311,5288	-70,1008	53,8993	-27,515	64,4725	23,154	0,2375	0,241
11,4	-119,124	-314,1688	-70,5628	54,3403	-27,655	65,2975	23,272	0,2417	0,242
11,5	-120,114	-317,0728	-71,4098	54,8303	-28,095	65,5225	23,671	0,2426	0,246
11,6	-121,014	-319,7128	-71,8718	55,2853	-28,255	66,1475	23,783	0,2462	0,247
11,7	-122,004	-322,5288	-72,6418	55,7473	-28,645	66,2975	24,13	0,2469	0,251
11,8	-122,814	-324,3768	-73,0268	56,0833	-28,775	66,7725	24,238	0,2495	0,252
11,9	-123,174	-324,7288	-73,4888	56,1323	-28,925	66,9225	24,38	0,2496	0,254
12	-123,444	-323,6728	-73,6428	55,9923	-28,735	67,3225	24,207	0,2515	0,252
12,1	-123,894	-322,0008	-74,1818	55,8173	-28,915	67,4225	24,328	0,2522	0,253
12,2	-123,894	-319,6248	-74,1818	55,4603	-28,705	67,4725	24,158	0,2526	0,251
12,3	-123,624	-317,0728	-74,0278	55,0263	-28,615	66,9225	24,073	0,2503	0,25
12,4	-122,814	-313,8168	-73,2578	54,5083	-28,095	66,8725	23,68	0,2505	0,246
12,5	-121,734	-310,3848	-72,7188	53,8433	-27,975	65,9725	23,588	0,2455	0,245
12,6	-120,114	-306,4248	-71,7178	53,1433	-27,535	65,1725	23,209	0,2411	0,241
12,7	-118,404	-302,3768	-70,8708	52,4363	-27,195	64,0975	22,893	0,2344	0,238
12,8	-116,424	-297,6248	-69,6388	51,6313	-26,555	63,4225	22,372	0,2299	0,233
12,9	-114,444	-292,7848	-68,7148	50,7563	-26,215	62,2225	22,086	0,2218	0,23
13	-112,194	-287,4168	-67,3288	49,8533	-25,635	61,2725	21,544	0,2159	0,224
13,1	-109,854	-281,9608	-66,0968	48,9153	-25,175	59,6475	21,231	0,2064	0,221
13,2	-107,514	-275,8888	-64,3027	47,8583	-24,435	58,5225	20,623	0,2014	0,214
13,3	-105,354	-269,9048	-62,9475	46,8153	-24,055	57,2225	20,229	0,1947	0,21
13,4	-103,014	-263,4808	-61,1303	45,7163	-23,365	56,2725	19,673	0,1913	0,205
13,5	-100,494	-257,1448	-59,7212	44,5823	-22,765	54,8475	19,191	0,1819	0,2
13,6	-97,704	-250,4568	-58,0503	43,4343	-21,975	53,8225	18,534	0,175	0,193
13,7	-95,094	-244,0328	-56,6797	42,2863	-21,545	52,3725	18,112	0,1651	0,188
13,8	-92,574	-237,2568	-54,9241	41,1173	-20,845	51,3725	17,505	0,1606	0,182
13,9	-90,054	-230,7448	-53,5843	40,0043	-20,315	49,7975	17,065	0,15	0,177
14	-87,534	-223,9688	-51,9519	38,8423	-19,565	48,4725	16,446	0,1423	0,171
14,1	-84,924	-217,5448	-50,5736	37,6873	-19,105	47,0725	16,054	0,1321	0,167
14,2	-82,314	-211,0328	-48,8796	36,5673	-18,325	46,0475	15,388	0,1266	0,16
14,3	-80,064	-204,7848	-47,5321	35,5103	-17,815	44,5225	15,009	0,1169	0,156
14,4	-77,634	-198,4488	-45,9382	34,3973	-17,085	43,5725	14,415	0,1119	0,15
14,5	-75,384	-192,6408	-44,7139	33,3263	-16,695	41,9725	14,06	0,09994	0,146
14,6	-73,134	-186,9208	-43,2047	32,3953	-16,045	41,12	13,504	0,0964	0,14
14,7	-71,154	-181,5528	-42,0112	31,5133	-15,605	39,8675	13,108	0,08842	0,136
14,8	-69,084	-176,2728	-40,6483	30,5893	-14,945	38,9875	12,596	0,08381	0,131
14,9	-67,194	-171,6088	-39,7859	29,7283	-14,645	37,8925	12,312	0,07439	0,128
15	-65,493	-167,0328	-38,577	28,9233	-14,185	37,285	11,913	0,07165	0,124
15,1	-63,972	-163,0728	-37,7531	28,1743	-13,865	36,3075	11,656	0,064	0,121
15,2	-62,55	-159,2008	-36,7444	27,5303	-13,335	35,8375	11,259	0,06267	0,117
15,3	-61,308	-155,9448	-36,1977	27,0123	-13,165	35,055	11,114	0,05625	0,116
15,4	-60,228	-153,0408	-35,3969	26,5783	-12,785	34,7225	10,717	0,05604	0,111
15,5	-59,346	-150,7528	-34,9349	26,2283	-12,585	34,195	10,644	0,05246	0,111
15,6	-58,581	-148,7288	-34,2419	25,8503	-12,225	34,0575	10,253	0,05349	0,107
15,7	-58,095	-147,4968	-34,111	25,5493	-12,195	33,47	10,274	0,04753	0,107
15,8	-57,645	-146,4408	-33,6798	25,3953	-11,985	33,47	10,084	0,04916	0,105
15,9	-57,447	-146,1768	-33,7645	25,3603	-12,105	33,1375	10,189	0,04511	0,106
16	-57,285	-146,3528	-33,5027	25,3953	-12,025	33,255	10,128	0,04727	0,105
16,1	-57,015	-147,2328	-33,3718	25,4863	-12,165	32,9625	10,214	0,04374	0,106
16,2	-56,7	-148,6408	-32,9021	25,6403	-12,125	32,9025	10,209	0,04423	0,106
16,3	-56,808	-150,7528	-33,0715	25,9413	-12,325	32,7675	10,379	0,04125	0,108
16,4	-57,258	-153,1288	-33,2332	26,3263	-12,335	33,275	10,352	0,04553	0,108
16,5	-58,131	-156,2088	-34,0109	26,7813	-12,745	33,51	10,705	0,04416	0,111
16,6	-59,31	-159,4648	-34,6192	27,3343	-13,025	34,43	10,982	0,05116	0,114
16,7	-60,894	-163,2488	-35,6279	28,0413	-13,455	35,23	11,342	0,05636	0,118
16,8	-62,577	-167,2968	-36,421	28,7273	-13,695	36,2475	11,518	0,06469	0,12
16,9	-64,539	-172,2248	-37,73	29,5603	-14,295	36,795	12,024	0,06662	0,125
17	-66,654	-177,4168	-38,9081	30,4423	-14,655	38,0675	12,36	0,07573	0,129
17,1	-69,084	-183,3128	-40,4173	31,3873	-15,305	39,1425	12,887	0,08154	0,134
17,2	-71,514	-189,3848	-41,6801	32,4233	-15,785	40,455	13,28	0,09126	0,138
17,3	-74,124	-195,9848	-43,4434	33,5573	-16,565	41,5475	13,929	0,09675	0,145
17,4	-76,644	-202,7608	-44,891	34,7613	-17,055	43,2225	14,377	0,1084	0,15
17,5	-79,344	-210,1528	-46,7467	36,0213	-17,885	44,3975	15,027	0,1141	0,156
17,6	-82,224	-217,7208	-48,3637	37,3303	-18,485	46,0725	15,587	0,1249	0,162
17,7	-85,194	-225,8168	-50,4042	38,7233	-19,355	47,2725	16,336	0,1309	0,17
17,8	-88,254	-233,8248	-52,129	40,1233	-19,965	49,2475	16,83	0,1434	0,175
17,9	-91,404	-242,4488	-54,3158	41,5653	-20,865	50,6475	17,565	0,1501	0,183
18	-94,734	-250,9848	-56,2716	43,0983	-21,555	52,3225	18,145	0,1604	0,189
18,1	-97,974	-259,9608	-58,52	44,6663	-22,505	53,7975	18,92	0,168	0,197
18,2	-101,304	-268,9368	-60,3834	46,2483	-23,235	55,8475	19,565	0,1814	0,203
18,3	-104,814	-278,1768	-62,678	47,8093	-24,305	57,3975	20,433	0,1902	0,213
18,4	-108,324	-287,3288	-64,6338	49,4403	-25,085	59,3725	21,135	0,2028	0,22
18,5	-111,834	-296,8328	-66,9438	51,0573	-26,035	60,8475	21,972	0,2105	0,229
18,6	-115,344	-306,0728	-68,8688	52,6603	-26,775	62,9475	22,506	0,2235	0,234
18,7	-118,944	-315,5768	-71,1788	54,2913	-27,825	64,4475	23,43	0,232	0,244
18,8	-122,364	-324,8168	-73,1038	55,9363	-28,625	66,3975	24,067	0,2439	0,25
18,9	-125,964	-334,2328	-75,3368	57,5463	-29,625	67,7725	24,917	0,252	0,259
19	-129,384	-343,2088	-77,3388	59,1633	-30,285	69,7975	25,457	0,2632	0,265
19,1	-132,714	-352,3608	-79,4948	60,7523	-31,165	71,4475	26,224	0,2713	0,273
19,2	-136,044	-361,0728	-81,4198	62,2363	-31,975	73,3475	26,92	0,2815	0,28
19,3	-139,374	-369,7848	-83,5758	63,7623	-32,915	74,9225	27,697	0,2897	0,288
19,4	-142,434	-378,0568	-85,4238	65,1903	-33,635	76,5475	28,341	0,2982	0,295
19,5	-145,674	-386,2408	-87,4258	66,6113	-34,465	77,7475	29,029	0,3052	0,302
19,6	-148,824	-393,8968	-88,9658	67,9833	-34,965	79,6475	29,411	0,3148	0,306
19,7	-151,794	-401,4648	-90,8138	69,3203	-35,855	80,9725	30,228	0,3224	0,314
19,8	-154,494	-408,5048	-92,3538	70,5103	-36,405	82,2475	30,668	0,3287	0,319
19,9	-157,014	-415,4568	-94,2018	71,7003	-37,235	83,2475	31,337	0,3338	0,326
20	-159,354	-421,7048	-95,5108	72,7503	-37,775	84,6475	31,837	0,3402	0,331
20,1	-161,694	-427,6888	-97,0508	73,8703	-38,455	85,4975	32,387	0,3453	0,337
20,2	-163,764	-433,0568	-98,0518	74,7803	-38,805	86,6475	32,672	0,3508	0,34
20,3	-165,654	-438,1608	-99,2838	75,6203	-39,345	87,2725	33,095	0,3543	0,344
20,4	-167,364	-442,4728	-100,1308	76,3203	-39,645	88,2225	33,39	0,3586	0,347
20,5	-168,894	-446,6088	-101,2858	77,0203	-40,205	88,7475	33,858	0,3618	0,352
20,6	-170,064	-449,9528	-102,0558	77,6503	-40,395	89,3975	34,011	0,3643	0,354
20,7	-171,144	-453,1208	-102,9798	78,2103	-40,795	89,7975	34,363	0,3662	0,357
20,8	-171,954	-455,4088	-103,3648	78,6303	-40,935	90,7225	34,505	0,3696	0,359
20,9	-172,674	-457,2568	-103,9808	78,9803	-41,235	90,7975	34,754	0,3708	0,361
21	-173,124	-458,4008	-104,0578	79,1903	-41,255	91,0725	34,784	0,3719	0,362
21,1	-173,394	-459,1928	-104,4428	79,2603	-41,505	90,8725	34,9	0,3719	0,363
21,2	-173,394	-459,1048	-104,2888	79,3303	-41,355	91,3225	34,822	0,3729	0,362
21,3	-173,664	-458,4888	-104,6738	79,1903	-41,405	91,2475	34,88	0,3727	0,363
21,4	-173,934	-456,9048	-104,8278	79,0503	-41,195	91,6475	34,687	0,3737	0,361
21,5	-174,294	-454,7048	-105,3668	78,8403	-41,255	91,5475	34,773	0,374	0,362
21,6	-174,474	-451,8008	-105,3668	78,4203	-41,015	91,6475	34,536	0,3744	0,359
21,7	-174,114	-448,8968	-105,2898	77,9303	-40,955	90,9975	34,533	0,3728	0,359
21,8	-173,124	-445,1128	-104,4428	77,3003	-40,575	90,5225	34,212	0,3707	0,356
21,9	-170,784	-439,6568	-103,2108	76,3203	-40,145	89,1475	33,831	0,3648	0,352
22	-167,454	-431,7368	-101,1318	74,9203	-39,205	87,7225	33,005	0,3567	0,343
22,1	-163,944	-422,9368	-99,3608	73,3803	-38,455	86,0225	32,364	0,3478	0,337
22,2	-160,344	-412,9928	-97,1278	71,7003	-37,445	84,5725	31,53	0,3395	0,328
22,3	-156,564	-402,7848	-95,0488	69,8803	-36,645	82,6475	30,826	0,3296	0,321
22,4	-152,424	-391,7848	-92,4308	67,9693	-35,505	80,9975	29,859	0,3203	0,311
22,5	-148,104	-380,6088	-90,0438	65,9953	-34,655	78,3725	29,132	0,3076	0,303
22,6	-143,514	-368,8168	-87,0408	63,8603	-33,415	75,9475	28,118	0,2947	0,292
22,7	-138,744	-356,9368	-84,3458	61,7323	-32,415	73,0475	27,278	0,279	0,284
22,8	-133,974	-344,3528	-81,0348	59,5413	-31,075	70,7975	26,193	0,2679	0,272
22,9	-129,384	-331,6808	-77,9548	57,3363	-29,965	68,1475	25,195	0,2552	0,262
23	-124,434	-318,7448	-74,5668	55,0473	-28,525	65,9475	24,053	0,2432	0,25
23,1	-119,304	-305,8968	-71,5638	52,7443	-27,385	63,1725	23,086	0,2269	0,24
23,2	-114,264	-292,6088	-68,3298	50,4763	-26,075	60,6725	21,996	0,2134	0,229
23,3	-109,134	-279,6728	-65,4038	48,2083	-24,925	57,7975	20,949	0,1949	0,218
23,4	-104,004	-266,5608	-62,1621	45,9053	-23,585	55,4475	19,849	0,1808	0,206
23,5	-98,964	-253,7128	-59,3054	43,7073	-22,535	52,7225	18,949	0,1635	0,197
23,6	-94,014	-240,8648	-56,1099	41,4673	-21,255	50,4225	17,857	0,1504	0,186
23,7	-89,154	-228,3688	-53,2686	39,2973	-20,165	47,7975	16,993	0,133	0,177
23,8	-84,384	-215,9608	-50,2117	37,1343	-18,945	45,6725	15,939	0,1206	0,166
23,9	-79,794	-204,1688	-47,6784	35,0483	-18,005	43,0225	15,204	0,1016	0,158
24	-75,294	-192,5528	-44,8063	33,0533	-16,735	41,0025	14,056	0,08988	0,146
24,1	-70,974	-181,5528	-42,3269	31,1143	-15,795	38,6925	13,271	0,07369	0,138
24,2	-66,834	-170,8168	-39,6858	29,1963	-14,605	37,03	12,305	0,06397	0,128
24,3	-63,018	-160,7848	-37,499	27,4183	-13,825	34,78	11,686	0,04773	0,122
24,4	-59,346	-150,9288	-35,0581	25,7593	-12,805	33,1575	10,735	0,03939	0,112
24,5	-55,944	-142,0408	-33,0715	24,1843	-12,145	30,9675	10,228	0,02316	0,106
24,6	-52,803	-133,5048	-30,9078	22,7423	-11,225	29,5375	9,406	0,01607	0,098
24,7	-49,86	-125,9368	-29,3062	21,4613	-10,635	27,935	8,953	0,003903	0,093
24,8	-47,196	-118,8968	-27,4659	20,2503	-9,845	26,7025	8,245	-0,002156	0,086
24,9	-44,856	-112,8248	-26,18	19,2283	-9,405	25,215	7,937	-0,01398	0,083
25	-42,732	-107,2808	-24,7709	18,2273	-8,845	24,1975	7,459	-0,01996	0,078
25,1	-40,977	-102,7928	-23,947	17,4083	-8,585	22,6925	7,221	-0,03356	0,075
25,2	-39,501	-98,9208	-22,9306	16,7573	-8,095	22,105	6,798	-0,0352	0,071
25,3	-38,349	-96,1048	-22,3993	16,2673	-7,915	21,3225	6,686	-0,04197	0,07
25,4	-37,467	-93,9048	-21,6601	15,9383	-7,545	21,225	6,34	-0,03946	0,066
25,5	-37,008	-92,8488	-21,5369	15,7353	-7,675	20,7175	6,452	-0,04638	0,067
25,6	-36,81	-92,4088	-21,2058	15,6443	-7,515	20,8325	6,366	-0,04359	0,066
25,7	-36,549	-93,2888	-21,2058	15,7493	-7,675	20,2275	6,47	-0,05191	0,067
25,8	-36,36	-94,9608	-20,9132	16,0083	-7,675	20,2075	6,424	-0,05273	0,067
25,9	-36,63	-97,6888	-21,2135	16,4843	-7,925	20,4025	6,671	-0,05376	0,069
26	-37,476	-100,8568	-21,5908	17,0723	-8,055	21,245	6,803	-0,04585	0,071
26,1	-38,961	-105,0808	-22,6534	17,7933	-8,575	22,0275	7,222	-0,0424	0,075
26,2	-40,815	-109,9208	-23,5774	18,6053	-8,965	23,3375	7,578	-0,03134	0,079
26,3	-43,056	-115,8168	-25,1482	19,5643	-9,725	24,2175	8,186	-0,02843	0,085
26,4	-45,612	-122,2408	-26,5111	20,6773	-10,205	25,705	8,568	-0,01566	0,089
26,5	-48,555	-129,7208	-28,3899	21,9513	-10,935	26,975	9,202	-0,007688	0,096
26,6	-51,669	-137,6408	-30,0608	23,3723	-11,505	29,01	9,657	0,009827	0,1
26,7	-55,116	-146,5288	-32,2938	24,8703	-12,425	30,5175	10,469	0,01844	0,109
26,8	-58,761	-155,8568	-34,2958	26,4733	-13,145	32,63	11,105	0,03497	0,115
26,9	-62,622	-165,9768	-36,8137	28,2793	-14,205	34,5275	11,935	0,04667	0,124
27	-66,744	-176,7128	-39,2623	30,1553	-15,145	36,7775	12,778	0,06266	0,133
27,1	-71,064	-188,1528	-42,1267	32,0733	-16,385	38,7525	13,791	0,07298	0,143
27,2	-75,474	-199,9448	-44,7216	34,0823	-17,435	41,1575	14,691	0,08937	0,153
27,3	-80,154	-212,3528	-47,6399	36,2523	-18,665	43,3975	15,678	0,1036	0,163
27,4	-84,924	-224,9368	-50,3811	38,4783	-19,655	46,1225	16,556	0,1227	0,172
27,5	-89,964	-238,1368	-53,6921	40,7813	-21,095	48,2475	17,714	0,1344	0,184
27,6	-95,004	-251,5128	-56,7182	43,1123	-22,245	50,9975	18,714	0,1522	0,195
27,7	-100,134	-265,3288	-60,1139	45,5133	-23,645	53,5475	19,936	0,1668	0,207
27,8	-105,354	-279,0568	-63,14	47,9843	-24,765	56,5725	20,862	0,1867	0,217
27,9	-110,754	-293,1368	-66,4818	50,3993	-26,195	59,1225	22,092	0,2018	0,23
28	-116,154	-307,3048	-69,6388	52,8353	-27,335	62,0475	23,023	0,2192	0,239
28,1	-121,554	-321,8248	-73,1038	55,3623	-28,785	64,4475	24,23	0,2331	0,252
28,2	-126,954	-335,9048	-76,1068	57,8753	-29,965	67,3725	25,241	0,2507	0,263
28,3	-132,444	-350,4248	-79,6488	60,3673	-31,465	69,9975	26,479	0,265	0,275
28,4	-137,754	-364,5048	-82,7288	62,7893	-32,625	72,9975	27,507	0,2812	0,286
28,5	-143,064	-378,6728	-86,0398	65,2253	-34,085	75,3975	28,732	0,2946	0,299
28,6	-148,464	-392,3128	-89,0428	67,5983	-35,265	78,0475	29,743	0,3095	0,309
28,7	-153,684	-405,9528	-92,2768	70,0203	-36,755	80,1725	30,99	0,3223	0,322
28,8	-158,634	-419,1528	-95,2028	72,3303	-37,845	82,9725	31,913	0,3356	0,332
28,9	-163,494	-432,0008	-98,3598	74,6403	-39,105	85,3475	32,927	0,3474	0,342
29	-168,354	-444,3208	-100,9778	76,8103	-40,115	88,0475	33,801	0,3601	0,352
29,1	-172,764	-456,4648	-103,9038	78,9103	-41,405	90,2475	34,91	0,3707	0,363
29,2	-176,904	-467,7288	-106,5218	80,8703	-42,395	92,7225	35,67	0,381	0,371
29,3	-181,134	-478,6408	-109,1398	82,8303	-43,485	94,7725	36,653	0,3909	0,381
29,4	-185,004	-488,7608	-111,2958	84,6503	-44,265	96,9725	37,238	0,4	0,387
29,5	-188,514	-498,3528	-113,6828	86,3303	-45,215	98,6975	38,058	0,4079	0,396
29,6	-191,934	-506,8888	-115,4538	87,9403	-45,745	100,8725	38,544	0,4157	0,401
29,7	-195,174	-515,1608	-117,3788	89,4103	-46,515	102,2725	39,196	0,4223	0,408
29,8	-197,874	-522,4648	-118,9188	90,6703	-47,195	103,7225	39,772	0,4286	0,414
29,9	-200,394	-529,3288	-120,6898	91,7903	-48,015	104,6475	40,436	0,4339	0,421
30	-202,554	-535,1368	-121,8448	92,8403	-48,385	105,8975	40,749	0,4385	0,424
30,1	-204,534	-540,2408	-123,1538	93,6803	-48,935	106,5225	41,232	0,4425	0,429
30,2	-206,154	-544,2008	-123,8468	94,3803	-49,175	107,4475	41,367	0,4459	0,43
30,3	-207,414	-547,5448	-124,7708	94,9403	-49,645	107,7475	41,79	0,4486	0,435
30,4	-208,404	-549,9208	-125,1558	95,3603	-49,805	108,3725	41,905	0,4507	0,436
30,5	-208,944	-551,4168	-125,6178	95,7103	-50,055	108,6725	42,161	0,4522	0,438
30,6	-209,214	-551,8568	-125,6178	95,8503	-49,935	109,1475	42,047	0,4527	0,437
30,7	-209,484	-551,5048	-126,0028	95,7803	-50,115	108,9475	42,163	0,4532	0,438
30,8	-209,664	-549,5688	-126,1568	95,5703	-49,905	109,4725	42,053	0,4538	0,437
30,9	-210,024	-546,7528	-126,6958	95,2203	-49,925	109,5475	41,989	0,4546	0,437
31	-209,934	-542,9688	-126,6188	94,7303	-49,535	109,6725	41,727	0,4539	0,434
31,1	-209,034	-538,8328	-126,2338	94,0303	-49,295	108,7475	41,495	0,4515	0,432
31,2	-207,234	-533,9048	-125,0788	93,1203	-48,775	107,6975	41,042	0,4473	0,427
31,3	-204,984	-528,3608	-124,0008	92,1403	-48,445	106,1725	40,812	0,4425	0,424
31,4	-202,464	-521,9368	-122,3838	90,9503	-47,665	105,0475	40,093	0,4365	0,417
31,5	-199,584	-514,9848	-120,9978	89,7603	-47,085	103,3225	39,666	0,4298	0,413
31,6	-196,344	-507,0648	-119,0728	88,3603	-46,255	102,0225	38,968	0,4229	0,405
31,7	-192,924	-498,5288	-117,2248	86,8203	-45,565	100,2475	38,367	0,4153	0,399
31,8	-189,144	-488,8488	-114,9148	85,1403	-44,465	98,7725	37,484	0,4069	0,39
31,9	-184,104	-476,0888	-112,2198	82,8303	-43,335	96,1975	36,51	0,3948	0,38
32	-177,804	-459,4568	-108,2158	79,8903	-41,725	93,3975	35,159	0,3807	0,366
32,1	-171,234	-442,0328	-104,2118	76,8103	-40,155	89,8475	33,838	0,3646	0,352
32,2	-164,484	-424,0808	-99,8228	73,6603	-38,375	86,6725	32,313	0,349	0,336
32,3	-157,734	-406,3048	-95,9728	70,5103	-36,895	83,1225	31,063	0,3314	0,323
32,4	-150,714	-388,0888	-91,5068	67,2343	-35,095	79,6475	29,553	0,3135	0,307
32,5	-143,784	-370,0488	-87,3488	64,0213	-33,525	75,4975	28,236	0,2923	0,294
32,6	-136,764	-351,6568	-82,7288	60,8083	-31,605	71,9975	26,593	0,2739	0,277
32,7	-129,744	-333,4408	-78,4168	57,6093	-29,995	68,2225	25,216	0,2535	0,262
32,8	-122,724	-315,0488	-73,7968	54,4243	-28,095	64,7475	23,656	0,2349	0,246
32,9	-115,974	-297,0968	-69,6388	51,2043	-26,515	60,9975	22,307	0,2129	0,232
33	-108,954	-279,1448	-65,3268	48,0403	-24,655	57,9475	20,721	0,1939	0,215
33,1	-102,114	-261,7208	-61,2073	45,0303	-23,085	54,2725	19,458	0,1716	0,202
33,2	-95,274	-244,2968	-56,9338	41,9923	-21,405	51,0225	18,011	0,152	0,187
33,3	-88,794	-227,6648	-53,1608	39,1223	-19,985	47,3725	16,853	0,1285	0,175
33,4	-82,404	-211,1208	-49,2184	36,3293	-18,345	44,3725	15,492	0,1107	0,161
33,5	-76,284	-195,3688	-45,6533	33,5783	-16,975	41,2225	14,252	0,08927	0,148
33,6	-70,254	-179,8808	-41,8803	30,8763	-15,425	38,5575	13,001	0,07331	0,135
33,7	-64,566	-165,1848	-38,6155	28,3073	-14,175	35,485	11,976	0,05198	0,125
33,8	-59,211	-150,9288	-35,1274	25,8223	-12,755	32,865	10,723	0,03683	0,112
33,9	-54,171	-137,6408	-32,1013	23,4563	-11,615	29,9875	9,749	0,01663	0,101
34	-49,365	-124,7928	-28,9366	21,2513	-10,335	27,5625	8,71	0,002588	0,091
34,1	-44,883	-113,0008	-26,2724	19,2283	-9,395	25,04	7,959	-0,01582	0,083
34,2	-40,671	-101,9128	-23,5774	17,2893	-8,255	23,2	6,978	-0,02563	0,073
34,3	-36,81	-92,0568	-21,3906	15,5323	-7,515	21,05	6,321	-0,04193	0,066
34,4	-33,237	-82,8168	-19,096	13,9223	-6,545	19,3075	5,478	-0,05047	0,057
34,5	-30,078	-74,7208	-17,3096	12,5293	-5,895	17,4885	4,961	-0,062	0,052
34,6	-27,207	-67,5048	-15,3538	11,3183	-5,035	16,393125	4,215	-0,0638	0,044
34,7	-24,831	-61,3448	-13,9678	10,2823	-4,505	15,2195	3,824	-0,06905	0,04
34,8	-22,788	-55,9768	-12,5048	9,4003	-3,885	14,51525	3,301	-0,06872	0,034
34,9	-21,303	-52,1048	-11,781	8,7073	-3,635	13,42	3,053	-0,07453	0,032
35	-20,133	-49,0864	-10,9879	8,1753	-3,325	12,91	2,771	-0,07533	0,029
35,1	-19,341	-47,3	-10,6876	7,8743	-3,315	12,46	2,794	-0,07916	0,029
35,2	-19,008	-46,3408	-10,1871	7,7203	-2,975	12,5975	2,524	-0,07416	0,026
35,3	-18,828	-46,8776	-10,1871	7,7973	-3,115	12,1675	2,595	-0,08073	0,027
35,4	-18,711	-48,4792	-9,8868	8,0423	-3,165	12,245	2,622	-0,08483	0,027
35,5	-19,233	-51,4008	-10,2949	8,4413	-3,485	12,1875	2,928	-0,09114	0,03
35,6	-20,421	-55,0088	-10,857	9,0363	-3,665	12,775	3,055	-0,08885	0,032
35,7	-22,167	-59,8488	-12,0428	9,9043	-4,175	13,4975	3,51	-0,08811	0,037
35,8	-24,291	-65,4808	-13,1131	10,9193	-4,545	14,9455	3,838	-0,07853	0,04
35,9	-26,82	-72,4328	-14,8302	12,1233	-5,285	16,1975	4,42	-0,07401	0,046
36	-29,718	-80,1768	-16,5319	13,3973	-6,035	17,87975	5,076	-0,06428	0,053
36,1	-33,219	-88,9768	-18,7418	14,9233	-7,005	19,2875	5,851	-0,05805	0,061
36,2	-36,936	-98,5688	-20,9286	16,5613	-7,775	21,3625	6,546	-0,04211	0,068
36,3	-40,887	-109,2168	-23,5774	18,3743	-8,845	23,495	7,399	-0,02901	0,077
36,4	-45,135	-120,4808	-26,0029	20,3623	-9,705	26,1925	8,186	-0,007143	0,085
36,5	-49,761	-132,8888	-29,029	22,5043	-10,875	28,4825	9,134	0,007017	0,095
36,6	-54,72	-145,7368	-31,9242	24,6883	-11,885	31,065	10,009	0,02549	0,104
36,7	-59,958	-159,5528	-35,3122	27,0123	-13,305	33,55	11,232	0,03923	0,117
36,8	-65,502	-173,8088	-38,4461	29,5253	-14,475	36,6775	12,143	0,06185	0,126
36,9	-71,334	-188,7688	-41,9958	32,1153	-16,005	39,2425	13,478	0,07762	0,14
37	-77,094	-204,1688	-45,2991	34,8103	-17,265	42,4975	14,545	0,1003	0,151
37,1	-83,214	-220,1848	-49,0644	37,5753	-18,855	45,4975	15,895	0,1187	0,165
37,2	-89,334	-236,3768	-52,6526	40,4173	-20,285	48,9225	17,045	0,1414	0,177
37,3	-95,634	-253,1848	-56,7875	43,3643	-21,955	52,1225	18,524	0,1595	0,193
37,4	-102,024	-269,9928	-60,6298	46,3183	-23,305	55,8475	19,574	0,1816	0,204
37,5	-108,594	-287,4168	-64,9418	49,2933	-25,035	59,0225	21,068	0,1985	0,219
37,6	-115,074	-304,5768	-68,7148	52,3103	-26,445	62,7725	22,228	0,2204	0,231
37,7	-121,554	-322,0888	-72,9498	55,3623	-28,165	65,8475	23,718	0,2373	0,247
37,8	-128,124	-339,5128	-76,7228	58,4213	-29,675	69,2225	24,984	0,257	0,26
37,9	-134,784	-357,0248	-80,8808	61,4523	-31,475	72,1725	26,543	0,2736	0,276
38	-141,354	-374,1848	-84,7308	64,4273	-33,025	75,4725	27,82	0,2918	0,289
38,1	-148,014	-391,3448	-88,8888	67,4233	-34,765	78,3975	29,269	0,308	0,304
38,2	-154,584	-408,0648	-92,5848	70,3003	-36,275	81,7975	30,53	0,3258	0,318
38,3	-160,974	-424,8728	-96,8198	73,3103	-38,045	84,5975	31,99	0,3405	0,333
38,4	-167,004	-440,9768	-100,4388	76,1103	-39,465	87,9225	33,27	0,3561	0,346
38,5	-172,854	-456,7288	-104,1348	78,9103	-41,035	90,6225	34,516	0,3696	0,359
38,6	-178,614	-471,8648	-107,4458	81,5703	-42,365	93,5475	35,649	0,3834	0,371
38,7	-184,194	-486,6488	-111,0648	84,0903	-43,885	95,9975	36,995	0,3958	0,385
38,8	-189,414	-500,4648	-114,0678	86,5403	-45,095	98,7975	37,93	0,4081	0,394
38,9	-194,454	-513,7528	-117,2248	88,8503	-46,475	100,9975	39,091	0,4193	0,407
39	-199,134	-525,9848	-119,8428	91,0203	-47,485	103,6475	39,957	0,4301	0,416
39,1	-203,634	-537,8648	-122,5378	93,0503	-48,685	105,7225	41,008	0,4399	0,426
39,2	-207,774	-548,6888	-124,9248	94,9403	-49,575	107,9225	41,783	0,4489	0,435
39,3	-211,464	-558,8968	-127,4658	96,6903	-50,735	109,1225	42,71	0,4566	0,444
39,4	-214,794	-567,7848	-129,3908	98,3003	-51,435	111,1225	43,331	0,4639	0,451
39,5	-217,944	-576,0568	-131,4698	99,7703	-52,325	112,3975	44,064	0,4706	0,458
39,6	-220,644	-583,0088	-132,8558	100,9603	-52,845	113,8975	44,465	0,4763	0,462
39,7	-222,894	-589,0808	-134,3188	102,0803	-53,485	114,9725	45,011	0,4813	0,468
39,8	-224,784	-594,0088	-135,3198	102,9203	-53,895	116,1475	45,376	0,4854	0,472
39,9	-226,314	-598,1448	-136,3978	103,6903	-54,425	116,5975	45,81	0,4887	0,476
40	-227,394	-600,9608	-136,8598	104,2503	-54,585	117,2725	45,95	0,4908	0,478
40,1	-228,114	-602,8968	-137,5528	104,5303	-54,915	117,3725	46,254	0,4924	0,481
40,2	-228,474	-603,4248	-137,6298	104,7403	-54,785	117,8475	46,089	0,4929	0,479
40,3	-228,744	-602,9848	-138,0148	104,6703	-54,825	117,7725	46,147	0,4932	0,48
40,4	-228,924	-600,7848	-138,1688	104,4603	-54,585	118,3225	45,929	0,4936	0,478
40,5	-229,104	-597,3528	-138,7078	104,0403	-54,645	118,2225	45,968	0,4942	0,478
40,6	-228,744	-592,7768	-138,3228	103,4103	-54,285	117,8725	45,691	0,4927	0,475
40,7	-227,484	-587,7608	-137,6298	102,5703	-53,885	116,7975	45,324	0,4895	0,471
40,8	-225,324	-581,6888	-136,0898	101,5203	-53,205	115,8475	44,776	0,4847	0,466
40,9	-222,624	-575,0008	-134,7038	100,2603	-52,705	113,9975	44,421	0,4789	0,462
41	-219,384	-566,9928	-132,7788	98,8603	-51,895	112,5725	43,735	0,4721	0,455
41,1	-215,874	-558,3688	-130,9308	97,3203	-51,225	110,5225	43,084	0,4646	0,448
41,2	-212,094	-548,6008	-128,5438	95,5703	-50,115	108,8475	42,159	0,456	0,438
41,3	-207,954	-538,2168	-126,3108	93,6803	-49,255	106,5975	41,514	0,4469	0,432
41,4	-203,364	-526,6888	-123,5388	91,6503	-48,105	104,6475	40,515	0,4372	0,421
41,5	-198,684	-514,6328	-120,8438	89,5503	-47,115	102,1225	39,65	0,4266	0,412
41,6	-193,644	-501,6088	-117,6868	87,2403	-45,755	99,7725	38,497	0,4151	0,4
41,7	-188,604	-488,1448	-114,6068	84,8603	-44,595	96,8975	37,584	0,4031	0,391
41,8	-183,204	-473,6248	-111,1418	82,3403	-43,045	94,7225	36,238	0,3911	0,377
41,9	-177,534	-458,8408	-107,9078	79,6803	-41,755	91,8975	35,193	0,3773	0,366
42	-171,684	-443,2648	-104,2118	76,9503	-40,205	89,3475	33,815	0,3641	0,352
42,1	-165,654	-427,4248	-100,7468	74,0803	-38,855	86,2475	32,727	0,3488	0,34
42,2	-159,444	-410,9688	-96,9738	71,2103	-37,295	83,3225	31,363	0,3336	0,326
42,3	-153,144	-394,4248	-93,2008	68,2913	-35,825	79,9225	30,156	0,3163	0,314
42,4	-146,664	-377,3528	-88,9658	65,3093	-34,085	76,8975	28,684	0,3003	0,298
42,5	-140,004	-360,3688	-84,9618	62,3413	-32,595	73,2225	27,479	0,2809	0,286
42,6	-133,434	-342,9448	-80,4958	59,2613	-30,795	69,9225	25,938	0,2638	0,27
42,7	-126,774	-325,7848	-76,4918	56,1743	-29,285	66,1725	24,64	0,2429	0,256
42,8	-119,934	-308,3608	-72,1028	53,1013	-27,545	62,9725	23,169	0,2243	0,241
42,9	-113,274	-291,2008	-68,0988	50,1123	-26,015	59,6225	21,929	0,2043	0,228
43	-106,614	-273,9528	-63,8407	47,1303	-24,195	56,6725	20,324	0,1867	0,211
43,1	-99,864	-257,0568	-60,137	44,1483	-22,715	52,7725	19,138	0,1599	0,199
43,2	-93,294	-240,2488	-56,0945	41,2363	-21,065	49,5225	17,737	0,1397	0,184
43,3	-86,994	-223,8808	-52,4293	38,3873	-19,735	45,8225	16,639	0,1151	0,173
43,4	-80,874	-207,6888	-48,4869	35,5943	-18,125	42,9225	15,288	0,09824	0,159
43,5	-74,934	-192,2888	-45,0527	32,8923	-16,835	39,8875	14,22	0,07716	0,148
43,6	-69,084	-177,1528	-41,272	30,2603	-15,325	37,1875	12,934	0,06178	0,135
43,7	-63,522	-162,7208	-37,9995	27,7333	-14,065	34,0775	11,884	0,04007	0,124
43,8	-58,275	-148,7288	-34,496	25,2763	-12,635	31,73	10,593	0,02724	0,11
43,9	-53,307	-135,6168	-31,5469	22,9733	-11,625	28,855	9,764	0,006029	0,102
44	-48,483	-123,0328	-28,4746	20,7753	-10,335	26,4875	8,702	-0,008449	0,091
44,1	-44,073	-111,5048	-25,8874	18,7873	-9,365	23,885	7,863	-0,02758	0,082
44,2	-39,951	-100,5928	-23,1539	16,9393	-8,255	21,87	6,907	-0,03879	0,072
44,3	-36,135	-90,7368	-20,9671	15,2523	-7,485	19,7175	6,301	-0,05449	0,066
44,4	-32,625	-81,5848	-18,6648	13,6913	-6,505	18,31025	5,483	-0,05966	0,057
44,5	-29,529	-73,5768	-16,9785	12,3053	-5,875	16,62775	4,917	-0,07006	0,051
44,6	-26,739	-66,3608	-15,092	11,0943	-5,045	15,64975	4,259	-0,07084	0,044
44,7	-24,381	-60,4648	-13,8831	10,0933	-4,665	14,3	3,879	-0,07906	0,04
44,8	-22,41	-55,4488	-12,5895	9,2533	-4,155	13,36	3,471	-0,08165	0,036
44,9	-20,88	-51,5768	-11,6886	8,6163	-3,905	12,285	3,261	-0,08779	0,034
45	-19,692	-48,5144	-10,7107	8,1473	-3,455	12,07	2,91	-0,08485	0,03
45,1	-18,936	-46,7632	-10,4104	7,8183	-3,395	11,6	2,811	-0,08788	0,029
45,2	-18,594	-45,8656	-9,9715	7,6293	-3,205	11,64	2,744	-0,08597	0,029
45,3	-18,387	-46,4728	-9,9715	7,6853	-3,335	11,23	2,803	-0,0924	0,029
45,4	-18,396	-48,1712	-9,6789	7,9933	-3,325	11,3075	2,846	-0,09554	0,03
45,5	-19,017	-51,1368	-10,1794	8,3993	-3,705	11,13	3,156	-0,1033	0,033
45,6	-20,205	-54,6568	-10,7877	8,9733	-3,845	11,9325	3,229	-0,0988	0,034
45,7	-21,996	-59,6728	-12,0197	9,7993	-4,415	12,695	3,691	-0,09859	0,038
45,8	-24,174	-65,3048	-13,0592	10,7933	-4,785	14,18275	4,029	-0,08895	0,042
45,9	-26,748	-72,1688	-14,707	11,9833	-5,435	15,45425	4,591	-0,08308	0,048
46	-29,691	-79,8248	-16,3548	13,3133	-6,045	17,21475	5,042	-0,07077	0,052
46,1	-33,039	-88,7128	-18,5416	14,8113	-6,985	18,68175	5,88	-0,06397	0,061
46,2	-36,729	-98,3048	-20,6668	16,4353	-7,775	20,6775	6,518	-0,04897	0,068
46,3	-40,797	-108,9528	-23,3772	18,3043	-8,895	22,555	7,462	-0,03815	0,078
46,4	-45,126	-120,2168	-25,8797	20,3343	-9,785	25,0775	8,252	-0,01743	0,086
46,5	-49,815	-132,6248	-28,9366	22,4483	-11,115	27,1125	9,314	-0,006094	0,097
46,6	-54,711	-145,4728	-31,7702	24,6883	-12,245	29,8325	10,299	0,01459	0,107
46,7	-59,895	-159,2888	-35,1197	27,0823	-13,645	32,435	11,532	0,03112	0,12
46,8	-65,421	-173,4568	-38,3075	29,5463	-14,815	35,3675	12,439	0,05278	0,129
46,9	-71,244	-188,4168	-41,9342	32,1223	-16,285	38,145	13,753	0,07041	0,143
47	-77,094	-203,7288	-45,3222	34,7613	-17,555	41,2475	14,814	0,09199	0,154
47,1	-83,124	-219,8328	-49,2415	37,4843	-19,165	44,0725	16,148	0,1077	0,168
47,2	-89,244	-235,9368	-52,9606	40,2983	-20,545	47,6725	17,256	0,1307	0,179
47,3	-95,454	-252,7448	-57,0801	43,2383	-22,175	50,9475	18,675	0,1496	0,194
47,4	-101,844	-269,6408	-60,8608	46,2483	-23,645	54,5475	19,914	0,1729	0,207
47,5	-108,324	-286,8888	-65,0188	49,2303	-25,395	57,5725	21,424	0,1903	0,223
47,6	-114,804	-304,2248	-68,8688	52,2263	-26,855	61,1225	22,657	0,212	0,236
47,7	-121,464	-321,8248	-73,1038	55,2503	-28,585	64,2225	24,031	0,2293	0,25
47,8	-128,034	-339,2488	-76,9538	58,2883	-29,995	67,7975	25,304	0,2501	0,263
47,9	-134,604	-356,6728	-80,9578	61,3543	-31,765	70,9225	26,776	0,2686	0,278
48	-141,084	-373,7448	-84,7308	64,3503	-33,395	74,3725	28,127	0,2888	0,293
48,1	-147,744	-390,9928	-88,7348	67,3743	-35,125	77,4725	29,594	0,3062	0,308
48,2	-154,224	-407,7128	-92,5078	70,3703	-36,515	80,9725	30,742	0,3241	0,32
48,3	-160,524	-424,3448	-96,5118	73,2403	-38,205	83,9975	32,191	0,3395	0,335
48,4	-166,734	-440,4488	-100,0538	76,1103	-39,625	87,3725	33,361	0,3559	0,347
48,5	-172,494	-456,3768	-103,9038	78,9103	-41,265	90,1475	34,77	0,3694	0,362
48,6	-178,254	-471,3368	-107,2148	81,5003	-42,635	93,1475	35,901	0,3834	0,373
48,7	-183,924	-486,1208	-110,7568	84,0903	-44,105	95,7225	37,15	0,3962	0,386
48,8	-189,144	-499,9368	-113,8368	86,5403	-45,185	98,6475	38,061	0,4081	0,396
48,9	-194,184	-513,3128	-116,9938	88,8503	-46,515	100,9475	39,197	0,4193	0,408
49	-198,954	-525,8088	-119,6118	91,0203	-47,595	103,5975	40,037	0,4303	0,416
49,1	-203,274	-537,6888	-122,5378	93,1203	-48,845	105,5225	41,154	0,4397	0,428
49,2	-207,414	-548,5128	-124,9248	95,0103	-49,745	107,4725	41,928	0,4483	0,436
49,3	-211,284	-558,6328	-127,3118	96,7603	-50,825	108,7975	42,79	0,4564	0,445
49,4	-214,794	-567,6088	-129,0828	98,3703	-51,515	110,4475	43,375	0,4634	0,451
49,5	-217,764	-575,8808	-131,0848	99,8403	-52,325	111,8475	44,023	0,4698	0,458
49,6	-220,374	-583,0088	-132,5478	101,1003	-52,855	113,5975	44,526	0,4755	0,463
49,7	-222,624	-589,2568	-134,0878	102,2203	-53,505	114,8475	45,083	0,4807	0,469
49,8	-224,424	-594,1848	-135,0888	103,1303	-53,895	116,1475	45,342	0,4848	0,472
49,9	-225,954	-598,3208	-136,3208	103,8303	-54,395	116,5975	45,817	0,488	0,476
50	-227,124	-601,1368	-136,8598	104,3203	-54,495	117,4475	45,842	0,4902	0,477
50,1	-227,844	-603,0728	-137,5528	104,6003	-54,825	117,6725	46,179	0,4922	0,48
50,2	-228,204	-603,6888	-137,6298	104,7403	-54,785	118,0975	46,129	0,4929	0,48
50,3	-228,384	-603,2488	-138,0918	104,6703	-54,965	117,8475	46,316	0,4934	0,482
50,4	-228,744	-601,1368	-138,3228	104,4603	-54,825	118,2225	46,114	0,494	0,48
50,5	-229,014	-597,8808	-138,8618	104,1103	-54,825	118,2475	46,187	0,4946	0,48
50,6	-228,654	-593,4808	-138,5538	103,4103	-54,375	118,0225	45,798	0,4931	0,476
50,7	-227,394	-588,2888	-137,7838	102,5703	-54,015	116,7975	45,446	0,4899	0,473
50,8	-225,324	-582,1288	-136,3208	101,5203	-53,365	115,6975	44,946	0,485	0,467
50,9	-222,534	-575,3528	-134,8578	100,4003	-52,915	113,9975	44,534	0,4793	0,463
51	-219,384	-567,4328	-132,8558	99,0003	-51,965	112,8225	43,794	0,4724	0,455
51,1	-215,874	-558,8968	-131,0848	97,4603	-51,295	111,0475	43,16	0,4653	0,449
51,2	-212,004	-549,1288	-128,7748	95,7103	-50,155	109,3975	42,209	0,4567	0,439
51,3	-207,864	-538,8328	-126,5418	93,8203	-49,275	107,0725	41,525	0,4473	0,432
51,4	-203,274	-527,3928	-123,7698	91,7903	-48,055	105,1725	40,512	0,4374	0,421
51,5	-198,594	-515,4248	-121,0748	89,6203	-47,085	102,5975	39,597	0,4268	0,412
51,6	-193,734	-502,3128	-117,8408	87,3103	-45,785	100,3225	38,579	0,416	0,401
51,7	-188,604	-488,7608	-114,9148	84,9303	-44,645	97,5225	37,615	0,4037	0,391
51,8	-183,114	-474,4168	-111,6038	82,4103	-43,165	95,1975	36,373	0,3911	0,378
51,9	-177,444	-459,5448	-108,2928	79,7503	-41,835	92,1725	35,251	0,3771	0,367
52	-171,684	-444,0568	-104,5198	77,0203	-40,255	89,5475	33,877	0,3638	0,352
52,1	-165,744	-428,2168	-101,1318	74,2903	-38,875	86,6975	32,716	0,3489	0,34
52,2	-159,534	-411,7608	-97,2818	71,4203	-37,305	83,9475	31,367	0,3345	0,326
52,3	-153,324	-395,2168	-93,5088	68,4383	-35,865	80,5725	30,179	0,3178	0,314
52,4	-146,754	-378,0568	-89,3508	65,4913	-34,025	77,8225	28,667	0,302	0,298
52,5	-140,094	-361,1608	-85,3468	62,5093	-32,545	74,0225	27,436	0,2825	0,285
52,6	-133,524	-343,8248	-81,0348	59,4013	-30,845	70,5725	25,971	0,2642	0,27
52,7	-126,774	-326,6648	-76,9538	56,3213	-29,325	66,9975	24,658	0,2433	0,256
52,8	-120,024	-309,2408	-72,5648	53,2413	-27,595	63,8225	23,252	0,2257	0,242
52,9	-113,454	-291,9928	-68,5608	50,2173	-26,155	60,3725	22,065	0,2057	0,229
53	-106,704	-274,6568	-64,3027	47,2003	-24,515	57,2475	20,675	0,188	0,215
53,1	-100,044	-257,7608	-60,4373	44,2533	-23,055	53,4725	19,452	0,1639	0,202
53,2	-93,564	-240,8648	-56,3332	41,3273	-21,335	50,3475	17,999	0,1448	0,187
53,3	-87,264	-224,4968	-52,6526	38,5133	-19,895	47,0725	16,77	0,1233	0,174
53,4	-81,054	-208,2168	-48,6794	35,7343	-18,165	44,4725	15,284	0,1087	0,159
53,5	-75,024	-192,8168	-45,2529	33,0253	-16,805	41,2725	14,101	0,0868	0,147
53,6	-69,084	-177,6808	-41,6416	30,3933	-15,325	38,2625	12,857	0,06761	0,134
53,7	-63,585	-163,2488	-38,3845	27,8313	-14,135	35,1325	11,885	0,04603	0,124
53,8	-58,329	-149,1688	-34,7732	25,4443	-12,545	32,59	10,553	0,03374	0,11
53,9	-53,37	-135,9688	-31,7933	23,1623	-11,405	29,5775	9,632	0,01318	0,1
54	-48,528	-123,2968	-28,6671	20,9643	-10,085	27,1525	8,478	-0,0008406	0,088
54,1	-44,064	-111,7688	-26,0953	18,9483	-9,105	24,4925	7,709	-0,0199	0,08
54,2	-39,888	-100,7688	-23,3156	17,0653	-7,995	22,6525	6,729	-0,0292	0,07
54,3	-36,072	-90,9128	-21,1288	15,3573	-7,195	20,56	6,052	-0,04363	0,063
54,4	-32,526	-81,6728	-18,7495	13,7823	-6,205	18,8375	5,191	-0,05126	0,054
54,5	-29,394	-73,6648	-17,0324	12,3403	-5,655	16,98	4,78	-0,06418	0,05
54,6	-26,613	-66,4488	-15,1921	11,1433	-4,895	15,96275	4,079	-0,06617	0,042
54,7	-24,3	-60,3768	-13,9216	10,1353	-4,495	14,57375	3,738	-0,07425	0,039
54,8	-22,347	-55,1848	-12,5433	9,2393	-3,795	13,88925	3,234	-0,07196	0,034
54,9	-20,772	-51,2248	-11,7579	8,5883	-3,565	12,97	2,98	-0,07684	0,031
55	-19,629	-48,1712	-10,7723	8,1053	-3,155	12,5975	2,671	-0,07567	0,028
55,1	-18,981	-46,4376	-10,4566	7,7833	-3,085	12,1675	2,548	-0,07798	0,026
55,2	-18,621	-45,5752	-10,0793	7,6223	-2,885	12,05	2,401	-0,07683	0,025
55,3	-18,459	-46,112	-10,0485	7,6503	-3,065	11,7375	2,611	-0,08333	0,027
55,4	-18,36	-47,696	-9,6327	7,9093	-2,985	11,9125	2,537	-0,08517	0,026
55,5	-18,873	-50,6088	-10,1024	8,3713	-3,365	11,7775	2,829	-0,09303	0,029
55,6	-20,043	-54,1288	-10,703	8,9803	-3,565	12,5775	3,035	-0,08932	0,032
55,7	-21,753	-58,9688	-11,9273	9,7923	-4,035	13,4975	3,447	-0,08634	0,036
55,8	-23,931	-64,6008	-13,0284	10,7583	-4,405	14,98475	3,734	-0,07645	0,039
55,9	-26,451	-71,5528	-14,707	11,9133	-5,185	15,78675	4,327	-0,07663	0,045
56	-29,349	-79,2088	-16,3086	13,2433	-5,805	17,4885	4,884	-0,06547	0,051
56,1	-32,76	-88,1848	-18,6417	14,6923	-6,875	18,8975	5,744	-0,06101	0,06
56,2	-36,495	-97,7768	-20,8285	16,3093	-7,805	20,8525	6,584	-0,04835	0,068
56,3	-40,563	-108,5128	-23,4465	18,1363	-8,885	22,75	7,448	-0,03713	0,077
56,4	-44,847	-119,7768	-26,0106	20,0543	-9,795	25,1775	8,229	-0,01869	0,086
56,5	-49,419	-132,0968	-29,0829	22,1473	-11,065	27,23	9,341	-0,007535	0,097
56,6	-54,297	-145,0328	-31,9627	24,4363	-12,175	30,0075	10,214	0,01301	0,106
56,7	-59,562	-158,6728	-35,2814	26,8303	-13,595	32,57	11,464	0,02907	0,119
56,8	-64,971	-172,8408	-38,3614	29,2593	-14,745	35,4075	12,449	0,04956	0,129
56,9	-70,704	-187,8888	-41,9496	31,8703	-16,275	38,0875	13,743	0,06635	0,143
57	-76,644	-203,2008	-45,3607	34,5373	-17,545	41,4725	14,724	0,09001	0,153
57,1	-82,674	-219,2168	-49,2723	37,2813	-19,175	44,4725	16,187	0,1076	0,168
57,2	-88,794	-235,3208	-53,0222	40,0533	-20,615	47,9725	17,373	0,1297	0,181
57,3	-95,184	-252,1288	-57,2649	42,9793	-22,335	51,0725	18,842	0,147	0,196
57,4	-101,574	-269,0248	-61,0456	45,9823	-23,755	54,8225	20,019	0,1712	0,208
57,5	-108,054	-286,3608	-65,1728	48,9993	-25,535	57,7475	21,494	0,1892	0,224
57,6	-114,714	-303,6968	-68,9458	52,0093	-27,005	61,3975	22,739	0,2122	0,236
57,7	-121,284	-321,2088	-73,1808	55,0403	-28,775	64,4725	24,27	0,2299	0,252
57,8	-127,764	-338,5448	-77,0308	58,0643	-30,265	67,7475	25,511	0,2491	0,265
57,9	-134,424	-356,0568	-81,1118	61,1513	-31,995	70,8475	26,95	0,2676	0,28
58	-140,994	-373,2168	-84,8078	64,1753	-33,425	74,4725	28,163	0,2882	0,293
58,1	-147,654	-390,3768	-88,8888	67,1433	-35,145	77,5475	29,559	0,3054	0,307
58,2	-154,134	-407,1848	-92,5848	70,0903	-36,575	80,9975	30,792	0,3234	0,32
58,3	-160,344	-423,7288	-96,5888	72,9603	-38,245	83,9225	32,23	0,3384	0,335
58,4	-166,554	-439,9208	-100,0538	75,7603	-39,645	87,0975	33,348	0,3543	0,347
58,5	-172,314	-455,6728	-103,8268	78,6303	-41,255	90,0475	34,703	0,3687	0,361
58,6	-178,074	-470,7208	-107,1378	81,2203	-42,535	93,2475	35,804	0,383	0,372
58,7	-183,744	-485,5048	-110,6028	83,8803	-43,935	95,9225	36,947	0,3959	0,384
58,8	-188,964	-499,3208	-113,6828	86,2603	-45,085	98,6475	37,993	0,4077	0,395
58,9	-194,094	-512,6968	-116,8398	88,5703	-46,455	100,8725	39,09	0,4189	0,407
59	-198,864	-525,0168	-119,5348	90,8103	-47,435	103,4725	39,938	0,4295	0,415
59,1	-203,184	-536,8968	-122,4608	92,9103	-48,645	105,5225	40,92	0,4391	0,426
59,2	-207,234	-547,7208	-124,8478	94,8703	-49,565	107,7975	41,772	0,4481	0,434
59,3	-211,194	-557,8408	-127,2348	96,5503	-50,645	109,5475	42,691	0,4567	0,444
59,4	-214,614	-566,8168	-129,1598	98,1603	-51,335	111,4725	43,274	0,464	0,45
59,5	-217,494	-575,1768	-131,1618	99,5603	-52,235	112,5975	43,968	0,4703	0,457
59,6	-220,104	-582,2168	-132,7018	100,8903	-52,805	113,9975	44,504	0,4757	0,463
59,7	-222,354	-588,5528	-134,2418	102,0103	-53,535	114,9725	45,091	0,4808	0,469
59,8	-224,334	-593,5688	-135,2428	102,9203	-53,885	116,1475	45,368	0,4848	0,472
59,9	-225,954	-597,7048	-136,3978	103,6903	-54,405	116,6225	45,782	0,4882	0,476
60	-227,034	-600,6088	-136,9368	104,2503	-54,525	117,3725	45,946	0,4902	0,478
60,1	-227,754	-602,6328	-137,6298	104,6003	-54,775	117,5725	46,113	0,4918	0,48
60,2	-228,024	-603,2488	-137,6298	104,7403	-54,645	117,9975	45,998	0,4921	0,478
60,3	-228,204	-602,7208	-138,0148	104,7403	-54,775	117,9225	46,103	0,4926	0,479
60,4	-228,474	-600,6968	-138,3228	104,5303	-54,625	118,4975	46,035	0,4933	0,479
60,5	-228,834	-597,3528	-138,9388	104,1103	-54,605	118,5725	45,985	0,4941	0,478
60,6	-228,384	-592,7768	-138,4768	103,3403	-54,215	118,1725	45,652	0,4926	0,475
60,7	-227,214	-587,7608	-137,7838	102,4303	-53,975	116,8725	45,465	0,4898	0,473
60,8	-225,324	-581,6888	-136,3978	101,4503	-53,365	115,8725	44,912	0,4853	0,467
60,9	-222,804	-575,0008	-135,0118	100,2603	-52,845	114,2725	44,484	0,4798	0,463
61	-219,564	-567,2568	-132,9328	98,8603	-51,905	112,7975	43,741	0,4726	0,455
61,1	-216,054	-558,7208	-131,0848	97,3903	-51,255	110,5725	43,137	0,4649	0,449
61,2	-212,184	-549,0408	-128,6978	95,6403	-50,255	108,8725	42,363	0,4565	0,441
61,3	-207,954	-538,6568	-126,4648	93,7503	-49,395	106,5975	41,552	0,4473	0,432
61,4	-203,544	-527,2168	-123,5388	91,6503	-48,095	104,4975	40,458	0,4369	0,421
61,5	-198,954	-515,2488	-120,8438	89,4803	-47,125	101,7725	39,692	0,4262	0,413
61,6	-194,094	-502,2248	-117,6868	87,1703	-45,735	99,6225	38,514	0,4154	0,401
61,7	-188,874	-488,6728	-114,6838	84,7903	-44,615	97,0475	37,546	0,4035	0,39
61,8	-183,384	-474,5048	-111,4498	82,3403	-43,195	95,0475	36,328	0,3918	0,378
61,9	-179,514	-464,7368	-109,3708	80,6603	-42,345	93,0975	35,703	0,3822	0,371
62	-177,984	-460,2488	-108,2158	79,8203	-41,825	92,5475	35,237	0,3791	0,366
62,1	-177,084	-457,4328	-107,7538	79,4003	-41,785	91,7725	35,206	0,3767	0,366
62,2	-176,094	-454,6168	-106,9838	78,9103	-41,405	91,3225	34,836	0,3744	0,362
62,3	-175,194	-452,0648	-106,5218	78,3503	-41,245	90,7975	34,691	0,3719	0,361
62,4	-174,204	-449,1608	-105,7518	77,8603	-40,935	90,5225	34,499	0,3702	0,359
62,5	-173,214	-446,6088	-105,3668	77,4403	-40,835	89,5725	34,374	0,3667	0,357
62,6	-172,134	-443,8808	-104,5968	76,9503	-40,395	89,1725	33,974	0,3643	0,353
62,7	-171,144	-441,2408	-104,1348	76,5303	-40,275	88,4975	33,942	0,3612	0,353
62,8	-169,974	-438,4248	-103,3648	76,0403	-39,905	88,2725	33,576	0,3593	0,349
62,9	-168,984	-435,8728	-102,9028	75,5503	-39,825	87,5475	33,496	0,3563	0,348
63	-167,994	-433,0568	-102,2098	75,0603	-39,495	87,2975	33,3	0,3543	0,346
63,1	-167,094	-430,5048	-101,9018	74,5703	-39,495	86,3975	33,255	0,351	0,346
63,2	-166,104	-427,7768	-101,2088	74,0803	-39,085	86,1975	32,923	0,3489	0,342
63,3	-165,024	-425,2248	-100,7468	73,6603	-38,935	85,5975	32,826	0,346	0,341
63,4	-164,034	-422,4088	-99,8998	73,2403	-38,525	85,6725	32,47	0,3453	0,338
63,5	-163,044	-419,6808	-99,3608	72,8203	-38,375	84,9475	32,346	0,3424	0,336
63,6	-161,964	-416,8648	-98,5908	72,3303	-38,015	84,5975	32,028	0,3404	0,333
63,7	-160,974	-414,3128	-98,0518	71,8403	-37,935	83,7975	31,984	0,3372	0,333
63,8	-159,984	-411,4968	-97,2818	71,3503	-37,515	83,5725	31,61	0,3355	0,329
63,9	-158,994	-408,8568	-96,8198	70,8603	-37,385	82,8225	31,494	0,3323	0,328
64	-158,004	-406,0408	-95,8958	70,3703	-36,985	82,7225	31,182	0,3314	0,324
64,1	-157,104	-403,4888	-95,5108	69,9503	-36,895	81,9725	31,028	0,3281	0,323
64,2	-156,024	-400,6728	-94,6638	69,4603	-36,515	81,6475	30,711	0,3262	0,319
64,3	-154,854	-398,1208	-94,2018	69,0403	-36,405	80,8975	30,698	0,3224	0,319
64,4	-153,774	-395,3048	-93,4318	68,5503	-36,055	80,6975	30,331	0,321	0,315
64,5	-152,784	-392,7528	-93,0468	68,0813	-35,935	79,9475	30,236	0,3172	0,314
64,6	-151,704	-389,9368	-92,2768	67,6123	-35,545	79,6725	29,91	0,3151	0,311
64,7	-150,624	-387,3848	-91,8148	67,1713	-35,405	79,0225	29,774	0,3117	0,31
64,8	-149,454	-384,6568	-91,1218	66,6743	-35,115	78,5975	29,593	0,3089	0,308
64,9	-148,464	-382,1928	-90,7368	66,2123	-35,145	77,7975	29,57	0,3051	0,308
65	-147,384	-379,3768	-89,9668	65,7573	-34,765	77,4725	29,254	0,3031	0,304
65,1	-146,304	-376,7368	-89,5818	65,2883	-34,635	76,5725	29,161	0,2984	0,303
65,2	-145,224	-373,9208	-88,6578	64,7563	-34,305	76,1725	28,85	0,2965	0,3
65,3	-144,144	-371,3688	-88,1188	64,3083	-34,175	75,2475	28,749	0,2919	0,299
65,4	-143,064	-368,5528	-87,1948	63,8253	-33,725	74,9475	28,444	0,2903	0,296
65,5	-142,074	-366,0008	-86,7328	63,3353	-33,625	74,2475	28,294	0,2866	0,294
65,6	-140,994	-363,1848	-85,9628	62,8103	-33,215	73,9225	27,997	0,2843	0,291
65,7	-140,094	-360,5448	-85,5008	62,3343	-33,055	73,0725	27,863	0,28	0,29
65,8	-139,104	-357,7288	-84,6538	61,8303	-32,595	72,8475	27,444	0,2784	0,285
65,9	-138,114	-355,1768	-84,1148	61,3193	-32,485	72,1975	27,39	0,2747	0,285
66	-137,034	-352,2728	-83,3448	60,8573	-32,025	71,8975	26,918	0,2728	0,28
66,1	-135,954	-349,7208	-82,9598	60,3883	-31,865	71,1725	26,83	0,2679	0,279
66,2	-134,874	-346,9048	-82,1128	59,8703	-31,415	70,8225	26,47	0,2652	0,275
66,3	-133,794	-344,2648	-81,7278	59,3943	-31,405	69,8475	26,434	0,2596	0,275
66,4	-132,714	-341,5368	-80,8808	58,9393	-31,115	69,4225	26,237	0,258	0,273
66,5	-131,544	-338,8968	-80,3418	58,4913	-30,875	68,9475	26,008	0,2546	0,27
66,6	-130,464	-336,0808	-79,5718	58,0573	-30,425	68,7225	25,581	0,2531	0,266
66,7	-129,384	-333,5288	-79,0328	57,6023	-30,225	68,0975	25,401	0,2488	0,264
66,8	-128,214	-330,6248	-78,1088	57,1263	-29,815	67,7475	25,106	0,2477	0,261
66,9	-127,224	-328,0728	-77,4928	56,6713	-29,645	66,8475	24,915	0,2431	0,259
67	-126,144	-325,3448	-76,7228	56,1323	-29,245	66,3475	24,621	0,2396	0,256
67,1	-125,154	-322,7048	-76,2608	55,6843	-29,205	65,4225	24,585	0,2348	0,256
67,2	-124,164	-319,8008	-75,3368	55,2853	-28,815	65,0975	24,265	0,2349	0,252
67,3	-123,174	-317,3368	-74,8748	54,8093	-28,675	64,1725	24,115	0,2292	0,251
67,4	-122,184	-314,6088	-74,0278	54,3263	-28,275	63,7225	23,761	0,227	0,247
67,5	-121,194	-311,9688	-73,4888	53,8993	-28,055	63,1475	23,657	0,2232	0,246
67,6	-120,024	-309,1528	-72,7188	53,4443	-27,705	63,1225	23,298	0,2236	0,242
67,7	-119,034	-306,6008	-72,1798	52,9473	-27,655	62,3475	23,237	0,2191	0,242
67,8	-118,044	-303,7848	-71,3328	52,4503	-27,245	62,0975	22,939	0,2179	0,239
67,9	-117,054	-301,3208	-70,9478	51,9673	-27,125	61,1975	22,793	0,2121	0,237
68	-116,154	-298,5048	-70,1008	51,4843	-26,785	60,7475	22,596	0,2107	0,235
68,1	-115,164	-296,0408	-69,6388	51,0153	-26,635	60,0225	22,415	0,2054	0,233
68,2	-114,084	-293,1368	-68,7918	50,5393	-26,245	59,6725	22,06	0,2043	0,229
68,3	-113,094	-290,5848	-68,3298	50,0913	-26,105	58,9475	21,951	0,1995	0,228
68,4	-112,014	-287,7688	-67,5598	49,6013	-25,755	58,5975	21,7	0,198	0,226
68,5	-111,114	-285,1288	-67,0208	49,1113	-25,605	57,8725	21,559	0,1934	0,224
68,6	-110,124	-282,2248	-66,1738	48,6143	-25,195	57,5975	21,188	0,1928	0,22
68,7	-109,224	-279,7608	-65,7888	48,1663	-25,105	57,0225	21,102	0,1886	0,219
68,8	-108,234	-277,0328	-65,0958	47,6903	-24,745	56,7225	20,872	0,1866	0,217
68,9	-107,244	-274,4808	-64,6338	47,2073	-24,585	55,9975	20,75	0,1812	0,216
69	-106,074	-271,5768	-63,7329	46,7873	-24,235	55,9475	20,454	0,1826	0,213
69,1	-104,994	-269,0248	-63,3017	46,3253	-24,105	55,4225	20,281	0,1778	0,211
69,2	-103,824	-266,2968	-62,524	45,8143	-23,715	55,1475	19,954	0,1759	0,208
69,3	-102,744	-263,6568	-62,1544	45,3663	-23,675	54,3475	19,885	0,1697	0,207
69,4	-101,664	-260,9288	-61,4691	44,8623	-23,405	54,0475	19,686	0,1679	0,205
69,5	-100,494	-258,3768	-61,0456	44,4073	-23,345	53,1975	19,654	0,1608	0,204
69,6	-99,324	-255,6488	-60,1755	43,8683	-22,945	53,0725	19,315	0,1601	0,201
69,7	-98,334	-253,0968	-59,6596	43,3923	-22,745	52,2475	19,132	0,1539	0,199
69,8	-97,254	-250,1928	-58,8819	42,9093	-22,375	51,6725	18,824	0,1511	0,196
69,9	-96,264	-247,5528	-58,3583	42,4123	-22,235	50,7475	18,673	0,1448	0,194
70	-95,364	-244,6488	-57,5267	41,9363	-21,745	50,3975	18,28	0,144	0,19
70,1	-94,374	-242,1848	-57,1263	41,4603	-21,665	49,6725	18,242	0,138	0,19
70,2	-93,294	-239,3688	-56,2793	40,9563	-21,365	49,3725	18,026	0,1374	0,187
70,3	-92,304	-236,8168	-55,8096	40,5153	-21,225	48,7975	17,904	0,1329	0,186
70,4	-91,224	-233,9128	-54,9857	40,0533	-20,825	48,6225	17,574	0,1329	0,183
70,5	-90,054	-231,3608	-54,4852	39,6333	-20,705	47,8725	17,464	0,1275	0,182
70,6	-88,974	-228,5448	-53,6536	39,1783	-20,285	47,5975	17,084	0,1269	0,178
70,7	-87,984	-225,9928	-53,1762	38,7443	-20,185	46,8475	17,037	0,1214	0,177
70,8	-86,904	-223,0888	-52,3754	38,2543	-19,775	46,5975	16,658	0,1205	0,173
70,9	-85,914	-220,5368	-51,9442	37,7573	-19,615	45,8225	16,524	0,1141	0,172
71	-84,924	-217,8088	-51,2435	37,2603	-19,275	45,4225	16,237	0,1119	0,169
71,1	-83,844	-215,2568	-50,8893	36,8053	-19,255	44,6475	16,222	0,1048	0,169
71,2	-82,764	-212,4408	-50,1501	36,3153	-18,905	44,4725	15,935	0,1044	0,166
71,3	-81,774	-209,9768	-49,7343	35,8743	-18,755	43,8725	15,789	0,09908	0,164
71,4	-80,784	-207,1608	-48,9104	35,3983	-18,375	43,7225	15,434	0,09995	0,161
71,5	-79,704	-204,4328	-48,3252	34,9153	-18,255	43,0475	15,408	0,09507	0,16
71,6	-78,624	-201,6168	-47,5013	34,4183	-17,865	42,7225	15,081	0,09423	0,157
71,7	-77,634	-199,0648	-47,0547	33,9563	-17,695	41,8725	14,931	0,08749	0,155
71,8	-76,554	-196,1608	-46,2308	33,5013	-17,305	41,5725	14,527	0,08706	0,151
71,9	-75,564	-193,6088	-45,8073	33,0393	-17,165	40,7475	14,445	0,08014	0,15
72	-74,484	-190,8808	-44,9911	32,5703	-16,775	40,5725	14,156	0,08062	0,147
72,1	-73,494	-188,4168	-44,5676	32,0943	-16,715	39,69	14,033	0,07284	0,146
72,2	-72,414	-185,6008	-43,7899	31,5973	-16,355	39,2225	13,737	0,07072	0,143
72,3	-71,514	-182,9608	-43,3202	31,1913	-16,185	38,635	13,676	0,06675	0,142
72,4	-70,524	-180,1448	-42,5271	30,7643	-15,825	38,42	13,308	0,06749	0,138
72,5	-69,534	-177,6808	-42,0728	30,3093	-15,735	37,48	13,264	0,05964	0,138
72,6	-68,454	-174,7768	-41,2335	29,7703	-15,345	37,09	12,904	0,05832	0,134
72,7	-67,464	-172,1368	-40,7792	29,3223	-15,185	36,405	12,756	0,05262	0,133
72,8	-66,384	-169,4088	-40,0169	28,7833	-14,785	36,1125	12,409	0,05147	0,129
72,9	-65,367	-166,7688	-39,5395	28,3703	-14,645	35,545	12,37	0,04707	0,129
73	-64,332	-164,0408	-38,7849	27,9783	-14,175	35,3675	11,941	0,04818	0,124
73,1	-63,324	-161,4888	-38,3075	27,5093	-14,055	34,6825	11,841	0,0424	0,123
73,2	-62,298	-158,6728	-37,5452	26,9773	-13,745	34,37	11,545	0,04127	0,12
73,3	-61,281	-156,1208	-37,0293	26,5293	-13,645	33,665	11,469	0,03546	0,119
73,4	-60,192	-153,3048	-36,1592	26,1023	-13,325	33,1975	11,213	0,03438	0,117
73,5	-59,148	-150,6648	-35,728	25,5983	-13,225	32,355	11,119	0,02652	0,116
73,6	-58,095	-147,8488	-34,9272	25,0943	-12,885	32,14	10,799	0,0266	0,112
73,7	-57,069	-145,2088	-34,4575	24,6183	-12,695	31,4175	10,725	0,0203	0,112
73,8	-56,034	-142,3928	-33,5104	24,1353	-12,165	31,2025	10,209	0,02225	0,106
73,9	-54,936	-139,7528	-32,9945	23,7083	-12,095	30,38	10,144	0,01502	0,105
74	-53,82	-136,8488	-32,2014	23,2813	-11,645	29,95	9,845	0,01439	0,102
74,1	-52,83	-134,2968	-31,7394	22,7843	-11,555	29,3225	9,683	0,00839	0,101
74,2	-51,804	-131,5688	-30,9925	22,2803	-11,225	29,03	9,449	0,007758	0,098
74,3	-50,796	-128,9288	-30,4843	21,8603	-11,055	28,2275	9,357	0,001271	0,097
74,4	-49,752	-126,1128	-29,645	21,3983	-10,645	27,895	8,954	0,001458	0,093
74,5	-48,726	-123,4728	-29,183	20,9363	-10,515	27,1325	8,888	-0,005399	0,092
74,6	-47,646	-120,7448	-28,4053	20,4463	-10,085	26,8	8,47	-0,005601	0,088
74,7	-46,647	-118,1928	-27,8894	20,0193	-9,915	25,9975	8,361	-0,01212	0,087
74,8	-45,684	-115,3768	-27,0578	19,5503	-9,535	25,5675	7,981	-0,01284	0,083
74,9	-44,667	-112,7368	-26,6343	19,1163	-9,365	24,745	7,85	-0,01981	0,082
75	-43,632	-110,0088	-25,9336	18,6053	-8,995	24,4325	7,554	-0,02015	0,079
75,1	-42,651	-107,3688	-25,5794	18,1293	-8,965	23,5325	7,508	-0,02921	0,078
75,2	-41,589	-104,6408	-24,7555	17,7163	-8,635	23,18	7,273	-0,02974	0,076
75,3	-40,563	-102,0008	-24,2781	17,2473	-8,455	22,595	7,083	-0,03445	0,074
75,4	-39,519	-99,1848	-23,4157	16,7853	-8,005	22,36	6,769	-0,03264	0,07
75,5	-38,475	-96,7208	-22,9614	16,3023	-7,865	21,5575	6,632	-0,0396	0,069
75,6	-37,359	-93,8168	-22,1837	15,8193	-7,515	21,1275	6,37	-0,04078	0,066
75,7	-36,351	-91,2648	-21,6909	15,3853	-7,385	20,365	6,238	-0,04715	0,065
75,8	-35,37	-88,4488	-20,8516	14,8673	-6,905	20,0325	5,813	-0,04547	0,06
75,9	-34,371	-85,9848	-20,3511	14,3773	-6,705	19,405	5,636	-0,04974	0,059
76	-33,336	-83,0808	-19,481	13,9013	-6,335	19,23	5,363	-0,04815	0,056
76,1	-32,283	-80,5288	-19,0113	13,4813	-6,235	18,4275	5,257	-0,05493	0,055
76,2	-31,158	-77,7128	-18,249	13,0333	-5,905	18,0755	4,982	-0,05525	0,052
76,3	-30,141	-75,1608	-17,8871	12,5783	-5,785	17,21475	4,841	-0,06169	0,05
76,4	-29,079	-72,3448	-17,0478	12,1443	-5,455	16,88225	4,558	-0,06172	0,047
76,5	-28,134	-69,7048	-16,5396	11,6753	-5,355	16,2170625	4,485	-0,06674	0,047
76,6	-27,162	-66,9768	-15,7696	11,1853	-4,995	15,7475	4,227	-0,06694	0,044
76,7	-26,181	-64,4248	-15,2691	10,8003	-4,855	14,98475	4,116	-0,07198	0,043
76,8	-25,029	-61,6088	-14,4606	10,3523	-4,545	14,57375	3,85	-0,07281	0,04
76,9	-23,967	-59,0568	-13,9909	9,9183	-4,385	13,86975	3,698	-0,07681	0,038
77	-22,878	-56,1528	-13,0977	9,3793	-4,015	13,44	3,423	-0,07649	0,036
77,1	-21,888	-53,6008	-12,628	8,9383	-3,965	12,755	3,314	-0,08174	0,034
77,2	-20,844	-50,8728	-11,9196	8,5323	-3,635	12,46	3,067	-0,08032	0,032
77,3	-19,854	-48,3208	-11,473	8,0633	-3,475	11,66	2,898	-0,08365	0,03
77,4	-18,765	-45,4872	-10,5644	7,5453	-3,075	11,405	2,575	-0,08138	0,027
77,5	-17,712	-42,9176	-10,01	7,0903	-2,985	10,6025	2,563	-0,08624	0,027
77,6	-16,641	-40,0136	-9,1553	6,6563	-2,625	10,4275	2,233	-0,08326	0,023
77,7	-15,597	-37,4088	-8,6933	6,1873	-2,545	9,84	2,126	-0,08569	0,022
77,8	-14,535	-34,6984	-7,8617	5,7071	-2,175	9,565	1,795	-0,08289	0,019
77,9	-13,491	-32,12	-7,3689	5,2745	-1,985	8,9	1,676	-0,0831	0,017
78	-12,465	-29,304	-6,5912	4,7817	-1,542	8,55	1,265	-0,07773	0,013
78,1	-11,493	-26,7344	-6,1446	4,2994	-1,346	7,7475	1,125	-0,07607	0,012
78,2	-10,467	-23,8656	-5,3284	3,7961	-1,017	7,4925	0,887	-0,07024	0,009
78,3	-9,468	-21,3928	-4,8972	3,3082	-0,955	6,7875	0,821	-0,06722	0,009
78,4	-8,424	-18,612	-4,1195	2,8266	-0,603	6,2025	0,486	-0,05863	0,005
78,5	-7,443	-15,9896	-3,6036	2,3828	-0,493	5,5175	0,437	-0,04859	0,005
78,6	-6,444	-13,1648	-2,772	1,9061	-0,078	5,4775	0,113	-0,03283	0,001
78,7	-5,418	-10,6128	-2,3408	1,4518	0,062	4,8525	-0,027	-0,0134	0
78,8	-4,374	-7,7352	-1,5015	0,9912	0,438	4,52	-0,38	0,01179	-0,004
78,9	-3,438	-5,0952	-0,9625	0,5425	0,673	3,815	-0,576	0,04914	-0,006
